# Supplementary material for: Analysis of Dormancy-Associated Transcriptional Networks Reveals a Shared Quiescence Signature in Lung and Colorectal Cancer
Source: Int J Mol Sci. 2022 Aug 30;23(17):9869. doi: 10.3390/ijms23179869 (PMC9456317; doi:10.3390/ijms23179869)
Supplement: Supplementary file 1 [file ijms-23-09869-s001.zip › Table S18.xlsx]

## Sheet: Sheet1
Clustering coefficient	PKH26+	PKH26-	all_samples
Min	0	0.311	0
1st Quartile	0.666	0.724	0.609
Median	0.797	0.911	0.788
Mean	0.769	0.815	0.718
3rd Quartile	0.902	0.934	0.872
Max	0.94	1	1
