# Supplementary material for: Analysis of Dormancy-Associated Transcriptional Networks Reveals a Shared Quiescence Signature in Lung and Colorectal Cancer
Source: Int J Mol Sci. 2022 Aug 30;23(17):9869. doi: 10.3390/ijms23179869 (PMC9456317; doi:10.3390/ijms23179869)
Supplement: Supplementary file 1 [file ijms-23-09869-s001.zip › Table S1.xlsx]

## Sheet: Sheet1
Symbol	logFC	P.Value
ACTG1	10.1644	0
EIF4G1	9.8187	0
EEF1A1	8.1035	0
MYCBP2	8.0358	0
EIF4G2	8.0273	0
HSPA8	7.8891	0
TJP1	7.6862	0
CTSA	7.6715	0
CCT5	7.6662	0
DDX5	7.5213	0
HSPA9	7.5207	0
TAB2	7.5196	0
ROCK2	7.5019	0
ARID1A	7.4815	0
CCDC88A	7.4744	0
CUL4A	7.2739	0
LMNA	7.1352	0
RPL5	7.1126	0
MBNL1	7.0901	0
XPO1	7.0696	0
TJP1	7.0551	0
DOCK2	7.0499	0
ALDOA	7.0385	0
PPM1A	7.0032	0
SMARCA2	6.9838	0
PLXNB2	6.9752	0
EGLN1	6.9502	0
CHD2	6.9178	0
ARHGDIA	6.8875	0
RPSA	6.85	0
BMPR2	6.8429	0
EIF4G1	6.8066	0
FUS	6.79	0
SCAP	6.7111	0
APP	6.692	0.0001
SEPTIN9	6.6617	0
OGT	6.6606	0
OS9	6.6115	0
NAP1L1	6.5935	0
CDC73	6.5578	0
FAM193A	6.5298	0
KDM5C	6.5235	0
ALCAM	6.4852	0
PRPF8	6.4804	0
ZEB2	6.4496	0.0001
ATP1B1	6.4462	0.0001
TOB1	6.3897	0
ZEB2	6.3155	0
VDAC2	6.3081	0
BCL2L2-PABPN1	6.3017	0
PAM	6.2926	0
ACTG1	6.2911	0.0016
TRIO	6.2563	0.0001
ABCC1	6.2462	0.0001
SPTAN1	6.2438	0.001
LMNA	6.213	0.0002
USP7	6.1548	0
UGDH	6.1466	0.0001
TIAL1	6.118	0
PHF21A	6.1146	0
CUL3	6.0829	0
CLTC	6.0803	0
NCOR1	6.0779	0
ANXA2	6.0569	0.0001
CD81	6.0393	0
ACACA	5.9999	0.0001
HLA-C	5.9924	0.0003
ZNF710	5.9846	0
CDK13	5.9637	0
RAC1	5.9595	0
IARS1	5.9595	0.0001
ACIN1	5.953	0.0007
PCDHGB5	5.9452	0
DENND5A	5.9443	0.0003
SREBF1	5.9388	0
PTP4A1	5.9387	0
MYO9A	5.9163	0.0001
RAB6A	5.9105	0
DDX3X	5.8992	0.0002
PGAP3	5.8892	0
HELZ	5.8668	0.0001
ANKRD17	5.852	0.0001
MPP1	5.8477	0
DAB2	5.8416	0
SELENOF	5.8371	0
MSL2	5.8336	0
KLF5	5.8325	0
TMED9	5.8257	0
DDX5	5.8246	0.0005
CALM1	5.8172	0
NACA	5.8087	0
SNW1	5.8041	0.0001
ENO1	5.7886	0
BRD2	5.7852	0
SKP1	5.7707	0.0005
GRB2	5.7483	0
FOXO3	5.7349	0
FGFRL1	5.7349	0.0001
SMARCA4	5.7271	0.0002
VAPA	5.7252	0
PTGES3	5.7211	0.0004
KPNB1	5.7098	0.0001
NCOA1	5.7045	0
GARS1	5.6996	0.0001
GPR137B	5.6938	0
TIPARP	5.6843	0
DDX24	5.6792	0
KAT6A	5.6706	0.0001
CD59	5.6699	0.0001
PTPRK	5.6641	0
ZFP36L1	5.6558	0.0001
QKI	5.6487	0.0001
CDK8	5.6475	0
LDHA	5.6403	0
RPS27A	5.6201	0.0001
CHD1	5.6041	0.0002
POLR2M	5.5999	0
NOP56	5.5978	0.0001
HLA-G	5.5961	0.0001
SUPT5H	5.584	0.0034
SULF2	5.5722	0.0004
DCAF17	5.5718	0
TRPS1	5.5717	0
PRELID1P5	5.5641	0
SACS	5.5586	0.0001
DOCK7	5.5557	0
SLC1A5	5.5371	0.0002
VEGFA	5.5198	0.0004
CLK3	5.4959	0
DNAJC22	5.4749	0
DAB2	5.4702	0.0001
SLF2	5.4608	0
NPM1	5.4585	0.0005
MMP14	5.451	0.0001
RAB14	5.4497	0.0002
KIAA1109	5.4488	0
GRB2	5.4483	0.0007
MED13L	5.4318	0
DGKZ	5.4295	0.0001
YWHAZ	5.4285	0.0007
JMJD1C	5.4276	0.0017
RNF167	5.4149	0
GPX2	5.3952	0
ENAH	5.3868	0.0004
DBNL	5.3807	0.0001
MAGED2	5.3676	0.0002
HSPA8	5.3589	0.0016
EML4	5.3572	0.0001
GATM	5.3554	0.0015
FN1	5.3494	0.0006
VPS39	5.3435	0.0001
DBNL	5.3392	0
CCT3	5.3297	0.0002
SUN1	5.3261	0.0002
RBM22	5.3233	0
GATAD2B	5.3211	0.0001
AKR1A1	5.3195	0.0001
VDAC3	5.317	0
ITGB1	5.3152	0.0001
GPX1	5.297	0.0022
AL049569.3	5.2961	0
CSNK1A1	5.2891	0
AEBP2	5.2845	0.0001
LYPLA1	5.2818	0
AP2A2	5.2816	0.0002
TEP1	5.2809	0.0001
TYMP	5.2803	0.0004
CCDC88A	5.2785	0.0005
POU2F1	5.2732	0
SPI1	5.2722	0
ACAP2	5.2605	0.0001
ADAM10	5.2595	0
EIF4H	5.2465	0
PSIP1	5.2403	0.0001
SPI1	5.2261	0.0003
SECISBP2L	5.225	0.0002
KRT8	5.2233	0.0079
TUBA1C	5.2167	0.0001
AC005884.2	5.2148	0.0002
ERC1	5.2073	0.0003
NRP1	5.207	0.0068
SON	5.1957	0
UBAP2L	5.1921	0.0023
CHMP1A	5.1916	0
MFN2	5.1912	0.0002
CCT2	5.1911	0.001
MALAT1	5.1906	0
DIAPH1	5.187	0.0007
LCP1	5.1828	0.0001
CADM1	5.1812	0.0001
COL6A1	5.1766	0
AC022149.1	5.1755	0.0003
MAF	5.1653	0
TARDBP	5.1636	0.0001
CALM2	5.1614	0.0001
DMAC2	5.1564	0
AP001931.2	5.1487	0.0003
NFIX	5.1479	0.0002
RPS27AP16	5.1446	0.0002
SF1	5.1405	0.0001
DLG1	5.1302	0.0001
HARS1	5.1291	0.0003
PPM1A	5.1278	0
AEBP2	5.1148	0.0001
COLEC12	5.1137	0
PSMD8	5.1113	0.0002
WAC	5.1079	0
YARS1	5.1067	0.0002
NUMB	5.1037	0.0006
TMEM127	5.0991	0
ERBIN	5.0989	0.001
SIDT2	5.0955	0
MYL6	5.0833	0.0004
EWSR1	5.0819	0.0008
TAF12	5.0783	0
CLPX	5.0776	0
GABARAP	5.0722	0.0002
CNOT1	5.0683	0.0014
CORO1C	5.0592	0.0003
TBL1XR1	5.0576	0.0002
VEZF1	5.0573	0.0001
AP2B1	5.0571	0.0023
ZBTB7B	5.0492	0.0005
KRT8	5.0474	0.0029
TRIM16	5.0446	0.0001
LMO2	5.0404	0
ZEB2	5.0396	0.0023
WWP1	5.0351	0.0004
PPP6R3	5.0304	0.0002
ABI1	5.0222	0.0001
UBE2D2	5.0188	0
POTEKP	5.0188	0.0001
NSD2	5.0158	0.0001
ARHGAP23	5.015	0.0003
BMP1	5.0135	0.0008
MEF2A	5.0113	0.0006
N4BP2L2	5.0104	0.0003
FAM168A	5.0098	0
NBPF11	5.0084	0.0002
DYRK1A	4.9999	0
VAV1	4.9949	0
MGA	4.994	0.0009
RBMS2	4.9939	0
MYO5A	4.9909	0.0001
EIF4G2	4.9896	0.0108
TNS3	4.9887	0.001
CSRP1	4.9886	0.0002
CXXC5	4.9877	0.0005
ROBO1	4.9798	0.0013
SLC8A1	4.9782	0.0001
SLC9A7	4.9717	0.0001
ST13	4.968	0.0029
NFAT5	4.9674	0.0004
HCLS1	4.9645	0.0006
SNX27	4.9636	0.0002
RAP1GAP2	4.9621	0.0002
MORF4L1	4.9576	0.0005
SPON2	4.9526	0.0002
EPB41L2	4.9491	0.0006
NFE2L1	4.9442	0.0001
JMJD1C	4.9405	0.0017
CLTC	4.9361	0.0002
PCNX4	4.9341	0.0002
ARHGEF3	4.9328	0
DDX5	4.932	0.0016
FLI1	4.9287	0.0001
TAP2	4.926	0.0003
DDX19A	4.9185	0.0004
PRR14	4.9144	0.0001
ACTBP2	4.9123	0.0004
RPL23AP42	4.9092	0.0099
CELF1	4.9079	0.0001
MYBBP1A	4.8936	0.0002
QKI	4.8886	0.0004
CDC42	4.8854	0.0001
RPL15	4.8846	0.0004
COL12A1	4.8809	0.0021
MXI1	4.8787	0
CPD	4.875	0.0003
CLK1	4.8745	0.0004
RICTOR	4.8703	0.0002
H6PD	4.8696	0.0003
PPP1R12A	4.8667	0.0016
PPIAP8	4.8664	0.0003
AFF4	4.8656	0.0001
MKRN1	4.8611	0.0005
RPL15	4.8602	0.0004
AIF1	4.8601	0.0001
TWF1	4.8596	0.0002
NCBP2	4.8581	0.0001
MALAT1	4.8579	0.0027
ETFA	4.8521	0.0002
NCL	4.8511	0.0013
UBBP1	4.8478	0.0003
PLEK	4.8458	0.0001
PAFAH1B2	4.8396	0.0001
FMN1	4.8343	0.0001
BRD4	4.8208	0.0002
PPP2CA	4.8165	0.0001
ZMYND8	4.8163	0.0022
MYADM	4.8154	0
BICRAL	4.815	0.0006
SNX2	4.8106	0.0002
FMR1	4.8102	0.0003
STEAP3	4.8091	0.0004
UBBP4	4.8063	0.0037
RPS14	4.8014	0.0016
NCSTN	4.8003	0.0012
GLG1	4.8001	0.0001
NUCB1	4.796	0.0011
PCBP2	4.7923	0.0008
INF2	4.7836	0.0023
COG4	4.7789	0.0003
CLU	4.7732	0.0002
U2SURP	4.7708	0.0004
AC093484.3	4.7674	0.0002
NEDD4L	4.7647	0
ROCK1	4.7644	0.0016
DAPK1	4.7625	0.0027
F13A1	4.7571	0.0001
ZC3H14	4.7554	0.0009
SNX1	4.7537	0.0001
PON2	4.753	0.0017
RACK1	4.7529	0.0006
EEF1A1P9	4.7463	0.0004
EIF2AK1	4.7462	0
CHD4	4.7452	0.0008
TBC1D10B	4.7386	0.0017
EIF2AK2	4.7375	0.0093
STARD8	4.7374	0.0002
PTEN	4.7332	0.0001
PAFAH1B1	4.7325	0.0001
TRIP12	4.7306	0.0002
PAFAH1B1	4.7302	0
SPG7	4.73	0.0002
YAP1	4.7267	0.0002
RAB1A	4.7261	0.0006
NUP62	4.721	0.0007
AKAP8L	4.7207	0.0022
CNDP2	4.7183	0.0002
HNRNPH1	4.7177	0.0003
VPS54	4.7167	0.0002
FCHO2	4.7165	0.0002
MYH11	4.7127	0.0003
STK17B	4.7065	0.0002
INPP5D	4.7019	0.0012
PGRMC2	4.7005	0.0007
PIK3R1	4.6999	0.0003
DNAJC13	4.6988	0.0007
CTNNB1	4.696	0.0048
ARAP1	4.6951	0.0015
PPT1	4.6948	0.0013
AC093512.2	4.6925	0.0027
SH3KBP1	4.6891	0.0004
HIPK2	4.6891	0.0008
UBE2D3	4.6886	0.0002
HNRNPU	4.6869	0.0174
ARF1	4.6841	0.0022
ZEB2	4.681	0.0003
MYSM1	4.6774	0.0004
MKRN1	4.6755	0.0002
CTPS1	4.6693	0.0003
TNS1	4.6676	0.0013
COPS6	4.6668	0.0001
AL050331.1	4.6664	0.0017
RAB7A	4.6579	0.0034
ARPC2	4.6578	0.0008
DCAF13	4.6567	0.0002
CAP1	4.6552	0.0007
NAP1L1	4.6489	0.003
LDHA	4.645	0.0001
SPART	4.644	0.0002
FLNA	4.6421	0.0197
HNRNPDL	4.6405	0.0017
LATS1	4.6356	0.0004
STARD13	4.635	0.0004
VPS41	4.6349	0.0002
AL139011.2	4.6328	0.0022
GNAI2	4.6302	0.0013
STAB1	4.6298	0.0001
BNIP3P1	4.6246	0.0001
FCHO2	4.6239	0.0004
RBMX	4.6236	0.0005
EIF4E	4.6181	0.0001
TKT	4.6178	0.0006
AHSA1	4.615	0.0002
SENP3-EIF4A1	4.6142	0.0007
EGFR	4.613	0.0005
RPL10P1	4.6101	0.0004
DARS1	4.6094	0.0006
TKT	4.6094	0.0071
ANTXR2	4.6002	0.0005
MFSD1	4.598	0.0011
RSBN1L	4.5957	0.0002
ITGB5	4.5939	0.0003
PRKAR1A	4.5924	0.0006
PHF20	4.5921	0.0002
HM13	4.5912	0.0042
UCP2	4.5881	0.0013
RPL21	4.5871	0.0005
FLNA	4.5856	0.0161
ADCY3	4.5838	0.0002
TRAPPC5	4.582	0.0001
HAL	4.58	0.002
KCTD10	4.578	0
LMAN2	4.5771	0.001
ACTN4	4.5771	0.0084
ZBTB20	4.5733	0.0006
PARP1	4.5725	0.0002
CTSD	4.5719	0.0035
PPP1CB	4.5705	0.0037
FN1	4.5703	0.0037
KLF13	4.5661	0
SMAD2	4.566	0.0007
ITM2B	4.5658	0.0012
SEC63P1	4.5633	0.0005
NEK7	4.5628	0.0003
SMAD4	4.5614	0.0001
PAFAH1B1	4.5614	0.0003
ANKHD1-EIF4EBP3	4.5614	0.0012
USP9Y	4.5601	0.0002
DNAJC19P9	4.5599	0.0002
PLD3	4.5531	0.0023
CTNNB1	4.5502	0.0027
SETD5	4.5497	0.0028
MTHFD1	4.5471	0.0018
MEF2C	4.5458	0.0035
ID2	4.5423	0.0006
HEG1	4.5421	0.0003
TBK1	4.5417	0.0027
CIAO2A	4.5394	0
HIPK1	4.5381	0.0014
HIPK3	4.5377	0.0006
RRAGC	4.5367	0.0005
RPSAP11	4.5367	0.0007
DLD	4.5321	0.001
MBNL1	4.5306	0.0005
RHOH	4.5297	0.0001
ARPC2	4.5281	0.0021
FKBP10	4.5277	0.0001
OLA1	4.5275	0.0003
PLXND1	4.5268	0.0014
CYBB	4.523	0.0016
MKI67	4.5162	0.0042
ANKRD17	4.5152	0.0045
IGFBP2	4.5137	0.0028
PICALM	4.5127	0.0007
GPATCH2L	4.5114	0.0001
PRKCB	4.5076	0.0005
CAP1P2	4.5069	0.0005
HSPA8P1	4.505	0.002
CPD	4.5048	0.0003
AC006122.1	4.5042	0.0001
FGB	4.504	0.0006
AGR2	4.5032	0.0085
ABCG1	4.5028	0.0029
VPS41	4.5023	0.0009
CSDE1	4.4999	0.0007
RPL18A	4.4987	0.0228
SSR1	4.4951	0.003
RIF1	4.4943	0.0027
RPS7P10	4.4926	0.0007
ARPC4	4.4926	0.0019
PGK1	4.4924	0.0021
ATP5F1A	4.4917	0.0057
CERS6	4.4909	0.0003
IFNAR2	4.4906	0.0002
PRKCB	4.4901	0.0004
ARHGEF11	4.4892	0.0008
ABCC4	4.4892	0.0034
RPS6KA1	4.4886	0.0109
TPM3	4.4886	0.015
PAN3	4.4846	0.0002
PFDN5	4.4833	0.0008
YLPM1	4.4815	0.0053
ELOA	4.4811	0.0032
VEGFA	4.4795	0.001
DHRS7	4.4794	0.0001
TMEM164	4.4777	0.0007
CADM1	4.4745	0.0011
LTA4H	4.4724	0.001
ZNF721	4.4724	0.0088
BCOR	4.4701	0.0026
ARHGAP35	4.4689	0.0058
GAS7	4.4686	0.0012
ARFGAP2	4.4668	0.0003
WNK1	4.4661	0.0018
DDX3X	4.464	0.0151
BCL2L1	4.4627	0.0012
FGFR1	4.4612	0.003
RASSF4	4.4608	0.0003
ENAH	4.4582	0.003
FTH1	4.4562	0
CS	4.4551	0.0005
EVL	4.4548	0.0012
HIRA	4.4546	0.0058
TPT1	4.4545	0.0017
PBRM1	4.4535	0.0035
KDM2A	4.4533	0.0011
AC133435.1	4.4506	0.0005
STAT1	4.4483	0.0028
FOXP1	4.4468	0.0002
MED8	4.4431	0.0011
ZNF142	4.4416	0.001
GPS2P1	4.436	0.001
CDC27	4.432	0.0005
H3-3B	4.432	0.0009
SCAMP1	4.4312	0.0001
WAC	4.4311	0.0005
LRP12	4.4255	0.0003
PABPC4	4.4251	0.0014
ZEB2	4.4231	0.0007
HEXB	4.4221	0.0011
LRBA	4.4219	0.003
MYO19	4.42	0.0004
PPIAP19	4.4183	0.0009
SP3	4.4175	0.001
CTNNB1	4.4151	0.0037
TPD52	4.4148	0.0002
WDR1	4.4144	0.0018
CLCN3	4.4138	0.0001
GPX4	4.4137	0.0009
TGFBR1	4.4127	0.0019
PPP2R2A	4.4045	0.0014
DNMT1	4.4041	0.0047
PUS7	4.404	0.0004
PIK3R5	4.4033	0.0003
CAPNS1	4.3992	0.002
TIMM13	4.3979	0.0007
ATP6V1D	4.397	0.0001
EXD2	4.3939	0.0004
FBXO3	4.3933	0.0001
RPS2	4.3911	0.0006
RPS12P4	4.391	0.0008
IQGAP1	4.3904	0.0035
TMEM259	4.3902	0.0018
HSPA8	4.3892	0.0021
CLDND1	4.3869	0.0002
LDLR	4.3865	0.0029
ZMYND8	4.3847	0.0034
SPAG9	4.3819	0.0003
ZNF106	4.3811	0.0024
EDEM1	4.3799	0.0029
BRD9	4.3796	0.0007
MCM3AP	4.3763	0.0102
OS9	4.3715	0.0155
RBL1	4.3708	0.0001
HSF1	4.37	0.0028
TBCE	4.3692	0.0006
MED12	4.3686	0.0059
CMIP	4.367	0.0037
EFCAB14	4.3648	0.0004
RBM4	4.3647	0.0005
PGAM1P2	4.3603	0.0001
ZNF638	4.3601	0.0027
CALCOCO2	4.3594	0.0009
RPS17	4.3569	0.001
THOC1	4.3543	0.0039
DYNC1LI2	4.3524	0.0014
SYK	4.3515	0
ADAR	4.3501	0.0012
TMEM245	4.35	0.0001
DAZAP1	4.3491	0.0006
CHD8	4.3489	0.0014
ACTBP11	4.3486	0.0009
AL034370.1	4.3482	0.0004
APBB2	4.3473	0.0013
LIG3	4.3466	0.0004
FBXO11	4.3465	0.0005
DAZAP2	4.3464	0.0004
ZNF281	4.3463	0.0012
EIF4G2	4.3439	0.0027
PSEN2	4.3431	0.0042
LCP1	4.3425	0.0001
SZRD1	4.3417	0.0013
HSP90B1	4.341	0.0009
WDTC1	4.3382	0.0004
ZEB2	4.3332	0.0035
ADRM1	4.3316	0.002
EIF4A1P10	4.3313	0.0015
ACTN4	4.3279	0.0033
RPL28	4.3277	0.0012
ZFAND5	4.3265	0.0009
GABARAP	4.3246	0.0013
WDR11	4.3218	0.001
VPS26A	4.3206	0.0003
DAZAP2	4.3174	0.0079
CACUL1	4.3152	0.0002
CAB39	4.3126	0.0006
TACC1	4.3109	0.0013
ERLIN2	4.3063	0.0009
MCUR1	4.3058	0
NLRC5	4.3053	0.0006
SUMF2	4.304	0.0025
AC009951.4	4.3022	0.0002
ATF3	4.3013	0.0091
CAPZA2	4.299	0.0004
RNF130	4.2959	0.0012
TNS1	4.2958	0.0013
FN1	4.2923	0.0064
KMT2C	4.2919	0.0119
MEF2C	4.2887	0.0016
FAM76B	4.2884	0.0003
GSTM5	4.2884	0.0006
HNRNPC	4.2878	0.0003
ARMC1	4.2874	0.0002
PPIP5K2	4.2865	0.0014
CTDSP1	4.2847	0.0009
GPS2	4.2841	0.0036
GPI	4.283	0.0016
ZNF644	4.2823	0.0084
CAP1	4.2815	0.0007
EIF4E2	4.2783	0.0004
DDX3X	4.2768	0.0191
MAPK9	4.276	0.0005
DAG1	4.276	0.0048
CAMK2D	4.275	0.0018
EHD1	4.2743	0.0003
TFE3	4.2738	0.0044
STAU1	4.2723	0.0063
RNF150	4.2717	0.0003
CCNY	4.2701	0.0001
KANSL3	4.2668	0.0024
MON2	4.2658	0.0034
TSPAN3	4.2651	0.0064
BMPR1A	4.2647	0.0015
HMGA1	4.2623	0.0015
PLBD2	4.2619	0.001
PRKD3	4.2603	0.0069
RPL5P29	4.2601	0.0024
ALDH6A1	4.2562	0
COX7A2L	4.2557	0.0002
ANK3	4.2555	0.0008
RCBTB2	4.2553	0.0001
EIF4A1	4.2546	0.009
SMIM11B	4.252	0.0004
SP1	4.251	0.0103
NAA60	4.2497	0.0004
EMSY	4.2478	0.0005
GNPDA1	4.2475	0.0015
GPAT4	4.2474	0
LDHA	4.245	0.0051
VEGFB	4.2434	0.0036
DPP8	4.2428	0.0086
CDK18	4.2387	0.0002
OSBPL9	4.2331	0.0022
GTF2H1	4.2317	0.0003
MTDH	4.23	0.0011
RAB2A	4.2276	0.0013
RPL32	4.2272	0.0018
PTK2	4.2268	0.0011
TTC3	4.2243	0.0161
VPS45	4.2238	0.0047
DOCK2	4.2216	0.0004
RFX7	4.2154	0.0011
HIBCH	4.2151	0.0001
RNF13	4.2126	0.0021
CCT5	4.2123	0.0036
CAMK2D	4.2093	0.0014
HLA-F	4.2078	0.003
MLLT10	4.2078	0.0045
LAS1L	4.207	0.0069
HNRNPL	4.2039	0.0018
ATF4	4.2023	0.0034
AGFG1	4.2021	0.0034
HIPK1	4.1967	0.0019
ARHGEF40	4.1965	0.0052
PTBP1	4.1956	0.0167
UBE2D3	4.1952	0.0012
SRPK2	4.1934	0.0006
PPIAP31	4.1903	0.0003
MET	4.1886	0.0025
GATM	4.1885	0.0343
AC015689.1	4.1846	0.0001
ACTG1	4.1838	0.0028
UBAP2L	4.1822	0.0098
EIF5P1	4.1811	0.0005
SERPINE2	4.1805	0.0045
ARIH2	4.1791	0.0007
TAF10	4.1753	0.0004
REXO4	4.1747	0.0006
SNX2	4.1738	0.0004
H19	4.1736	0.0012
ELF2	4.173	0.0006
H3-3B	4.169	0.0046
MAP2	4.1689	0.0027
AC006445.1	4.1685	0.0032
SNX5	4.1663	0.0009
CLPTM1L	4.1657	0.0026
PTPN12	4.1646	0.0024
PSMA1	4.164	0.0012
EIF3C	4.1639	0.0053
RNF13	4.1638	0.0018
RAB11A	4.163	0.0002
TARS1	4.1627	0.0081
CTSB	4.1613	0.0022
NOL8	4.1607	0.0039
LMAN2	4.1595	0.0022
UBE3A	4.1578	0.0019
TSC2	4.1567	0.0001
YY1AP1	4.1533	0.004
VDAC1	4.1528	0.0003
AL035078.4	4.1517	0.0058
KLHDC2	4.151	0.0019
BTBD7	4.15	0.0017
MORF4L1	4.15	0.0024
FXR1	4.1468	0.0026
ILRUN	4.1448	0.0018
EIF4G1	4.1437	0.0168
ATF7	4.1434	0.0003
ZFAND5	4.1388	0.0029
TM6SF1	4.1387	0.0014
GATM	4.1368	0.0166
CACNA1A	4.1339	0.0008
UEVLD	4.1322	0
PPRC1	4.1321	0.0016
ATP6V0A1	4.1307	0.0055
TMEM106B	4.1296	0.0002
NEO1	4.1284	0.0032
AC068631.2	4.1281	0.0035
TRAPPC3	4.1277	0.0005
RAP1A	4.1261	0.0009
WDR26	4.1207	0.0031
ZMIZ2	4.1201	0.0052
BMP2K	4.1197	0.0012
NR2C2	4.1197	0.0036
EIF4A1	4.1157	0.0141
UBXN1	4.1144	0.0006
PSMD12	4.1135	0.0013
AL160408.2	4.1107	0.0056
STX16	4.1091	0.0028
MITF	4.1087	0.0018
HIF1A	4.1059	0.002
RAC1	4.1048	0.0115
TRIP12	4.1034	0.0092
CUX1	4.1032	0.0154
GNS	4.1025	0.0002
ARID1B	4.1022	0.0034
PHACTR4	4.0999	0.0005
MRC1	4.099	0.0007
MRC1L1	4.099	0.0007
TCP11L1	4.0975	0.0003
EIF4A2	4.0946	0.0032
MRPL28	4.0942	0.004
GPI	4.0941	0.0024
MANSC1	4.0933	0.0004
TNRC6C	4.0889	0.0012
HK3	4.0872	0.0001
PLOD2	4.0867	0.0031
PPP4R3A	4.0866	0.0004
ALOX5	4.0862	0.0009
RPL4P4	4.0855	0.0022
GTF2B	4.0854	0.0013
BSDC1	4.0849	0.0006
RELA	4.0848	0.0008
GRSF1	4.0841	0.002
GRB7	4.0837	0.0014
MED15	4.0801	0.005
GAPDHP38	4.08	0.0002
FOXN3	4.0759	0.0032
DRG1	4.0753	0.0029
EEF1A1P16	4.0743	0.0016
SNX3	4.0734	0.0008
AHR	4.0724	0.0033
RAD50	4.0718	0.0007
H3P6	4.0709	0.0012
PIEZO1	4.0707	0.0003
RALY	4.069	0.0006
AP1G2	4.0672	0.0095
ATAD2B	4.0669	0.0002
CREB1	4.0663	0.0011
37469	4.0654	0.0052
MORF4L1	4.06	0.0018
SMPD4	4.0571	0.0083
RWDD1	4.0561	0.0011
DDX3Y	4.0553	0.0003
PEPD	4.055	0.0051
CSNK1G3	4.0542	0.004
XPO6	4.0535	0.0009
ASCC3	4.0522	0.0003
YPEL5	4.0517	0.001
IRF8	4.0471	0.0006
CLPTM1	4.045	0.0047
SNAP23	4.0438	0.0014
CAP1	4.0437	0.0007
GAPDHP65	4.0417	0.0005
RPS24	4.0414	0.0014
TRPM7	4.0412	0.0054
DDX3Y	4.0409	0.0025
ADGRL2	4.0405	0.0052
RPL6	4.0404	0.0017
ATXN2L	4.0402	0.0049
MORC3	4.0365	0.012
RPL36A	4.0355	0.0004
SLC9A3	4.0347	0.0012
APP	4.0336	0.0263
LARS2	4.033	0.0042
TUBB6	4.0327	0.0223
LARP7	4.0297	0.0001
COPA	4.0271	0.0039
G3BP1	4.0266	0.0035
GBA	4.0259	0.0057
DBN1	4.0239	0.0031
TMED2	4.0235	0.0299
R3HDM1	4.0201	0.0008
STAT1	4.02	0.0235
AC092418.1	4.0197	0.0022
IL6R	4.0195	0.0046
GDA	4.0177	0.0018
KMT2E	4.0169	0.0006
DAB2	4.0153	0.0008
HSPA5P1	4.0148	0.0012
MICU1	4.0145	0.0013
PDCD4	4.0141	0.0017
CAP1	4.0131	0.0016
DDX3X	4.0127	0.0192
CAP1	4.0124	0.0012
CACNA1D	4.0116	0.012
ILK	4.0104	0.0013
EIF4A1	4.0084	0.0014
ZEB2	4.007	0.0015
TPP2	4.0069	0.0039
EEF1A1	4.0067	0.0746
DNAJC10	4.0061	0.0045
FAM76B	4.0038	0.0013
RBM6	4.0033	0.0038
LAMA5	4.0031	0.0076
AC073896.1	4.0029	0.0013
AP1B1	4.0025	0.0209
EMC4	4.0022	0.0018
DCUN1D1	4.0013	0.0008
LA16c-3G11.7	3.9988	0.001
PPL	3.9973	0.0046
BCL9L	3.9972	0.0012
DYNC1I2	3.9962	0.0022
MARF1	3.9955	0.0177
ATG3	3.9949	0.0024
CELF2	3.994	0.0014
ZNF385A	3.9921	0.0011
DNAJB4	3.9921	0.0022
ANKIB1	3.9901	0.0009
NAA15	3.9899	0.0052
ATP6V0C	3.988	0.0033
SLIRP	3.9878	0.0103
TUBB6	3.9877	0.0033
DHRS3	3.9854	0.0012
TMEM263	3.9848	0.0001
TSC22D1	3.9829	0.0027
DHX36	3.9819	0.0008
LRBA	3.9811	0.0001
MEF2D	3.9791	0.0088
CAMK1	3.9787	0.0059
NVL	3.9747	0.0006
DOCK8	3.9747	0.0059
HLA-A	3.9729	0.0049
SMG7	3.9705	0.0181
EIF3FP3	3.97	0.001
GSR	3.9687	0.0025
PABPC1	3.9677	0.004
LAMC1	3.9656	0.0071
HADHA	3.9609	0.006
CIC	3.9601	0.0086
CREB1	3.959	0.0004
DHX30	3.958	0.0037
PIK3CG	3.9577	0.0007
SLC16A1	3.9573	0.008
NDUFA10	3.9569	0.002
RPSAP28	3.9556	0.0048
AHCTF1	3.9553	0.0055
THOC5	3.9549	0.0008
RIN2	3.9537	0.006
IRGQ	3.9506	0.0001
RUNX1	3.9499	0.0013
ARID4B	3.9495	0.0039
PPHLN1	3.9492	0.0003
NFKBIZ	3.9489	0.0176
RPS3	3.9462	0.0056
ATN1	3.9457	0.0076
IVNS1ABP	3.9451	0.003
RALA	3.9432	0.0007
ITCH	3.9418	0.0045
RAB8B	3.9402	0.0022
HECTD1	3.9401	0.0025
RPL8	3.9378	0.0018
NCOA6	3.9378	0.0103
DDX52	3.9373	0.0025
MEF2C	3.937	0.0018
NOMO2	3.9359	0.0278
SLC9A9	3.9348	0.0003
MYO1D	3.9348	0.002
GSPT1	3.9337	0.0093
POLB	3.9325	0.0005
AMBRA1	3.9314	0.0047
TCTN3	3.9313	0.0054
RPS6KA3	3.9309	0.0051
CSDE1	3.9308	0.0027
RPL4	3.93	0.0039
U2AF1L4	3.9293	0.0011
FAM234A	3.9287	0.0047
RBPJ	3.9279	0.0034
PCF11	3.9275	0.0002
ARID4B	3.9267	0.0035
FOXP4	3.9265	0.0116
CACNA1D	3.9251	0.0002
SMC4	3.9245	0.0038
OSBPL1A	3.9238	0.0002
RPL10L	3.923	0.0051
RPN2	3.9204	0.016
LAMA4	3.9203	0.019
IFT20	3.9188	0.0056
PUM1	3.9186	0.0054
ITGAV	3.9176	0.0061
MOCS2	3.9172	0.0011
ZNF438	3.917	0.0006
SEPTIN9	3.9166	0.0043
ZNF407	3.9161	0.0054
ITIH2	3.9127	0.0018
MBNL2	3.9116	0.02
MALAT1	3.9112	0.0143
TLE4	3.9098	0.0004
NAA20	3.9048	0.0022
RHOBTB2	3.9016	0.0066
SENP2	3.9002	0.0013
PICALM	3.8998	0.0324
CYRIB	3.8966	0.0061
ECE1	3.8966	0.0381
PXN	3.8954	0.0044
TMPO	3.8949	0.0001
NIPBL	3.8949	0.021
IBTK	3.8907	0.0246
SNX2	3.8906	0.0005
PDS5B	3.889	0.0048
PTPRA	3.8865	0.003
EIF2B5	3.8842	0.0129
RPL7	3.884	0.0045
SOD2	3.8834	0.0009
BCLAF1	3.8833	0.0007
CUL2	3.8824	0.0012
CCDC115	3.8816	0.0007
PDGFC	3.881	0.0004
CLK2	3.8786	0.0074
MTSS2	3.8786	0.0077
PICALM	3.878	0.0005
MTMR11	3.878	0.0056
NCOR2	3.8774	0.0638
CD9	3.8757	0.0046
HBP1	3.8745	0.001
HAVCR1	3.8735	0.0047
FNDC1	3.8726	0.005
KMT2E	3.872	0.0022
CEP192	3.8708	0.0045
SPG11	3.8704	0.0139
PRELID1P6	3.8698	0.0016
REXO2	3.8696	0.0041
PTPRC	3.8686	0.0055
SETD5	3.8676	0.0006
TPD52L1	3.8675	0.0065
NPTN	3.8669	0.003
ITM2B	3.8661	0.0029
DNMT3A	3.8659	0.0014
KCMF1	3.8625	0.0009
DCTN2	3.8625	0.0017
TM9SF2	3.8619	0.0068
ERBIN	3.8605	0.001
MCM4	3.8604	0.005
CERCAM	3.8602	0.0038
PLD3	3.8601	0.0011
DCAF5	3.8599	0.0021
MBNL2	3.8596	0.0003
IFFO1	3.8584	0.0008
FDFT1	3.8584	0.0037
RPL23	3.8577	0.004
P4HB	3.8566	0.0146
CTSA	3.8551	0.0127
LMAN2	3.8541	0.004
PPP2R5C	3.8533	0.0019
PTGES3P1	3.8525	0.0018
ZNF217	3.8502	0.0258
GRINA	3.8501	0.0122
PICALM	3.8499	0.0035
CAPZA2	3.8493	0.0022
MAPRE2	3.8486	0.0073
EEF1A1P17	3.8478	0.0065
NACA	3.847	0.0057
RASA1	3.8467	0.007
WWTR1	3.8463	0.0092
PPP6R3	3.8449	0.0036
LMO4	3.8448	0.0004
ENSA	3.8427	0.0027
CLU	3.8425	0.0019
CDK4	3.8421	0.004
CAMK2D	3.8417	0.0026
CLP1	3.8381	0.0005
FCF1	3.8371	0.0008
FBXO11	3.8367	0.0032
MEF2A	3.8346	0.0031
ETNK1	3.8334	0.0012
STXBP5	3.8325	0.0082
MTR	3.8324	0.0047
SLC11A2	3.8323	0.0061
USP8	3.8311	0.0005
WDTC1	3.8301	0.0039
SPOP	3.829	0.0051
WDFY3	3.8284	0.0039
INTS11	3.8284	0.0084
IGFBP3	3.827	0.0705
RABL6	3.8268	0.0008
KAT6A	3.8261	0.0038
MAPRE2	3.8242	0.001
ZNF800	3.8237	0.0014
PHC3	3.8223	0.0037
MATR3	3.8223	0.0155
CACNA1A	3.8215	0.0059
STAG1	3.821	0.0073
C1S	3.8183	0.0385
BCLAF1	3.8177	0.0037
SRRT	3.8172	0.025
DCAF7	3.8159	0.0022
MAP1LC3B	3.8157	0.0046
SSR1	3.8157	0.0046
GFM1	3.8143	0.0033
RDX	3.8142	0.0194
TFG	3.8138	0.0192
CDH11	3.8128	0.001
CASP4	3.8119	0.0016
SMC4	3.8097	0.0036
SLC9A8	3.8083	0.004
APBB1IP	3.8078	0.0012
ATP2B1	3.8076	0.0046
RBMS1	3.8073	0.0002
ATP6V0D2	3.8063	0.0003
TRIO	3.8059	0.0176
GDAP2	3.8057	0.002
TRAFD1	3.8057	0.0049
MADD	3.8054	0.0084
RBM26	3.8045	0.0167
PIR	3.8022	0.0037
LCOR	3.8016	0.0129
DOCK11	3.8013	0.0081
CLTC	3.8012	0.0403
STIM1	3.801	0.0074
P4HA2	3.8007	0.0042
POM121C	3.8005	0.0003
SMG7	3.7989	0.0017
CKB	3.7987	0.0184
DSTN	3.7983	0.005
FERMT2	3.798	0.0052
SOCS7	3.7962	0.0096
RPS10P7	3.7956	0.0008
NAMPT	3.795	0.0009
AGAP3	3.7924	0.0014
PHF6	3.7919	0.0005
TAF1A	3.7911	0.0023
RNF220	3.7908	0.0011
REPS2	3.7898	0.001
YWHAZ	3.7893	0.0022
RASA4	3.7884	0.0032
CNOT6L	3.7877	0.0016
MAPK3	3.7874	0.0035
SEC31A	3.7874	0.0105
SLC7A8	3.7865	0.0027
CSF1R	3.7863	0.0082
CYFIP2	3.7849	0.0024
TRAPPC8	3.7839	0.0009
DDB1	3.7839	0.0111
CD44	3.7835	0.0186
FBXO7	3.7832	0.0005
NACA	3.7829	0.0042
FBXW7	3.7814	0.0047
ATXN2L	3.7803	0.0043
TIMM44	3.7796	0.0022
C1orf43	3.7791	0.0129
MAGED2	3.7778	0.0138
PITRM1	3.7765	0.0033
EIF4A2	3.7761	0.0023
MLF2	3.7761	0.0038
RPL3P2	3.7756	0.0036
CISD3	3.7755	0.001
CALM1	3.7741	0.0033
SORD	3.7741	0.0034
CCT8	3.7735	0.0061
PEG10	3.7735	0.0139
MTIF3	3.7724	0.002
SEC14L1	3.7718	0.0049
ACTR3	3.7717	0.0003
LAMTOR3	3.7712	0.0003
RALGDS	3.7701	0.0017
AL122013.1	3.7699	0.0024
H2AZ1	3.7694	0.0046
SERF2	3.7687	0.0147
TLK1	3.7684	0.0012
AKAP13	3.7683	0.0016
EFCAB14	3.7676	0.0017
WDR26	3.7673	0.0215
GPI	3.766	0.024
NRBP1	3.7653	0.0051
TNS3	3.7651	0.0057
ZNF664	3.7643	0.0086
MCFD2	3.764	0.003
TLE3	3.7637	0.0048
SNAP29	3.7623	0.0009
ABCC5	3.7613	0.0085
TRIM16L	3.761	0.0323
CYLD	3.7609	0.0026
NPM1P32	3.7596	0.0041
PPP4R3A	3.7579	0.0058
KIF21B	3.7578	0.0142
GK5	3.7576	0.0009
DBNL	3.7575	0.0023
TOM1L1	3.7563	0.0045
TUSC3	3.7558	0.0009
HNRNPA1P8	3.7551	0.0026
CDK11A	3.7523	0.0049
MAEA	3.7516	0.0009
NIPBL	3.7516	0.0047
ACVRL1	3.7514	0.0007
SULT1A1	3.7514	0.0014
TGIF1	3.7514	0.0048
RNF130	3.75	0.0209
XRN1	3.7497	0.0015
STX8	3.7485	0.004
NRP2	3.7473	0.0066
TMEM39A	3.7471	0.0034
EPS8	3.7465	0.0118
ALDOA	3.7453	0.0013
SEPTIN7P7	3.7419	0.0069
AKIRIN1	3.7415	0.0033
PSMA6	3.7415	0.0057
HNRNPAB	3.7413	0.0152
MR1	3.74	0.0047
APLP2	3.7399	0.0138
DNAJC16	3.7395	0.0071
MED15	3.7385	0.0163
SMURF2	3.7374	0.0014
EFEMP2	3.7367	0.0022
FGFR1OP2	3.735	0.0017
MATN2	3.7349	0.0175
PRKCB	3.7342	0.0018
RAB8B	3.7319	0.002
EEF1B2	3.7318	0.0013
KLHL6	3.731	0.008
RPL10	3.7302	0.0071
MARK2	3.7289	0.0175
AP1G1	3.7284	0.0028
PAPOLA	3.7276	0.0098
PTENP1	3.7272	0.0006
SRPK1	3.727	0.0225
VPS26A	3.7265	0.0002
SSH2	3.7264	0.0128
ELMO1	3.7263	0.0047
VAC14	3.7247	0.0108
FRMD4B	3.7243	0.0036
ZEB2	3.7232	0.0053
U2AF1L5	3.7232	0.0053
RAB4B-EGLN2	3.7206	0.0109
BMPR1B	3.7204	0.0054
RASA4	3.7201	0.0104
TRAPPC11	3.7198	0.0042
TRPS1	3.7196	0.0027
PITPNC1	3.7171	0.0001
HSPH1	3.7151	0.0044
MBNL1	3.7151	0.0047
SLC6A8	3.7139	0.0192
PPP1R12A	3.7138	0.0062
POLR2B	3.7102	0.0024
SMARCD2	3.7102	0.007
PEA15	3.7092	0.0201
INPP5D	3.708	0.0008
TMEM165	3.7076	0.003
LMNB1	3.7056	0.0084
INPP5B	3.7055	0.0052
RAB5B	3.7004	0.0035
GFRA2	3.6998	0.0015
EDEM1	3.6979	0.0071
MYL12B	3.6977	0.0007
NUP155	3.6969	0.0063
PDIA3	3.6964	0.0085
EYA4	3.696	0.0101
KANSL1	3.6954	0.0091
SPCS2	3.6944	0.0022
NOL4L	3.6927	0.0069
TUBA1A	3.6927	0.0116
FRY	3.6926	0.0066
RNF103	3.6924	0.0009
TM9SF3	3.6901	0.0036
NELFE	3.6898	0.002
NBPF8	3.6895	0.006
STIM2	3.6893	0.0083
EIF4G2	3.689	0.0009
CP	3.6889	0.0026
GULP1	3.6887	0.0043
AC007238.1	3.6874	0.0026
QRICH1	3.6834	0.0007
AC011005.1	3.6832	0.0003
ATP6AP2	3.683	0.0088
OSBPL9	3.6826	0.005
MYOF	3.6826	0.0158
HNRNPAB	3.6813	0.0198
CAND1	3.6812	0.0051
ZDHHC17	3.6808	0.0002
VAT1	3.68	0.0054
FES	3.68	0.0097
BTK	3.6799	0.017
MRTFA	3.6794	0.0016
OAS1	3.6779	0.0017
WASHC2C	3.6779	0.0133
ERBIN	3.6771	0.0057
USP24	3.6763	0.0006
MLXIP	3.6752	0.0051
ANAPC4	3.6749	0.0015
RPTOR	3.6741	0.0193
ALDH3A2	3.6733	0.0289
IPO7	3.673	0.0011
NSRP1	3.6723	0.0041
TENT5A	3.6719	0.0104
BRD2	3.6716	0.0097
SYNGR2	3.6714	0.0069
ALPK1	3.6706	0.0048
MAZ	3.6704	0.0094
ATF7IP	3.6695	0.0022
ATP6AP2	3.6685	0.0118
PLXDC2	3.6679	0.0069
SPTLC2	3.667	0.0048
PDE7B	3.6665	0.0007
PPP1CC	3.6659	0.002
KDM1A	3.6639	0.0127
ZNRF1	3.6613	0.0035
MCM4	3.6612	0.02
PARK7	3.6595	0.0146
SH3D19	3.6589	0.0079
ERN1	3.6586	0.0021
RPL4	3.6572	0.0507
CLOCK	3.656	0.0253
IDH3B	3.6557	0.0197
EIF4A1	3.6543	0.0237
ZNF274	3.6535	0.0073
FRMD4A	3.6532	0.0013
QSER1	3.6524	0.0141
MAP4K4	3.6516	0.0087
BRMS1L	3.6515	0.0026
UBE2S	3.6508	0.0018
ST3GAL4	3.6505	0.006
CTSL	3.6503	0.0098
SH3KBP1	3.6492	0.0107
METTL9	3.649	0.0018
IPO8P1	3.6482	0.0032
CLCN5	3.6471	0.0056
RUNX3	3.647	0.0009
EIF3L	3.6461	0.0014
NFYC	3.6448	0.0012
HMOX2	3.6445	0.0023
H2AX	3.6441	0.0004
EIF4B	3.643	0.0016
ACTB	3.6422	0.0126
COPA	3.6419	0.0214
BRAF	3.6412	0.005
SETD5	3.6402	0.0206
SETP14	3.6401	0.0045
TFDP2	3.6382	0.0082
CSNK1D	3.6376	0.0062
IFRD1	3.6362	0.0059
PAICS	3.636	0.0046
GSPT1	3.636	0.0408
ATP2C1	3.6354	0.0049
PLEKHA8	3.6344	0.0085
UBA52	3.6337	0.0071
SSR2	3.6322	0.0081
GIT1	3.6321	0.0026
ZNF324B	3.6306	0.0009
OLFML3	3.6303	0.0084
PLK2	3.6303	0.0243
PCDHGC3	3.63	0.0126
YPEL3	3.6299	0.0051
RPL18	3.6296	0.0033
TAP1	3.6285	0.0073
MTF2	3.6282	0.0013
APPL1	3.6272	0.0043
GPX4	3.6264	0.0153
SEPTIN2	3.6258	0.0105
TAPBP	3.6256	0.0199
IST1	3.6254	0.0066
OGFOD1	3.6249	0.0037
ZNF385A	3.6245	0.0104
SERPINA1	3.6239	0.0373
TOX4	3.6238	0.0008
PPIAP40	3.6228	0.0035
ACP2	3.6225	0.006
SENP6	3.6218	0.0131
MTR	3.6215	0.0045
HNRNPDL	3.6213	0.0052
AGPS	3.6204	0.004
PPP2R1B	3.62	0.0058
LYN	3.6199	0.0047
RNF2	3.6194	0.0011
TFPI	3.6162	0.0008
PTEN	3.6139	0.0015
NCF4	3.612	0.0056
CSNK2A1	3.6113	0.0059
UBR5	3.6107	0.0416
CD276	3.6104	0.0146
IFNGR1	3.6097	0.0114
RAB4A	3.6096	0.0015
APC	3.6084	0.002
BRD8	3.607	0.0218
SPECC1	3.6053	0.0134
ACTR2	3.6045	0.003
DDX3X	3.6031	0.0035
TRRAP	3.6021	0.042
RAP1B	3.5994	0.003
MBIP	3.5992	0.0048
ZNF385A	3.5991	0.0069
TRMT1L	3.5984	0.001
SLC43A2	3.5983	0.0021
NR3C1	3.5978	0.0015
CCDC93	3.5969	0.0011
MARK3	3.5964	0.0091
AGPAT3	3.5962	0.0357
FUBP1	3.5961	0.0086
SMPD4	3.5955	0.0022
FXR1	3.5948	0.0086
CAMSAP2	3.5944	0.0127
CES2	3.5936	0.0047
CLIP4	3.5929	0.0143
UBE2B	3.5922	0.0014
SLC39A9	3.5911	0.0154
SREBF1	3.5907	0.0084
EP300	3.59	0.0199
BCKDK	3.5895	0.0023
RALY	3.5894	0.0306
TM9SF4	3.5885	0.0144
IGFBP3	3.5881	0.0185
PLEKHM2	3.5867	0.004
MYO6	3.5867	0.0055
KMT2A	3.586	0.0602
UBC	3.5845	0.0636
NDRG1	3.584	0.0285
H2AZ2	3.5838	0.0014
NAMPTP1	3.5828	0.0025
TUT7	3.5817	0.0011
PPP4R3B	3.5783	0.0103
MAPK1IP1L	3.5773	0.0194
LARS1	3.5763	0.0081
PPP2R5E	3.5757	0.0026
TEX2	3.5756	0.0002
FAM76A	3.5746	0.0022
IPO5	3.5742	0.0057
TPP1	3.5728	0.0139
CALM3	3.5728	0.0207
TSPAN17	3.5727	0.0011
EVI5	3.5716	0.0065
UBXN2B	3.5709	0.0011
CNOT6L	3.5708	0.0132
GLG1	3.5701	0.0117
HBP1	3.5693	0.0058
YPEL5	3.5691	0.0047
RBBP5	3.5689	0.0097
ARID1B	3.5677	0.0203
CWC27	3.5671	0.0027
ZNF280D	3.5671	0.0039
ADAM17	3.5671	0.0111
TPM1	3.5664	0.0096
TUG1	3.5663	0.0073
POLR2B	3.563	0.0068
OSBPL10	3.5628	0.0175
PRUNE2	3.5613	0.0067
ILF3	3.5613	0.02
ZC3H11A	3.5613	0.0262
DIS3	3.5609	0.005
SCARB2	3.5608	0.0373
TNPO2	3.5598	0.0064
ARL6IP1	3.556	0.0032
FAM76B	3.5554	0.0019
FSD1L	3.5554	0.0032
GLCE	3.5552	0.0095
EZH2	3.5543	0.0053
IKZF1	3.5535	0.0035
DCTN6	3.5535	0.0044
MALAT1	3.5523	0.0624
SPATS2L	3.5516	0.0049
CCT7	3.5506	0.0082
ATP5MC3	3.5504	0.004
INF2	3.549	0.0657
TFPI	3.5483	0.006
SON	3.5478	0.0107
HNRNPA3	3.5471	0.0102
PICALM	3.5464	0.0059
SNX17	3.5462	0.0057
SNX5	3.5454	0.0039
ZNF83	3.5441	0.009
WIPF1	3.5426	0.0008
ATG3	3.5422	0.0075
CUTA	3.5419	0.0035
UGP2	3.5419	0.0046
RPL4P3	3.5417	0.0031
RPS8	3.5416	0.0029
PLK2	3.5414	0.009
PSMC5	3.5407	0.0056
BRD2	3.5403	0.003
AC073909.1	3.5398	0.0077
CLTC	3.5392	0.0097
CDC42SE2	3.5345	0.0037
TNPO3	3.5328	0.0117
DYRK1A	3.5327	0.0108
ALDOA	3.5315	0.0042
SYNE1	3.5307	0.0415
TIMP1	3.5269	0.0074
SCPEP1	3.5265	0.0211
C3	3.5262	0.0103
EIF3E	3.5255	0.0115
ZNF106	3.5249	0.0024
EIF2S1	3.5243	0.0083
KPNB1	3.5224	0.0057
FAM53C	3.521	0.0038
ASAP1	3.521	0.0122
ARAP1	3.5191	0.0062
SF3B2	3.519	0.0142
ANKRD17	3.5177	0.004
QKI	3.5172	0.0239
KIF1B	3.5171	0.011
ZEB2	3.5147	0.0047
EEF1A1P12	3.5143	0.005
U2SURP	3.5135	0.0037
TPM3	3.5135	0.0168
JAK1	3.5132	0.0019
SASH3	3.5131	0.001
TWF1	3.5121	0.0043
FLI1	3.5121	0.0062
RDH11	3.5121	0.0085
VTI1BP1	3.5119	0.0015
LSM14B	3.5117	0.0018
TRIM32	3.5117	0.0129
SEC22A	3.5113	0.0023
PRRC2C	3.5111	0.0063
THOC1	3.5109	0.0036
CTNNB1	3.5108	0.0119
CDIPT	3.5107	0.0029
TNFAIP8	3.5096	0.0028
MOB4	3.5095	0.0014
STK4	3.5093	0.0072
MCCC1	3.509	0.0064
RAB6A	3.5089	0.0048
FXR1	3.5081	0.0023
PPP2R5C	3.5071	0.0039
TMEM209	3.506	0.0023
NSD3	3.5057	0.0079
MAFB	3.5055	0.0003
PAK2	3.5043	0.0029
ATP9B	3.5043	0.0082
ADD1	3.504	0.0037
ZMIZ1	3.504	0.0105
H3C7	3.5037	0.0083
C17orf49	3.5034	0.0032
HNRNPH3	3.5031	0.0045
ATP8A1	3.5018	0.0056
MAPKAP1	3.5014	0.0209
ABHD18	3.5012	0.0013
ADAM15	3.5004	0.0199
GPC3	3.5002	0.0028
TNRC6B	3.5	0.0129
SLC35E1	3.4998	0.0031
SIRPA	3.4994	0.0044
EHBP1	3.4994	0.0206
DYNC1H1	3.4991	0.0196
PLXNC1	3.4989	0.005
WDR7	3.4983	0.0034
TARDBP	3.4974	0.0083
AC114495.1	3.4966	0.0057
C11orf58	3.4956	0.001
FTO	3.4944	0.0027
SLK	3.494	0.0023
TPM4	3.4932	0.0241
GSS	3.4931	0.0133
GABPA	3.4923	0.0048
GLS	3.4922	0.0068
IFT172	3.4916	0.0065
PPP3R1	3.4913	0.0011
MRPL30	3.4911	0.0012
MAX	3.4911	0.0101
PRRC2B	3.49	0.0063
TCERG1	3.4894	0.0116
RAP1BP1	3.4893	0.005
THSD7A	3.4871	0.0495
YIPF5	3.4858	0.0069
DOCK2	3.4856	0.0285
USP22	3.4847	0.0302
UBXN1	3.484	0.0029
TAOK3	3.4822	0.0034
SYNJ1	3.4821	0.0028
RGL1	3.4816	0.0006
SNX4	3.4814	0.0123
TET2	3.4813	0.0343
FGB	3.4812	0.0011
TGFBRAP1	3.4793	0.0036
CAMK1	3.4789	0.0037
P4HA1	3.4788	0.0129
INF2	3.4778	0.0163
ZNF343	3.4777	0.0046
C1R	3.4765	0.0025
GNB2	3.4755	0.0061
SEPTIN7	3.4747	0.0028
DLG3	3.4726	0.0027
PSEN1	3.4711	0.0336
RUNX3	3.4706	0.007
PRNP	3.4695	0.0082
BBX	3.4691	0.0096
RPL13	3.4674	0.0062
KMT5A	3.4665	0.0055
GRK6	3.4659	0.0112
RNF111	3.4657	0.0004
SRP14	3.4649	0.0253
RBM6	3.4645	0.0219
ATP6V1C1	3.4642	0.0017
AZIN1	3.4638	0.0132
LGALS8	3.4629	0.0129
IKBKB	3.4623	0.0084
RPL32	3.4615	0.0154
ARF5	3.46	0.0063
N4BP1	3.4594	0.0102
TCF4	3.4592	0.0165
QKI	3.4583	0.0717
ELAPOR2	3.4566	0.0088
PPP2R5C	3.4519	0.008
IVNS1ABP	3.4513	0.0013
SOS2	3.4508	0.0203
YWHAQ	3.4495	0.0075
NCKAP1L	3.4494	0.0017
PCBP2	3.4491	0.0037
ZNF322	3.4481	0.0021
RPSAP31	3.4478	0.0022
ORMDL3	3.4474	0.001
TM9SF3	3.447	0.0251
SMAD3	3.4469	0.0015
CBFB	3.4469	0.0079
YME1L1	3.4468	0.0306
NCOA2	3.4464	0.0036
PRPF19	3.4445	0.0082
QRICH1	3.4424	0.0085
FAM13A	3.4423	0.009
RANBP10	3.442	0.0033
PEX1	3.4419	0.0069
HGF	3.4418	0.0025
MAT2B	3.4414	0.0039
TOMM22	3.4412	0.0027
PDCD10	3.4399	0.0066
RPL22P1	3.4389	0.0002
UBE2H	3.4389	0.0127
CHP1	3.4386	0.0146
PICALM	3.4371	0.0255
PCYT1A	3.4369	0.0092
NUP214	3.4351	0.0266
SPP1	3.4334	0.0211
HERPUD1	3.4333	0.0112
KIFC3	3.4333	0.0215
TAF15	3.4327	0.004
CAPN3	3.4327	0.0046
MYO1F	3.4324	0.0042
MIDEAS	3.4316	0.0188
COPB2	3.4313	0.0244
DDAH2	3.4305	0.0246
EXT1	3.4302	0.0021
PHF23	3.429	0.0147
ARID2	3.4287	0.0085
USP7	3.4267	0.0123
AP1S2	3.4259	0.0036
GLA	3.4259	0.013
YY1	3.4258	0.0103
DDX17	3.4251	0.021
ACTL6A	3.4245	0.0081
MED16	3.4244	0.0014
POTEE	3.4219	0.0158
CREBZF	3.421	0.0153
GDI2	3.4205	0.0097
TXNRD1	3.4184	0.0246
UBE2Q2	3.4182	0.0076
FN1	3.4174	0.1361
PANK1	3.417	0.0004
HSD17B4	3.4166	0.007
MSH2	3.4156	0.0089
ATG5	3.4151	0.0031
USP47	3.415	0.0117
LPP	3.4147	0.0038
LIMA1	3.4138	0.0029
UGP2	3.4129	0.0061
VPS35	3.4123	0.0028
SH3GLB1	3.412	0.0009
SNRNP27	3.412	0.0084
FUT8	3.4116	0.007
H2AW	3.4093	0.0012
PPP2R5A	3.4093	0.0023
PRRC1	3.4092	0.0055
STAU1	3.4091	0.0111
CHORDC1	3.4076	0.0105
CITED2	3.4068	0.0035
PTPRE	3.4067	0.0023
NBPF15	3.4066	0.05
SYNGR1	3.4045	0.0015
GRAMD1B	3.4022	0.0244
PAPSS2	3.4001	0.0016
PPP3CC	3.4001	0.0028
DMXL1	3.3999	0.0261
ANP32E	3.3998	0.0156
CTNND1	3.3997	0.062
TNPO1P3	3.3994	0.0013
CARD9	3.3988	0.0111
LAPTM5	3.3968	0.0113
RALGAPA2	3.3957	0.0269
EPB41L2	3.3957	0.0483
CAP1	3.3955	0.0053
TLE5	3.3945	0.0108
MSL3	3.3943	0.0025
CCNT2	3.3941	0.015
AC058822.1	3.3932	0.02
EYA4	3.3916	0.0068
TMSB4X	3.3916	0.0916
SULT1A3	3.3914	0.0101
HNRNPA1	3.3911	0.0063
RABEP1	3.3909	0.0076
SNF8	3.3907	0.0046
NBN	3.3895	0.0227
NAV1	3.3892	0.0057
MSNP1	3.3891	0.0095
METTL9	3.3886	0.0067
PAPOLA	3.3879	0.0179
NDUFA9	3.3872	0.0019
ADAMTS5	3.3852	0.0134
NCKAP1L	3.3851	0.0399
CCM2	3.3845	0.0234
EIF4E	3.3842	0.0028
HEXA	3.3839	0.0123
PICALM	3.3819	0.0059
SLC35F2	3.3814	0.0069
C1DP2	3.3799	0.003
ASAP1	3.3799	0.0031
POM121	3.3796	0.0216
WRNIP1	3.3777	0.0259
SLCO3A1	3.3773	0.0068
ZEB2-AS1	3.377	0.003
PDIA4	3.3765	0.0051
LNPEP	3.3754	0.0026
NCKAP1L	3.3754	0.0026
TASOR2	3.3753	0.0267
TSC1	3.3751	0.0087
PCBP2	3.3749	0.0021
XRCC6	3.3737	0.023
UBE2D3	3.3728	0.0039
TANC2	3.3723	0.0119
SRGAP3	3.3717	0.0105
TMEM30A	3.3707	0.0089
METTL3	3.369	0.0006
MRPL30	3.3685	0.0028
RASA2	3.3678	0.0075
VPS72	3.3677	0.0073
ARRB2	3.3673	0.0043
CRYZ	3.3663	0.0033
VPS29	3.3657	0.0021
PPM1H	3.3657	0.0101
NDUFS2	3.363	0.0178
MATR3	3.3625	0.0343
ZNF143	3.3613	0.0207
DLGAP4	3.3613	0.0338
ENY2	3.3611	0.0014
GLG1	3.3608	0.0151
ATP11C	3.3602	0.0022
RALB	3.3594	0.0074
PSMC3	3.3588	0.0181
H3-3B	3.3586	0.0696
HSD17B4	3.3584	0.0414
LARP1B	3.3577	0.0065
YTHDC1	3.356	0.0142
RPL30P14	3.3559	0.0038
GJA1	3.3558	0.0055
STX12	3.3558	0.0094
PTP4A2	3.3552	0.0028
GFPT2	3.3551	0.0073
NUDCD1	3.3534	0.0063
AP1B1	3.3532	0.022
ATG12	3.3522	0.0034
RPL3	3.3516	0.0742
SRP54	3.3512	0.0032
SERPINA1	3.3486	0.0075
TNXB	3.3483	0.0336
PDP1	3.348	0.0058
U2AF2	3.348	0.0192
BCS1L	3.3479	0.0041
SLAIN2	3.3462	0.0009
CCT3	3.3462	0.0343
TJP2	3.3461	0.0024
KDM1B	3.346	0.0112
ECH1	3.3457	0.002
NFYC	3.3456	0.0181
H2BC15	3.3452	0.0723
DYNC1I2	3.3449	0.01
NKIRAS2	3.3445	0.0146
CTSD	3.3433	0.0191
COMMD2	3.3426	0.0018
COPS2	3.3426	0.0109
NOLC1	3.3424	0.014
RAB8A	3.3421	0.0064
ZCCHC2	3.3419	0.0096
SERPINH1	3.3415	0.0266
TLE3	3.3402	0.0066
TSC2	3.3397	0.0229
FABP5P7	3.3394	0.017
PUM1	3.3392	0.017
CLDND1	3.3389	0.0007
RBM39	3.3379	0.0048
TXNRD1	3.3369	0.0116
XBP1	3.3367	0.0243
COX10	3.3364	0.0017
SKAP2	3.3353	0.0052
CTNND1	3.335	0.0114
TRIM16	3.3348	0.0062
RPS10-NUDT3	3.3344	0.0046
MIER1	3.3341	0.0093
SDF2	3.3336	0.005
RSU1	3.333	0.0034
CELF2	3.3329	0.0022
TRNT1	3.3329	0.0069
CXCL12	3.3323	0.0144
SP1	3.332	0.0036
PRMT1	3.3312	0.0099
KLHDC3	3.3306	0.0148
FGFR1	3.3299	0.0004
RREB1	3.3292	0.0046
CCNK	3.3289	0.0148
CHD1L	3.3282	0.0221
PMS2	3.3281	0.009
GNAI1	3.3277	0.0062
CERT1	3.3271	0.0065
PER1	3.3269	0.0281
CAP2	3.3237	0.0042
MAP1LC3A	3.3234	0.0131
SEPTIN2	3.3234	0.0246
PRMT5	3.3231	0.009
PFN1P1	3.3224	0.011
GSE1	3.3204	0.0178
GDPD5	3.3193	0.0099
AC021087.5	3.3192	0.0139
CNOT4	3.319	0.0025
SIGLEC1	3.3188	0.0047
LARP4	3.3185	0.022
DYM	3.3181	0.0018
TBC1D17	3.3181	0.0067
TMLHE	3.3174	0.0022
VKORC1	3.3173	0.0127
ZNF189	3.3171	0.0022
LCOR	3.3161	0.0056
PIN4	3.316	0.0079
FBXO32	3.3132	0.002
COBLL1	3.3124	0.0416
UBE2V2	3.3122	0.0039
PHB	3.3117	0.0011
RALGAPB	3.3115	0.0044
SENP2	3.3112	0.0026
TRIM37	3.3107	0.0152
AKAP10	3.3099	0.014
AAGAB	3.3092	0.0044
RBPJ	3.3091	0.0226
QKI	3.3079	0.016
FECH	3.3072	0.0108
TPP1	3.3059	0.007
IGF1	3.3057	0.0072
PRKCD	3.3057	0.0452
SLC38A9	3.3056	0.0005
RAB5C	3.3054	0.005
SRP19	3.3048	0.0073
BHLHE41	3.3047	0.016
GFPT1	3.3047	0.0198
ANXA7	3.3037	0.0083
CARD19	3.3035	0.0042
HP1BP3	3.3023	0.0139
PCCA	3.3014	0.0067
CFAP20	3.3012	0.005
KDR	3.3007	0.0038
TLE3	3.3002	0.0121
EEF1A1P10	3.3001	0.003
EIF2B3	3.2987	0.0111
FOXA1	3.2987	0.0252
WDFY1	3.2985	0.0034
RAB18	3.2983	0.0053
ARL1	3.2975	0.0024
MTMR1	3.2972	0.0036
CXXC1	3.2962	0.0281
ARPC2	3.2955	0.0068
MID1	3.2952	0.0182
HNRNPA1P43	3.295	0.0164
AC092045.1	3.2938	0.0054
FBXO34	3.2931	0.0124
ATP1A3	3.2927	0.0059
DNPEP	3.2926	0.0024
PRKAR1A	3.2916	0.0088
CEP290	3.2914	0.0456
LOXL1	3.2912	0.0087
TGFBI	3.2912	0.0179
HMGB1	3.2908	0.007
IDH2	3.2906	0.0031
KANSL1	3.2896	0.0101
SLC25A3	3.2896	0.0208
MDM4	3.2892	0.0228
AC008481.1	3.2892	0.0231
PSMA4	3.2882	0.0246
KRTCAP2	3.2877	0.0117
SLC22A23	3.2869	0.051
ZNF639	3.2868	0.0041
CDON	3.2867	0.0075
VEZT	3.2862	0.0074
ARPC1A	3.2849	0.0117
CLTA	3.2849	0.012
TXNRD1	3.2847	0.0081
UBE2D3	3.2845	0.0085
ATRNL1	3.2841	0.0024
TBCE	3.284	0.0064
CDC42	3.2838	0.0311
SLC33A1	3.2821	0.0073
AFTPH	3.2812	0.0039
AP1M1	3.281	0.0027
NDUFB5	3.2809	0.0017
SEC24B	3.2809	0.0069
FYN	3.2794	0.008
ATP1A4	3.2792	0.0016
LTBP1	3.2792	0.027
RPS4XP6	3.2789	0.0023
GPBP1	3.2786	0.0107
MLX	3.2781	0.0052
BET1	3.2778	0.0023
ALG3	3.2776	0.0116
MYO18A	3.2767	0.1243
GOLM2	3.2749	0.0147
SLIT3	3.2748	0.0154
PICALM	3.2734	0.0253
RFX7	3.2731	0.0227
ARF4	3.2726	0.0352
WDR48	3.2717	0.003
EEF1B2P2	3.2717	0.0097
SLC43A2	3.2716	0.0094
CSNK1A1	3.2712	0.0101
BPNT1	3.2709	0.0019
DDX6	3.2709	0.0062
EXOC7	3.2708	0.0227
ACAT1	3.2691	0.0074
CDH1	3.2691	0.0188
COX18	3.2687	0.0121
GALNT1	3.2684	0.0207
HOMEZ	3.2679	0.0062
SEPTIN7	3.2676	0.005
PRELID3B	3.2675	0.0031
PRKAG1	3.2672	0.0221
GNPTAB	3.2669	0.0041
NUDT4B	3.2669	0.0117
ADNP	3.2668	0.0278
PTPRO	3.2665	0.0093
CCDC88A	3.2653	0.0319
ROCK2	3.2641	0.0151
EPS15L1	3.2626	0.0198
GPATCH4	3.2624	0.0164
MKNK1	3.2623	0.0054
ARHGAP31	3.2621	0.0045
ARF3	3.2611	0.0081
CSNK1A1	3.2606	0.0032
HSP90AB3P	3.2598	0.0052
TYW3	3.2597	0.0023
GFPT1	3.2596	0.0109
ARPC1B	3.2577	0.0734
DCUN1D1	3.2573	0.0021
MACO1	3.2571	0.014
MMP2	3.2568	0.0363
RC3H1	3.2558	0.0015
LENG8	3.2538	0.01
TSPAN1	3.2536	0.009
STARD3	3.2524	0.0151
EWSR1	3.2524	0.0182
PEX19	3.2521	0.0065
ABI1	3.2517	0.0092
ZNF250	3.2515	0.0072
GAPVD1	3.2515	0.0221
ENOX2	3.251	0.0082
ANKIB1	3.2497	0.0071
RUNX1	3.249	0.0051
ATP2B1	3.249	0.024
BBS1	3.2485	0.0232
SLC7A8	3.2474	0.0042
NSMF	3.2473	0.0415
PNPLA8	3.247	0.0068
KANSL2	3.2469	0.0054
RUFY3	3.2468	0.0097
IRF5	3.2468	0.01
RAP1B	3.2466	0.008
ADK	3.2456	0.0109
UQCC2	3.2454	0.0028
CANX	3.2452	0.0113
TDRKH	3.2444	0.0074
FBRS	3.2432	0.0105
KIF2A	3.243	0.0021
HECTD1	3.2429	0.0006
ATP11A	3.2422	0.0465
BTG2	3.2419	0.0036
PSMC3IP	3.2416	0.0033
SUN1	3.2416	0.0158
TMED10	3.2411	0.0084
MXI1	3.241	0.007
CYBRD1	3.2409	0.003
SUN1	3.2404	0.0082
TPGS2	3.2399	0.0032
CEPT1	3.2399	0.0057
ZFYVE16	3.2376	0.0146
CYP51A1	3.2375	0.0155
XPNPEP3	3.2368	0.0066
ATP7A	3.2367	0.0144
CDK17	3.2363	0.0049
SACM1L	3.2351	0.0164
PDE7A	3.2345	0.0078
USP3	3.2343	0.0314
USP15	3.2342	0.0089
MAP2K7	3.2334	0.0069
ANKRD49	3.2327	0.0015
ZC3H11A	3.2326	0.0094
NF1	3.2319	0.0479
CRTAP	3.2316	0.0044
ACTB	3.2316	0.0048
TLE4	3.2312	0.0069
YWHAB	3.2302	0.0344
RASA1	3.2286	0.008
ACTA1	3.2285	0.002
NNT	3.2281	0.0068
VAV2	3.228	0.0166
SEC31A	3.227	0.0242
QKI	3.2259	0.0031
PPP2R5D	3.2259	0.0191
RPS15	3.225	0.0084
ATP2B4	3.225	0.0318
VMP1	3.2245	0.0031
SPIRE1	3.2245	0.0081
BAG6	3.2245	0.0155
CARNMT1	3.2239	0.0037
BCL10	3.2238	0.0129
MFF	3.2232	0.004
DYNC1I2	3.2229	0.0186
RNF19B	3.2228	0.0222
CCNC	3.2225	0.0042
VPS11	3.2224	0.0034
CLPP	3.222	0.0049
FNBP1L	3.2214	0.0162
SMARCA2	3.2209	0.0112
RASGEF1B	3.2208	0.0059
SLC39A10	3.2203	0.0092
NUAK1	3.22	0.0009
TOM1	3.2184	0.0128
CSNK1G2	3.2182	0.0071
RPS6KC1	3.2174	0.0317
SLC12A6	3.2173	0.0071
CAB39	3.2171	0.0265
BTG1	3.2168	0.018
MGA	3.2167	0.0013
ZBTB44	3.2166	0.0202
ELP3	3.2165	0.0369
CORO1A	3.2159	0.0343
THUMPD3	3.2157	0.0124
TUT4	3.2153	0.0122
PTPN13	3.2153	0.045
GNB1	3.2152	0.01
SAMD4B	3.2135	0.0272
IRF2BP2	3.2127	0.036
ABHD17B	3.2121	0.0043
CD46	3.212	0.0277
ZCCHC8	3.2119	0.0238
CDC42	3.2117	0.0035
RERG	3.2111	0.0194
SLC38A7	3.211	0.0105
NCOR1	3.2108	0.0059
POLD3	3.2107	0.0055
SLC25A37	3.2107	0.019
AKT1	3.2106	0.0038
TP53	3.2106	0.0084
TGFBI	3.2106	0.0175
DGCR2	3.209	0.0185
HADHB	3.2082	0.0086
UCP2	3.2082	0.0286
HSPA4	3.2077	0.0096
SFRP4	3.2074	0.0258
EEF1A1P24	3.207	0.0065
YTHDF3	3.2069	0.0036
ELK3	3.2068	0.0037
AL162430.1	3.2065	0.0049
VDAC2P5	3.2055	0.0018
MARCHF1	3.2053	0.0047
MARCHF1	3.2052	0.0149
RANBP1	3.2047	0.0313
KNOP1	3.2041	0.002
MTMR9	3.2039	0.004
NBL1	3.2037	0.0158
SF3A3	3.2031	0.0145
SNRPA	3.2022	0.0088
CHD3	3.2021	0.0305
RAB11FIP3	3.2017	0.0345
PTBP3	3.2015	0.0047
KRT17	3.2008	0.0066
ESD	3.2008	0.0079
ARL8B	3.2006	0.003
FOSB	3.2002	0.0084
[truncated: 145,416 more rows]
