# Supplementary material for: Analysis of Dormancy-Associated Transcriptional Networks Reveals a Shared Quiescence Signature in Lung and Colorectal Cancer
Source: Int J Mol Sci. 2022 Aug 30;23(17):9869. doi: 10.3390/ijms23179869 (PMC9456317; doi:10.3390/ijms23179869)
Supplement: Supplementary file 1 [file ijms-23-09869-s001.zip › Table S2.xlsx]

## Sheet: Sheet1
Symbol	logFC	P.Value
MIR1973	2.86601	0.0401494
	2.66653	0.123581
	2.42898	0.0659209
	2.16577	0.208016
	2.08614	0.0155935
SLC25A5	2.00157	0.237684
QKI	1.98341	0.0266086
	1.89789	0.207028
	1.89789	0.207028
	1.89789	0.207028
	1.86203	0.0385733
	1.78493	0.176275
SLC2A3	1.75823	0.129572
	1.75623	0.33305
	1.75623	0.33305
	1.62925	0.00260544
SNORD18A	1.62656	0.0660774
RPPH1	1.62572	0.154514
SNORA34	1.59037	0.0736707
NKD1	1.58499	0.00451614
SNORD14E	1.57541	0.188896
MIR3945	1.56149	0.271063
	1.54772	0.0669857
	1.50417	0.0951263
	1.49361	0.263567
	1.46874	0.240453
	1.46214	0.0097838
	1.45151	0.000706419
	1.43369	0.150048
	1.43301	0.000861307
SESN3	1.41793	0.0012757
	1.39138	0.22542
	1.39138	0.22542
	1.39138	0.22542
	1.39138	0.22542
	1.38698	0.0299896
RP11-431J24,2	1.38638	0.0580557
	1.38359	0.231211
IGHD3-16	1.37034	0.18235
TLR3	1.36303	0.0132952
	1.34582	0.158756
	1.33755	0.131166
MIR21	1.32872	0.171546
	1.32097	0.0229251
	1.31535	0.261937
	1.31535	0.261937
	1.31535	0.261937
	1.31535	0.261937
	1.31535	0.261937
ZEB2	1.31337	0.127731
	1.31128	0.115642
	1.2947	0.0723682
SNORD20	1.29242	0.0491329
MIR604	1.29008	0.0623076
IGHD3-3	1.2894	0.148364
TIMP2	1.2596	0.0137885
	1.25704	0.250467
AC114803,3	1.23453	0.000278918
	1.2339	0.123561
SNORA46	1.21936	0.0279388
	1.21186	0.0177612
	1.21135	0.245933
	1.19561	0.00950268
RNU7-195P	1.19331	0.07193
AOAH-IT1	1.18532	0.018687
	1.18064	0.0958802
	1.17757	0.0703229
MIR193A	1.17403	0.325433
	1.16965	0.0466894
	1.16797	0.0107121
	1.16466	0.361419
	1.15293	0.0117397
CXCL14	1.11508	0.000223047
SLC9A3	1.11433	0.023823
SNORA36C	1.10907	0.0685473
NKD1	1.09734	0.00893294
RNU6-946P	1.09313	0.0192409
ZBTB20	1.08346	0.000270568
COL9A3	1.08341	0.00652688
ABCG1	1.08292	0.000110476
	1.08136	0.449853
RNU7-124P	1.06927	0.322454
LOC100996663	1.06591	0.327371
	1.06094	0.00646212
CD44	1.05006	0.0563778
RP11-723D22,2	1.0483	0.0510694
	1.04667	0.0163725
PTK7	1.03687	0.000826846
	1.03355	0.0154855
IFI6	1.02972	0.000232979
FOSB	1.02923	0.0338832
RNU6-126P	1.02235	0.0422949
	1.01931	0.0196493
	1.01854	0.33667
RNU6-249P	1.01662	0.0476964
	1.01551	0.00785216
	1.01342	0.0798444
	1.01179	0.0699437
	1.01179	0.0699437
	1.01179	0.0699437
	1.00583	0.15593
	1.00126	0.0383274
SAMD9	1.00096	0.000123368
IGFL4	1.00052	0.00358565
LOC100130256	0.999877	0.00965067
	0.997241	0.404191
SLC2A3	0.996522	0.131204
	0.992426	0.0792395
	0.992426	0.0792395
	0.992426	0.0792395
	0.990473	0.0955969
RP11-675F6,3	0.988584	0.0927227
	0.988335	0.0303058
HLA-DQB1	0.985266	0.302999
LOC100652914 // LOC100653008	0.985209	0.194519
HIST1H4H	0.979114	0.000466173
	0.978709	0.1437
MALAT1	0.977271	0.139955
	0.976986	0.0469156
MIR3679	0.971922	0.094334
	0.969459	0.0843956
	0.969459	0.0843956
	0.969459	0.0843956
	0.969459	0.0843956
	0.969459	0.0843956
	0.969459	0.0843956
	0.969459	0.0843956
	0.969459	0.0843956
	0.969459	0.0843956
	0.969459	0.0843956
	0.969459	0.0843956
	0.969459	0.0843956
UTY	0.967854	0.00544839
	0.967746	0.0361258
	0.963051	0.0722291
	0.963051	0.0722291
	0.963021	0.192692
	0.960012	0.0201153
SLC9A3	0.959809	0.0109735
RNA5SP104	0.955563	0.0940234
	0.953666	0.176184
	0.951382	0.221741
TMOD2	0.949326	0.0108874
LINC00350	0.948954	0.0616796
MACC1	0.945865	0.000820252
TMED6	0.941623	0.0111847
GOLGA8B	0.941409	0.0662386
INHBB	0.940666	0.000772744
	0.940654	0.102755
	0.94055	0.0932479
ABCG1	0.937027	0.0001715
MAOB	0.935789	0.00301179
	0.933745	0.133577
MIR4474	0.931078	0.211678
	0.930962	0.0833262
MYO1F	0.927597	0.00120137
	0.923031	0.291866
GAS6-AS1	0.922269	0.11616
RNU6-137P	0.921174	0.026071
	0.920092	0.306803
	0.920037	0.217301
A2M	0.919724	9.1574e-05
ZBTB20	0.919017	0.00210778
SNORA38	0.916777	0.249209
C14orf105	0.914728	0.0195999
	0.914084	0.0531225
IGKV1D-27	0.91315	0.00463654
CHRM3	0.91015	0.0048588
	0.90947	0.112721
	0.909077	0.361559
RNU6-1016P	0.907959	0.188242
RNU6-1327P	0.907472	0.363275
SNORA23	0.905656	0.236119
RGL1	0.899411	0.000830134
	0.897676	0.227582
RNU7-120P	0.895117	0.0724441
	0.894743	0.0574328
CHRM3	0.893778	0.0200261
	0.891978	0.00529088
IFI16	0.890231	0.00126237
	0.890153	0.0571978
	0.887407	0.0774717
	0.88692	0.118444
	0.886398	0.0369781
RNA5SP268	0.886133	0.0035495
FAM71A	0.886058	0.0711919
MIR4531	0.886	0.232352
AC009110,1	0.885438	0.193149
DOCK4	0.881302	0.0465643
LOC100507577	0.88011	0.0118545
ABCA1	0.879065	6.52747e-05
	0.878932	0.0978146
	0.878595	0.0102667
	0.878089	0.0250546
	0.875814	0.14772
MIR1296	0.875524	0.0587311
	0.873849	0.0813536
	0.873123	0.0168579
	0.871953	0.0233872
	0.871777	0.240179
	0.869645	0.178155
CEMIP	0.86942	0.00123481
FOSB	0.867563	0.11435
SNORD123	0.865115	0.0949487
	0.864704	0.053249
	0.863825	0.0183392
	0.86349	0.156263
MIRLET7F1	0.862857	0.00089586
	0.862064	0.0269561
RP5-1121H13,3	0.861638	0.0305147
	0.860654	0.0901552
	0.857844	0.29164
	0.856146	0.233284
	0.855531	0.0577764
RP11-410K21,2	0.854937	0.0682676
	0.853881	0.000276316
DKK4	0.853455	0.0309583
MID1	0.85151	0.0406069
MIR494	0.850627	0.0140226
	0.850427	0.00342415
	0.850427	0.00342415
MIR2276	0.84814	0.180224
TRAF5	0.845815	0.01855
	0.840742	0.00244553
MIR142	0.839346	0.00163697
RP1-125N5,2	0.838748	0.270401
CACHD1	0.836298	0.00118869
PON2	0.832832	0.0263986
PAM	0.832282	2.01175e-05
AC006372,5	0.83226	0.0164579
	0.830612	0.0538354
	0.829901	0.0397457
LOC400706	0.828798	0.00657094
	0.82775	0.246431
	0.826632	0.0162232
	0.826534	0.00263096
	0.825379	0.211903
	0.823836	0.0762918
	0.821391	0.135531
	0.818995	0.116333
	0.818372	0.278597
	0.818294	0.101389
	0.816644	0.00999732
	0.816483	0.17544
	0.814032	0.000927246
LOC100130256	0.813841	0.0115656
SLC26A3	0.812938	0.115563
WNK1	0.812708	0.0039177
	0.812625	0.33218
RNA5SP510	0.811953	0.241436
	0.810904	0.0616697
RIMBP2	0.810898	0.0164433
ATF3	0.808995	0.0113623
	0.806976	0.155367
RN7SL1	0.805263	0.285595
RNU105B	0.804045	0.0338488
	0.804021	0.583012
	0.80329	0.104546
	0.80329	0.104546
	0.800779	0.0755176
	0.800102	0.00162861
LGR5	0.799961	0.00947061
GOLGA8A	0.798292	0.0977692
	0.797876	0.105307
	0.797077	0.123507
	0.795564	0.025138
	0.793917	0.104349
	0.793411	0.00393545
GOLGA8A	0.793194	0.0831774
MIR30C1	0.793049	0.0329162
INTS4	0.792994	0.00628574
	0.792482	0.0483425
IL17RA	0.791288	0.0746615
	0.790542	0.175274
SMOC2	0.790361	0.00535072
SCML1	0.78913	0.0144777
	0.788053	0.105046
	0.788053	0.105046
LOC100190986	0.788009	0.143685
CCNG2	0.78799	0.00137575
MIR4313	0.787127	0.264371
	0.785946	0.297836
	0.785505	0.104792
FLJ23867	0.78517	0.0066293
	0.783002	0.197282
	0.782644	0.161947
	0.781324	0.0044581
	0.780025	0.08644
	0.779595	0.184933
	0.779465	0.253229
SNORA12	0.77906	0.443388
MIR1233-1	0.778805	0.301294
MIR1233-1	0.778805	0.301294
RP1-266L20,4	0.778712	0.123584
	0.777422	0.135396
AC012363,4	0.776749	0.000433848
	0.776328	0.0197032
	0.774929	0.113759
STARD13-IT1	0.773442	0.0710909
	0.773025	0.0354109
RPPH1	0.77135	0.129891
	0.769333	0.195949
KLK7	0.767398	0.014127
FAXDC2	0.766205	0.000534155
RP11-488L4,1	0.765459	0.198598
	0.765051	0.209474
	0.765047	0.00675975
	0.764913	0.317839
HOXD10	0.764548	0.0102138
ZSWIM6	0.76432	0.0127883
	0.759521	0.150514
	0.759147	0.257148
SNAR-D	0.758899	0.0775656
	0.758269	0.291703
	0.757129	0.209684
QSOX1	0.756906	0.0309453
MIR1275	0.755379	0.102748
	0.754971	0.0332047
RALGAPA2	0.753998	0.0202962
	0.753746	0.113038
LOC100507577	0.750862	0.00408924
TXNIP	0.750683	4.42274e-05
	0.748783	0.248187
RNF130	0.74859	0.00171312
	0.747933	0.00694437
RAB30	0.74765	0.000275155
CTD-2260A17,1	0.746042	0.00727214
	0.744829	0.114084
ITGA2	0.744655	0.0067325
	0.744604	0.0482102
NMUR2	0.74281	0.0151581
	0.741908	0.186681
RGL3	0.741827	0.0266848
	0.739971	0.0740343
	0.739491	0.142905
	0.739162	0.0243322
	0.739159	0.19011
	0.738947	0.0220528
SMIM2-AS1	0.738711	0.00912351
	0.738598	0.18862
PP7080	0.738518	0.0486127
MIR365A	0.737168	0.21841
	0.736846	0.152716
SNTB1	0.736655	0.00121956
KLHL22-IT1	0.735269	0.236105
	0.734972	0.117469
	0.734157	0.237093
	0.733364	0.00624372
TANC2	0.732438	0.00342133
LOC157562	0.731074	0.00156286
ATM	0.73017	0.11092
	0.730023	0.0340134
	0.729601	0.0130028
FBXO10	0.729283	0.00591571
	0.727819	0.00661119
SGK2	0.72748	0.0701208
	0.726954	0.117134
RNU6-976P	0.726549	0.106519
	0.725529	0.0643967
	0.724333	0.0166863
	0.723847	0.148974
RNY3	0.723627	0.11276
MBNL2	0.723384	0.00757667
CEL	0.722091	0.0396474
YPEL5	0.721927	0.00342641
MIR590	0.721262	0.0932164
RNA5SP355	0.720884	0.0132572
	0.720231	0.0114266
PABPC1L	0.718557	0.0215481
FTX	0.718066	0.17667
RNA5SP336	0.71788	0.157646
	0.717731	0.242525
	0.716341	0.116252
	0.716162	0.13126
	0.715544	0.0348707
RNY5	0.715015	0.58838
	0.714563	0.0879858
RBM5	0.714095	0.027585
	0.713721	0.0774075
KLK6	0.713715	0.00858835
PMP22	0.713169	0.00367013
	0.712746	0.0115488
	0.712065	0.369139
	0.711957	0.15345
	0.711691	0.0721222
CTC-537E7,2	0.710731	0.0141495
ENPP5	0.7103	0.0377432
	0.709521	0.0476045
	0.708013	0.00490262
ZNF704	0.707596	0.0593529
	0.707198	0.22902
	0.706259	0.0227543
SLCO4A1-AS1	0.706153	0.00176602
	0.706051	0.0145727
WNK1	0.705748	0.163847
CHRM3	0.704457	0.00982945
HLA-DQB1	0.704023	0.0346912
	0.703906	0.192839
	0.703906	0.192839
	0.703218	0.0489245
	0.702366	0.364762
	0.702366	0.364762
LOC101929859	0.702228	0.00562495
PLK1S1	0.702005	0.015884
MIR1229	0.701478	0.051525
RC3H2	0.701386	0.00282143
TRIB1	0.700794	0.000360483
	0.699859	0.00730108
PPM1H	0.699817	0.0732021
KLF12	0.699476	0.0237253
	0.699432	0.000672242
	0.69929	0.0509303
ANXA9	0.699262	0.000422729
GUCY1B2	0.698763	0.0215019
SMG1P2	0.697858	0.272894
	0.696946	0.0365972
CPQ	0.695233	0.0543899
MED23	0.693718	0.00323115
	0.693374	0.218856
TBX3	0.692756	0.0215169
FAM120B	0.692577	0.00126802
HMGA2	0.692185	0.215302
	0.691922	0.0353677
	0.691427	0.430343
	0.690935	0.0579073
	0.690823	0.01622
	0.690475	0.0527326
SEMA3A	0.689317	0.00038048
	0.689302	0.259643
AOAH	0.689287	0.0161271
	0.689004	0.0714876
	0.688656	0.43662
SNORD32B	0.688468	0.146663
AC123023,1	0.688279	0.0929804
TNFAIP3	0.687867	0.0711225
RNA5SP142	0.687741	0.0714879
F5	0.687191	0.00140878
	0.686779	0.274418
KRTAP5-7	0.685336	0.0546214
TNRC6C-AS1	0.685322	0.00558794
CLU	0.684472	0.00825564
	0.684182	0.196369
AL121578,2	0.684115	0.105244
	0.683767	0.0457463
DXO	0.683752	0.077814
HIVEP3	0.682633	0.0481106
ITGA1	0.682257	0.000147152
	0.681023	0.429954
	0.680086	0.0584065
	0.679775	0.0752652
ZNF704	0.679708	0.00611501
	0.679626	0.248889
MIR4673	0.679121	0.135735
ZNF697	0.677326	0.00795734
ATRN	0.677031	0.00120683
ZNF697	0.67671	0.0304401
CCNT2	0.676433	0.0117257
KREMEN1	0.675447	0.00143031
	0.675308	0.164916
	0.675249	0.349108
	0.674676	0.0905298
MIR4646	0.674578	0.453555
	0.673844	0.219552
	0.672834	0.144715
RNU6-171P	0.67259	0.0729162
CADM1	0.671967	7.33597e-05
KLK3	0.671326	0.0508422
RNA5SP363	0.670646	0.0535257
SNORD115-24	0.66941	0.265411
RNU1-35P	0.669263	0.145627
SYTL5	0.6686	0.00852147
TRAJ25	0.6668	0.394616
	0.66601	0.184561
	0.665912	0.151043
	0.665682	0.112036
AC104781,1	0.665584	0.0523803
	0.664759	0.0242058
	0.664236	0.0355724
	0.663439	0.102272
SMG1	0.663396	0.0479711
PTPRS	0.663327	0.0044009
MUC3A	0.662643	0.0149698
	0.662343	0.284603
	0.661539	0.0954546
	0.661498	0.0259041
FTX	0.661264	0.212335
	0.659821	0.00782187
NFAT5	0.658108	0.043332
PMEPA1	0.657831	0.0648815
ANKRD36C	0.65778	0.322957
AC116609,2	0.657258	0.106424
LOC100653061	0.65688	0.237679
DNAJC3	0.656718	0.0263936
	0.656673	0.0223949
	0.656239	0.0553256
SNORD67	0.656234	0.0333197
TRAJ14	0.65606	0.447652
	0.655791	0.120276
	0.655286	0.108835
	0.654477	0.205668
	0.65385	0.0347444
	0.653838	0.0411042
	0.652407	0.0555076
ABCB1	0.652388	0.00715555
MIR340	0.652229	0.266215
RNF128	0.651447	0.000647007
RNU6-806P	0.650831	0.13321
	0.650109	0.272368
	0.649743	0.315063
	0.647964	0.0394202
EXOC6B	0.647022	0.000309975
	0.646488	0.0300685
	0.646477	0.0584814
	0.646127	0.0480372
	0.646018	0.111645
	0.645379	0.024321
SLC38A11	0.644884	0.0318721
SLC25A27	0.644666	0.0855907
	0.644583	0.0454345
KIZ	0.644	0.00851091
	0.643649	0.0501238
MYLIP	0.643593	0.00414053
LOC100130301	0.643432	0.00894758
LOC654342	0.643073	0.00299768
	0.642548	0.00875379
RP11-165F24,5	0.642538	0.00390162
SHC3	0.642311	0.00324064
SMG1P1	0.642174	0.360238
	0.642117	0.321028
RNU1-8P	0.6421	0.272893
	0.641987	0.142011
TGFBR3	0.641805	0.0140266
	0.640717	0.0176135
	0.640238	0.357549
	0.639792	0.120711
KDM7A	0.639705	0.0136408
CAB39L	0.639655	0.00679768
	0.639634	0.00127395
SLC9A7	0.639304	0.000483936
RP11-218C14,5	0.638834	0.219553
EPHX1	0.63876	0.000789741
	0.638393	0.091306
	0.63827	0.178177
RNU6-50P	0.638083	0.0298966
	0.63728	0.233724
	0.636692	0.196134
	0.636358	0.200836
	0.635784	0.0437005
DHX16	0.635746	0.0271677
	0.635709	0.127925
	0.635694	0.083002
XXyac-YM21GA2,4	0.635169	0.00578474
	0.634934	0.0995762
	0.634423	0.0179534
SRPX	0.634247	0.00059413
	0.634146	0.282264
	0.633658	0.0603752
	0.633553	0.223538
SNORA11	0.633443	0.594455
CTB-131B5,2	0.633177	0.00526751
FKSG29	0.632646	0.154334
	0.632313	0.200237
	0.632239	0.00727498
RNF217	0.630991	0.0657052
	0.630929	0.0274127
MIR4263	0.630817	0.178499
INADL	0.630788	0.0991614
	0.630191	0.0378694
	0.629774	0.304535
SMA4	0.62916	0.30744
	0.62868	0.287375
PP7080	0.628496	0.0345806
	0.628329	0.22733
FTX	0.628297	0.24791
RNU6-1283P	0.628267	0.329734
PRSS51	0.627679	0.00650887
	0.627072	0.196862
MIR4534	0.626689	0.0957931
CD74	0.626257	0.238963
	0.625265	0.0122411
ECM1	0.625234	0.00500304
	0.625163	0.0192935
	0.624303	0.0363917
DNASE1	0.622586	0.0235803
TAS2R10	0.620693	0.0500172
	0.620328	0.177151
KCNQ1OT1	0.620072	0.0549172
SPATA6L	0.619866	0.0273079
MIR569	0.619174	0.0121721
ABCG1	0.619025	0.0259442
	0.618545	0.205266
	0.618089	0.0345916
	0.617649	0.15316
	0.617269	0.028461
	0.616861	0.0967181
NAIP	0.616675	0.0094831
EHMT2-AS1	0.61554	0.0196368
PLA2G4F	0.614879	0.0107148
BCAS3	0.614746	0.0030219
	0.614647	0.13027
	0.614346	0.0075844
	0.614346	0.0075844
	0.613948	0.0510903
PDE7B	0.613819	0.000703724
	0.613747	0.00866047
	0.613166	0.00151348
ANXA6	0.612852	0.00286462
RNA5SP48	0.612313	0.0360917
TMEM2	0.612178	0.00596401
	0.612138	0.312727
	0.611956	0.0533017
SNORA28	0.611298	0.0545749
KCNQ1OT1	0.611137	0.0212547
	0.611066	0.000882045
	0.610644	0.079693
	0.609922	0.185083
MIR4782	0.609177	0.00771402
	0.608863	0.118797
CABLES1	0.608271	0.00146816
CLK1	0.607791	0.0782492
RP11-522D2,1	0.607762	0.0102026
MGAT5	0.606988	0.0788483
RP11-187C18,2	0.605443	0.0784739
	0.605247	0.0713756
	0.60372	0.00740958
	0.60372	0.00740958
	0.60372	0.00740958
LOC100130301	0.603584	0.00427938
PLA2G4F	0.602771	0.0114973
GATM	0.602452	0.00651628
RNU6-76P	0.602348	0.125846
	0.602314	0.229516
RNU6-661P	0.601687	0.133861
NR2F1	0.601469	0.0968443
	0.601325	0.225988
	0.60092	0.218872
SNORA48	0.600554	0.0352113
	0.600331	0.0785876
SNORD113-8	0.599968	0.17461
ZNF117	0.599525	0.201592
PTPN3	0.599362	0.00211422
	0.599358	0.0583268
MAGI1-IT1	0.599338	0.0136005
	0.598885	0.111826
	0.5984	0.0294716
TNRC6C-AS1	0.598135	0.000705087
LOC401320	0.59735	0.0310296
	0.596828	0.0138195
LINC00568	0.595452	0.077145
	0.595376	0.0328072
MAP3K7	0.594462	4.87958e-06
RNU4ATAC11P	0.594247	0.244258
ZBTB7C	0.594023	0.0489599
RP11-527F13,1	0.593792	0.0148175
	0.593771	0.0555031
	0.593463	0.102146
	0.592878	0.00328016
TUBA1A	0.592769	2.05975e-05
	0.592686	0.0593515
IDS	0.592679	0.0146499
MIR4732	0.592365	0.0118401
	0.591711	0.267496
MIR4437	0.591649	0.201962
TAS2R64P	0.591603	0.00516572
PLEKHA2	0.590907	0.00495901
MIR597	0.590501	0.0305055
ARL4C	0.589977	0.00308175
	0.589801	0.0390122
SNORD11	0.589788	0.220882
MIR32	0.589738	0.100377
SNORD70	0.589703	0.318382
TAS2R50	0.589372	0.0422094
	0.58913	0.321487
	0.589029	0.322789
IGIP	0.588811	0.00119967
	0.588521	0.00990003
	0.588428	0.0116193
	0.588428	0.0116193
	0.588428	0.0116193
	0.588428	0.0116193
	0.588428	0.0116193
	0.588428	0.0116193
	0.588428	0.0116193
	0.588209	0.07599
	0.587638	0.0324449
IPO5P1	0.587187	0.0265472
	0.587121	0.243934
MIR4483	0.58693	0.0784718
KLHL42	0.586312	0.00157126
	0.584642	0.208058
	0.58446	0.0103649
ATRX	0.584403	0.176371
	0.58413	0.0758526
AC100848,1	0.584093	0.0903565
LOC283270	0.58367	0.0332371
NBEAL1	0.58323	0.184514
	0.583221	0.0241032
	0.582991	0.0352496
	0.58204	0.153436
SCARNA4	0.581943	0.232658
RNA5SP129	0.581706	0.100948
DDX3Y	0.581401	0.0592497
	0.581303	0.0153064
	0.581174	0.0819978
	0.58088	0.0720068
MIR4301	0.580437	0.0235285
N4BP2L1	0.580203	0.00426767
	0.580171	0.333331
	0.57966	0.0299493
CACNA1D	0.579585	0.067998
	0.579573	0.0408404
	0.579385	0.176259
LINC00342	0.579145	0.0431138
	0.578987	0.0769932
RNA5SP191	0.578943	0.130967
	0.578328	0.045754
	0.578275	0.00193927
MIR135B	0.578242	0.275936
	0.578024	0.376054
LOC645553	0.577964	0.153962
	0.577924	0.250933
ELK4	0.577482	0.0218165
	0.577384	0.332607
SECISBP2L	0.577372	0.00250099
	0.576954	0.0259276
SMG1P1	0.576603	0.365143
PBXIP1	0.576188	0.0373573
LOC654342	0.575867	0.000335752
	0.575331	0.29787
	0.574111	0.0787688
RNU4ATAC18P	0.573974	0.348775
	0.573796	0.298557
	0.573718	0.264927
ABLIM3	0.573582	0.0116131
TLR4	0.57355	0.0514056
CABLES1	0.572965	0.000455559
ANKRD36C	0.572789	0.022684
OGT	0.57277	0.17986
	0.572633	0.115382
	0.572478	0.0641033
	0.572464	0.243655
CAMTA1-IT1	0.572172	0.0269929
RNU1-106P	0.571628	0.214811
SNORD93	0.57145	0.256382
MCEMP1	0.571325	0.00154891
	0.570243	0.13418
MIR3942	0.570113	0.132131
IDS	0.570009	0.00789015
RNA5SP393	0.569836	0.222342
TRERF1	0.569596	0.0374126
HAS2	0.569566	0.00774401
LINC01061	0.569271	0.0262089
LINC01061	0.569271	0.0262089
	0.569271	0.0262089
	0.569271	0.0262089
	0.569271	0.0262089
	0.569094	0.367336
KRTAP5-11	0.568878	0.131492
	0.568368	0.43808
TRBV29-1	0.568311	0.0056849
	0.567518	0.104749
	0.567478	0.268172
BRAF	0.567311	0.00951665
MDM4	0.567104	0.299062
	0.566501	0.189813
	0.566351	0.241448
CAPRIN2	0.566152	0.0567476
	0.565731	0.000429633
LOC401320 // LOC101928623	0.565515	0.0515632
	0.565365	0.129761
	0.56529	0.0502424
SNORA16B	0.565083	0.0968711
RNA5SP35	0.563885	0.0143732
MAGED2	0.5635	0.027249
SNORD61	0.563188	0.564251
RNU6-1263P	0.563167	0.147126
TPTE2P5	0.563137	0.0500996
ABO	0.562921	0.308482
	0.562918	0.489633
RNU7-140P	0.562834	0.000259784
RNA5SP111	0.562627	0.123998
	0.562529	0.0393065
	0.562192	0.0597815
RNU6-1111P	0.56215	0.244155
PHLDA1	0.56164	0.00158248
FARP1	0.561515	0.029614
AF129075,5	0.561389	0.156775
MIR4295	0.560485	0.105742
	0.56035	0.0134508
CNTD1	0.559627	0.0874662
GUCY1B2	0.559093	0.0251997
	0.558977	0.416661
RNU4-16P	0.558677	0.138004
	0.558432	0.325009
	0.55814	0.223974
AC092168,2	0.557646	0.0548072
	0.55753	0.465887
	0.557413	0.0749899
PROM1	0.557277	0.0109788
DAB2	0.556305	0.188805
	0.555239	0.234765
	0.554824	0.158284
RP11-63N8,3	0.554594	0.0712356
RNA5SP457	0.554571	0.0186075
LOC100132062	0.554501	0.0411217
	0.554501	0.0411217
	0.554501	0.0411217
	0.554354	0.000268874
	0.554278	0.0768945
	0.553568	0.310531
	0.553521	0.0780226
	0.553308	0.329848
MALAT1	0.553114	0.178423
CAPN3	0.553003	0.0209583
	0.552682	0.102934
	0.55264	0.143811
MGAT5	0.552573	0.000561461
DUSP1	0.552348	0.0287023
RNU6-318P	0.552186	0.0307223
KCNMB4	0.551814	0.00367789
	0.551803	0.0244527
	0.551776	0.374777
RNU11-6P	0.551517	0.195197
TXLNGY	0.551381	0.0646579
	0.551276	0.153961
MID1	0.5509	1.05727e-05
JMJD1C	0.55077	0.0392421
	0.550071	0.0340432
	0.549841	0.0125823
HDAC3	0.549675	0.180388
PDZK1	0.549674	0.0308362
	0.549642	0.0062395
	0.549472	0.351951
DACT1	0.549439	0.00143042
MIR26A1	0.548538	0.169784
ZBED6	0.548382	0.00449388
	0.548336	0.00168257
RPL32P3	0.547713	0.0697141
CLK1	0.547713	0.0916342
	0.546488	0.035347
PROX1-AS1	0.546172	0.00451017
TRAJ59	0.545819	0.420487
UGT2B17	0.545204	0.00951668
	0.545185	0.104343
	0.545111	0.228881
LINC01061	0.544543	0.0178752
	0.544543	0.0178752
	0.544543	0.0178752
RNA5SP195	0.544438	0.17769
	0.54441	0.0302219
	0.544314	0.282557
MAP3K1	0.544227	0.000249192
FGD6	0.543941	0.0954391
LOC101927272	0.543934	0.0885643
MIR3141	0.543847	0.121926
MIR3689A	0.543824	0.00448354
	0.543142	0.0501115
SLCO4A1-AS1	0.542005	0.00321763
	0.541834	0.329361
	0.541427	0.0530404
LRP1	0.541282	0.0884749
DMXL2	0.541144	0.00308211
PFKFB3	0.540737	0.0460571
SNAR-C4	0.540459	0.053153
	0.540137	0.0854525
MIR421	0.539064	0.476146
RC3H2	0.538952	0.00229663
	0.538815	0.240166
AC093822,1	0.538206	0.0244883
	0.53729	0.120696
	0.536851	0.104313
	0.536735	0.036883
EGR1	0.53658	0.132899
	0.536495	0.165275
LOC101928277	0.536471	0.234845
SNORD92	0.536124	0.0382012
ABCA5	0.536018	0.0170904
	0.535271	0.232153
	0.535133	0.0326868
	0.53481	0.277481
	0.534536	0.133222
ABHD2	0.534526	0.000809897
LOC100128703	0.534228	0.291312
RNU6-530P	0.53399	0.0404692
	0.533643	6.48552e-05
LINC00415	0.533419	0.0140903
	0.533044	0.128833
B2M	0.532954	0.198096
SET	0.532475	0.558639
HCG9	0.532349	0.129316
	0.532181	0.217238
IGKV1-9	0.532067	0.053733
C1orf95	0.531822	0.0355976
ZFAND5	0.531501	0.181573
MIR2054	0.531469	0.206628
MBNL1	0.531373	4.08368e-05
TRIM66	0.531071	0.0113544
RP11-64D22,5	0.531017	0.0910353
	0.530555	0.02924
	0.530403	0.263833
RP11-88I18,2	0.530327	0.124528
FREM1	0.530266	0.164255
	0.530246	0.0328218
RP1-304B14,3	0.530113	0.393113
AFF4	0.52996	0.00927721
APPL1	0.529148	0.00551237
FNDC3A	0.528224	0.00167486
	0.528168	0.183016
SNORD10	0.527492	0.074404
LINC00266-1	0.526943	0.0614719
	0.526841	0.224901
	0.526624	0.528467
PDZK1	0.526511	0.0700516
	0.526283	0.265333
RP11-77M5,1	0.526199	0.252879
MIR4489	0.526051	0.0106758
SMAD3	0.525812	0.0660796
	0.525616	0.336585
LOC100506123	0.525592	0.117607
	0.525158	0.0239674
RNA5SP441	0.524974	0.285995
	0.524784	0.134583
	0.52466	0.00182296
STRN3	0.524561	0.00130488
CYP3A5	0.524519	0.0099246
LOC389765	0.524097	0.0373278
CLDN10-AS1	0.524075	0.198898
	0.524044	0.0302902
	0.52403	0.0641269
RP11-561O23,7	0.523834	0.0330151
MIR186	0.523795	0.0490422
SNORA65	0.523562	0.0626653
MIR29A // MIR29B1	0.523439	0.102
	0.523409	0.393928
	0.522878	0.559097
LOC100272216	0.52285	0.136888
MIR711	0.522681	0.485174
RNU5F-2P	0.522668	0.318485
	0.522395	0.371958
RNA5SP286	0.522096	0.0131306
RNA5SP161	0.521429	0.0651848
	0.521163	0.137496
KIAA0754	0.521136	0.0389814
WDR26	0.520805	0.00403939
LINC00266-3	0.520611	0.0197218
MIR548F5	0.520335	0.184414
RP11-159G9,5	0.520332	0.0357828
SBDS	0.520244	0.00952155
CST1	0.51993	0.0552841
MIR568	0.519875	0.158616
OR10G8	0.519436	0.307228
GAS6-AS2	0.519325	0.00174182
ERV3-1	0.519075	0.0206155
IGHD3-10	0.51852	0.342482
IGKC	0.518438	0.117301
MTSS1	0.518245	0.161204
NPTN	0.518224	0.00435826
RBM5	0.518217	0.0368914
AC068282,3	0.518096	0.0586956
	0.517842	0.177841
STK38L	0.517431	0.00871503
	0.517304	0.296255
OR2A7	0.516987	0.00861138
SECISBP2L	0.516619	0.00414639
MIR634	0.516447	0.0557014
	0.515952	0.120789
	0.515885	0.126049
SNAR-B2	0.515645	0.137159
SNAR-B2	0.515645	0.137159
	0.515619	0.166594
	0.515481	0.216539
	0.51522	0.0457766
	0.515022	0.0510252
MGLL	0.514709	0.00229255
	0.514465	0.00136119
SNX25	0.514015	0.0180475
MKLN1	0.513872	0.0397235
CHD7	0.51361	0.0279864
GUSBP9	0.513549	0.367044
	0.513534	0.0293308
	0.51348	0.136307
	0.51332	0.10896
	0.513262	0.26679
	0.513056	0.403769
LOC100506123	0.512947	0.0598612
PSAP	0.512437	0.00498448
MIR1205	0.512021	0.00532028
	0.511813	0.0917653
	0.511617	0.0131398
	0.511568	0.0896752
	0.511221	0.0682352
RNU2-6P	0.511097	0.193682
PGAP1	0.511003	0.018829
	0.510978	0.118435
	0.510815	0.0940012
	0.510592	0.33894
	0.51042	0.472666
PDZK1P2	0.510379	0.0691898
SMA4	0.510324	0.408867
RNA5SP95	0.510071	0.0611482
RNA5SP431	0.509921	0.139103
METTL15	0.509888	0.0390152
	0.509768	0.209694
	0.509635	0.046016
KMT2A	0.509478	0.0224136
	0.509397	0.214133
	0.50876	0.305307
	0.508428	0.102472
WWP1	0.508416	0.0202106
RNA5SP196	0.50824	0.356539
PDZK1P2	0.50811	0.0811978
UTY	0.508015	0.0244973
	0.508012	0.0927173
TESC	0.507845	0.0730815
PROX1-AS1	0.50781	0.0172592
MIR581	0.507539	0.282478
C6orf163	0.507216	0.0128147
SLC38A4	0.507155	0.116707
	0.506894	0.105429
CCND1	0.506746	2.60497e-05
RNU5E-4P	0.506368	0.0374882
GLUL	0.50603	0.00165584
	0.505951	0.259818
SEC16B	0.505446	0.0281343
	0.504949	0.0233603
SNAR-C3	0.504937	0.0466734
SNORA74A	0.504597	0.348234
AKAP11	0.503974	0.00163316
RP11-527D7,1	0.503963	0.216543
	0.503952	0.0869624
	0.503772	0.0718549
FOCAD	0.503605	0.00476408
	0.50359	0.0268176
BBS2	0.503302	0.0177416
NFATC2	0.502442	0.000695208
LPXN	0.502104	0.0098299
RNU6-671P	0.502002	0.529438
MIR4644	0.501588	0.0792213
NOTUM	0.50158	0.00539384
	0.501551	0.376342
	0.501551	0.376342
	0.501551	0.376342
	0.501551	0.376342
	0.501551	0.376342
	0.501551	0.376342
	0.501551	0.376342
	0.501551	0.376342
	0.501543	0.0828807
KB-1458E12,1	0.501392	0.0067156
RP11-243J16,7	0.500857	0.00109679
MIR4516	0.500822	0.180705
	0.500679	0.146852
GUSBP2	0.500663	0.367334
SYTL2	0.500642	0.0118185
	0.500594	0.262542
NIPBL	0.50054	0.00215737
	0.500191	0.0585931
CUL4A	0.499851	0.0704893
	0.499778	0.416514
MIR149	0.499666	0.176028
	0.499648	0.0503933
	0.499576	0.426426
APBB2	0.499464	0.000123945
	0.499376	0.133865
	0.499111	0.117323
MIR1282	0.498797	0.0880746
	0.49871	0.0450426
	0.498395	0.415369
	0.498387	0.404041
	0.498341	0.00153159
	0.498127	0.0315069
ENPP3	0.49757	0.064818
	0.497465	0.112494
	0.497199	0.115478
GSAP	0.497153	0.03331
	0.496994	0.261721
DMXL1	0.49699	0.00401985
	0.49691	0.195639
RNU2-50P	0.496871	0.115185
	0.49663	0.317929
MANSC1	0.496207	0.000468272
RNU6-238P	0.496132	0.110248
	0.496126	0.125517
FAM134C	0.495912	0.0759254
	0.495783	0.0110636
PELI1	0.495464	0.0224
RP11-446F17,3	0.495291	0.0274981
IFI16	0.495188	0.0771598
	0.494909	0.106221
RNA5SP280	0.494596	0.0970981
POU5F1B	0.494101	0.0245306
APP	0.493973	0.00406056
FKSG29	0.493963	0.238219
NBEAP1	0.493785	0.0325879
SNORA71A	0.493428	0.521594
	0.493367	0.146686
RP11-95P13,2	0.493246	0.285276
PROX1	0.493235	0.00518638
	0.493211	0.292481
MIR4290	0.493207	0.359313
RNU6-703P	0.493006	0.0127279
	0.492838	0.0367857
	0.492503	0.0279617
KRT20	0.492439	0.0832647
MIR181A2HG	0.492222	0.141858
MIRLET7A2	0.492194	0.302045
	0.49194	0.0384397
RNU6-496P	0.49181	0.248049
	0.491747	0.176241
RP4-712E4,1	0.491017	0.0499547
	0.491011	0.312399
	0.490712	0.0442091
	0.490649	0.056674
AGAP6	0.490268	0.036662
AC004562,1	0.490233	0.00737307
	0.490221	0.0366665
	0.490211	0.121807
RNA5SP260	0.489883	0.119689
MGC57346	0.489204	0.23206
HIPK2	0.489171	0.0297351
CTGLF12P	0.489142	0.0401417
	0.48913	0.313778
HIPK2	0.488958	0.0398133
	0.488668	0.471491
CHD7	0.488033	0.0220159
DACH1	0.488	0.0439626
ZNF462	0.48768	0.0141873
TTC17	0.487611	0.0112617
RNA5SP69	0.487376	0.0219489
	0.486828	0.17387
	0.486689	0.186294
MR1	0.486673	0.00401684
MR1	0.486405	0.0755505
PLXNA3	0.486205	0.110231
AGAP7P	0.486126	0.040175
MIR3153	0.485535	0.571541
TFCP2L1	0.48549	0.00133697
	0.484675	0.248361
	0.484675	0.248361
	0.484675	0.248361
	0.484675	0.248361
	0.484675	0.248361
	0.484675	0.248361
	0.484675	0.248361
	0.484615	0.0113891
	0.484588	0.292523
	0.484488	0.283458
	0.4842	0.0183979
DTNA	0.484186	0.00557967
	0.484041	0.344232
SNORD75	0.483781	0.432193
CNOT6LP1	0.483659	0.0478008
MIR297	0.483557	0.257908
MIR1277	0.483391	0.0883812
MAP2K4	0.483351	0.037617
FSD1L	0.483057	0.0459128
GUSBP3	0.483014	0.341818
	0.482933	0.0494207
	0.482909	0.00624959
SLC12A2	0.482876	0.0147301
	0.482704	0.259275
PARM1	0.482382	0.105531
MIR299	0.482342	0.13143
	0.481584	0.0422139
	0.48147	0.0912949
SOX4	0.481138	0.0253063
	0.480925	0.0113449
	0.480782	0.487526
ZNF558	0.480774	0.00372865
	0.480656	0.434118
KB-1615E4,2	0.480613	0.0141901
ZNF69	0.480582	0.087115
	0.4803	0.155057
	0.480294	0.419861
RNA5SP298	0.480166	0.159736
	0.480071	0.19671
MIR197	0.479815	0.405452
	0.479813	0.0444703
CCNT2	0.479638	0.0113658
	0.47959	0.327148
MIR642A	0.479429	0.196346
	0.479377	0.154768
PIKFYVE	0.479151	0.0283322
	0.479118	0.0951455
TMX4	0.47866	0.00856024
LOC100132605	0.478248	0.285749
	0.477808	0.219145
AKR1C4	0.477475	0.0360999
LRRC37A2	0.477311	0.0803306
ITGA5	0.477294	0.0777477
POC1B	0.477289	0.000347095
	0.477059	0.315003
FLRT3	0.477034	0.000928345
CYP3A5	0.476421	0.0316491
SMOC1	0.476207	0.00336856
RNU2-68P	0.476029	0.367091
	0.475953	0.0923205
GCC2	0.475789	0.00348606
SNORD69	0.475289	0.34367
MIR16-2	0.475109	0.043688
GABARAP	0.474998	0.00570301
CPEB4	0.474821	0.00496041
WDR48	0.47461	0.00236376
SMG1P7	0.474463	0.33337
LRP4	0.474378	0.0404188
RNU6-10P	0.474121	0.409352
STAG3L5P-PVRIG2P-PILRB	0.473962	0.134273
	0.473897	0.132259
LINC-PINT	0.473745	0.153131
TAS2R30	0.473461	0.317007
TRPM7	0.472892	0.00736416
	0.472746	0.494734
	0.472746	0.494734
	0.472746	0.494734
	0.472746	0.494734
PAM	0.472591	1.4252e-05
NCKAP1L	0.472414	0.0240474
CCDC91	0.47201	0.0051982
	0.471898	0.137679
ARHGAP26	0.471808	0.0340396
SCNN1A	0.471643	0.00260849
TBC1D4	0.471377	0.0262707
CTGLF12P	0.47121	0.0489725
	0.471129	0.552509
	0.4711	0.0183973
	0.471009	0.0117112
	0.470723	0.0321872
	0.47059	0.0556987
CDH13	0.470058	0.00416494
RNU11	0.469845	0.507536
	0.469842	0.510529
PTPN3	0.469709	0.00801695
KIF12	0.469633	0.292507
GAS6-AS2	0.469412	0.0355241
AF011889,2	0.469178	0.161536
	0.46887	0.307754
	0.467432	0.0687276
CTB-32P11,1	0.467313	0.102344
ARHGAP12	0.467253	0.00145144
CD46	0.467008	0.040254
SNORD117	0.466822	0.381188
CDK12	0.466821	0.0593326
	0.466559	0.000445665
UCP2	0.466533	0.0175089
SNORD11B	0.466481	0.0970615
	0.466471	0.0247479
	0.466421	0.0401259
PCMTD1	0.466332	0.00188758
MFI2	0.465581	0.0705665
	0.465336	0.0272877
	0.465276	0.254419
FTL	0.465144	0.0415043
CCL24	0.464297	0.0109442
	0.464235	0.252954
UBAP2L	0.464222	0.135382
COG6	0.464045	0.00228172
MIR4270	0.463656	0.228842
DMKN	0.463484	0.0013556
GLS	0.463161	0.0053747
SMG1P5	0.463016	0.316393
	0.462922	0.0108468
	0.46287	0.248196
PTCH1	0.462481	0.0902157
	0.462346	0.0366959
TRIM38	0.462319	0.00796887
	0.462238	0.234049
ANKRA2	0.462138	0.0528212
	0.462029	0.0588068
LINC00341	0.462029	0.0459219
BICD1	0.461864	0.0276113
	0.461842	0.106467
	0.461699	0.307704
	0.461693	0.0576831
TRIP12	0.461675	0.00166578
LOC401320	0.461593	0.0417057
BTRC	0.460886	0.0347413
	0.46087	0.397389
CBX6	0.460866	0.00549244
MIR574	0.460739	0.327863
	0.46067	0.181439
PHLPP1	0.46046	7.15984e-05
RP11-321C24,1	0.460167	0.117699
TIMP1	0.460032	0.00414019
	0.459984	0.450966
	0.459962	0.183978
	0.459962	0.183978
	0.459962	0.183978
	0.459962	0.183978
	0.459962	0.183978
	0.459962	0.183978
	0.459962	0.183978
	0.459962	0.183978
	0.459962	0.183978
	0.459962	0.183978
	0.459962	0.183978
	0.459962	0.183978
	0.459962	0.183978
	0.459962	0.183978
	0.459962	0.183978
PLXNC1	0.459416	0.0927417
CCNL1	0.459313	0.23189
SPARC	0.459248	0.0665496
MIR383	0.45923	0.0570302
	0.459176	0.0193978
TP53BP1	0.459081	0.101097
TCN2	0.459049	0.00691721
	0.45882	0.0531704
MIR4684	0.458749	0.215331
	0.45866	0.0591115
	0.457911	0.0759276
MIR4801	0.457888	0.212466
KIAA1551	0.45775	0.0179082
KLHL28	0.457742	0.0113618
	0.457726	0.196439
	0.4577	0.0392435
RNU6-1095P	0.457192	0.220608
	0.457175	0.142991
SHC3	0.457083	0.00204585
RNA5SP480	0.457075	0.0681095
UPRT	0.457067	0.095494
SPG11	0.457007	0.0072719
ARHGEF7	0.456459	0.174931
RNU7-80P	0.456382	0.200149
PTEN	0.455941	0.298105
RNU6-275P	0.455702	0.00716438
PMEPA1	0.455656	0.0385105
DNMT3B	0.455503	0.141951
SESN3	0.455439	0.00412671
	0.455433	0.273285
	0.455385	0.0780645
ENTPD8	0.455359	0.00112206
MID1	0.455116	0.000129655
MIR885	0.455013	0.150981
	0.454965	0.195558
ANKRD36B	0.454771	0.474206
ZNF160	0.454757	0.136026
	0.454672	0.0607897
LOC101060578	0.454642	0.0901938
	0.454477	0.0460718
MIR627	0.453919	0.0115058
NRP1	0.45378	0.0072758
MIR30C2	0.453762	0.262178
LRRC37A2	0.453421	0.0608453
RP11-530I17,1	0.453295	0.241367
	0.453261	0.448487
SMG1P7	0.453253	0.35908
SFTPA1	0.453203	0.0392955
	0.453013	0.0228295
	0.452833	0.0498837
RNU6-375P	0.452815	0.320943
DMD	0.452608	0.0317477
MGC57346	0.452561	0.12404
GIT2	0.45213	0.00787721
FRAS1	0.451909	0.0274267
MERTK	0.451475	0.112444
RP11-319G6,3	0.451365	0.0559073
SNORA74A	0.451331	0.40239
SNORD13	0.451238	0.386912
	0.451048	0.00504281
	0.451009	0.0341217
RNA5SP122	0.450505	0.0929134
LOC101926964	0.450471	0.00067962
SERPINI1	0.449897	0.00366932
CHEK2P5	0.449628	0.0448084
BLNK	0.449396	0.0301844
AC016722,4	0.449253	0.196888
	0.449198	0.22668
	0.449088	0.0726782
	0.449012	0.0022189
	0.448699	0.31155
RP11-390F4,6	0.44833	0.0209922
TESC	0.448268	0.0341724
ITGA9-AS1	0.448212	0.0394365
RNY3P1	0.448092	0.318485
CYBB	0.447132	0.0283832
	0.447131	0.182493
RABGAP1L-IT1	0.447039	0.265701
RALGAPA1	0.446918	0.100174
	0.446724	0.143955
	0.446629	0.0244269
CAMK2D	0.446526	0.00132415
MIR4499	0.446504	0.213172
	0.446415	0.0366008
GPR137B	0.446286	0.00259282
	0.446229	0.0445342
DHX16	0.445909	0.0689567
DLG3-AS1	0.445788	0.312686
NBPF9	0.445722	0.239899
	0.445705	0.0638085
	0.445355	0.0743823
LINC00342	0.445308	0.0764813
	0.444971	0.208667
PHYH	0.44488	0.147624
RP11-384C4,6	0.444848	0.21598
RNA5SP382	0.444642	0.0351442
RNU6-1251P	0.444518	0.502624
	0.444463	0.340684
ARFGEF1	0.444423	0.00287218
RNA5SP428	0.444404	0.18975
MIR4659A	0.444346	0.354376
SLC16A6P1	0.443798	0.020786
LOC100272216	0.443597	0.161455
SCARNA23	0.443448	0.0209665
TGFBR3	0.44339	0.00899732
RP11-449O16,2	0.442986	0.0133471
RANBP9	0.44289	0.000587966
	0.442865	0.0486357
MIR4456	0.44281	0.244147
RNU6-1090P	0.442778	0.096577
	0.442684	0.030235
PCDHGB2	0.442599	0.00587185
	0.44235	0.0051043
RNA5SP99	0.442302	0.115909
	0.441987	0.0196711
PCDHB10	0.441671	0.0849469
UGDH	0.441463	0.131445
RNA5SP344	0.44133	0.00130852
	0.441207	0.304594
CSDE1	0.44102	0.000171545
TMEM74B	0.441001	0.115753
	0.440945	0.102978
OAT	0.440809	0.0175344
KIF2A	0.440757	0.0737716
PCNXL2	0.440604	0.0110353
MIR320E	0.440515	0.103656
	0.440234	0.0626812
ERBB2IP	0.440175	0.00914774
POM121L9P	0.440039	0.30907
TUSC8	0.439953	0.0355052
	0.439494	0.0553267
	0.439375	0.012934
	0.439373	0.0828381
	0.439329	0.000789025
	0.439329	0.211222
RNU6-378P	0.439225	0.19951
	0.439207	0.312308
	0.439127	0.0997286
LOC100289090	0.438912	0.0580756
	0.43873	0.480513
	0.438628	0.17981
RP11-706O15,7	0.438481	0.00180815
	0.438298	0.182319
AC104135,2	0.438069	0.0322588
	0.437915	0.466367
	0.437814	0.231942
ANKRD36C	0.437691	0.541868
	0.437687	0.27503
MIR3689D1	0.437674	0.0915654
	0.4375	0.293405
AC008074,4	0.437359	0.0487139
	0.437151	0.0950257
	0.437029	0.0308117
SH3TC2	0.437005	0.00526455
SULT1C2P1	0.436969	0.163062
	0.436856	0.0188168
	0.436494	0.106938
RNU1-4 // RNVU1-18 // RNU1-27P // RNU1-28P // RNU1-3 // RNU1-2 // RNU1-1	0.436465	0.690817
RNU1-4 // RNVU1-18 // RNU1-27P // RNU1-28P // RNU1-3 // RNU1-2 // RNU1-1	0.436465	0.690817
RNU1-4 // RNVU1-18 // RNU1-27P // RNU1-28P // RNU1-3 // RNU1-2 // RNU1-1	0.436465	0.690817
RNU1-4 // RNVU1-18 // RNU1-27P // RNU1-28P // RNU1-3 // RNU1-2 // RNU1-1	0.436465	0.690817
RNU1-4 // RNVU1-18 // RNU1-27P // RNU1-28P // RNU1-3 // RNU1-2 // RNU1-1	0.436465	0.690817
RNU1-4 // RNVU1-18 // RNU1-27P // RNU1-28P // RNU1-3 // RNU1-2 // RNU1-1	0.436465	0.690817
RNU1-4 // RNVU1-18 // RNU1-27P // RNU1-28P // RNU1-3 // RNU1-2 // RNU1-1	0.436465	0.690817
SYT7	0.436281	0.158413
BRAF	0.436044	0.0177969
	0.435347	0.0964496
RP11-231E6,1	0.435191	0.041558
	0.435173	0.215997
TGFBI	0.43512	0.00497306
KIAA1586	0.435083	0.000101622
	0.434996	0.0885609
NBPF16	0.434792	0.170519
ZBTB38	0.434324	0.00866354
LOC285074	0.434092	0.0756149
ZNF83	0.433989	0.0210731
AC004535,2	0.433937	0.102226
	0.433906	0.0173027
RNU6-1248P	0.433757	0.441315
GFRA3	0.433439	0.044586
TP53BP1	0.433299	0.0253324
	0.433209	0.600496
	0.433059	0.399253
	0.432617	0.0101609
	0.432328	0.353889
AFF1	0.432318	0.0179736
	0.432088	0.246397
	0.432072	0.223554
RP11-4C20,4	0.431965	0.0238299
CLRN3	0.431772	0.0210166
ARHGAP26	0.431662	0.0801446
ANKRD10-IT1	0.431593	0.0998391
SYNE2	0.431514	0.00998334
HOMER2	0.431316	0.15152
CTNNB1	0.431132	0.0119994
MIR3684	0.431031	0.122825
RNU6-181P	0.430678	0.415461
KRTAP5-10	0.430654	0.130866
	0.430491	0.311318
IL23A	0.430191	0.270189
RYK	0.430137	0.000512115
	0.430136	0.167314
	0.4301	0.250254
SLC12A2	0.430058	0.0184603
	0.430025	0.108904
	0.429862	0.0546301
MIR9-1	0.42973	0.0231461
KCNJ2	0.429655	0.0725293
ABHD2	0.429634	0.0177013
	0.429374	0.334293
	0.429013	0.144353
RP11-389O22,1	0.428844	0.141888
	0.428792	0.0246755
	0.428558	0.000165712
GUSBP9	0.428489	0.407528
CTC-281M20,4	0.428251	0.00548024
SLU7	0.428158	0.186821
ZNF618	0.428143	0.0141117
AXIN2	0.428094	0.0481017
	0.428024	0.0119319
APP	0.427973	0.148886
RP11-745L13,2	0.427934	0.172942
MIR4272	0.427554	0.0320026
	0.427485	0.300993
	0.42732	0.318233
POU5F1	0.426981	0.204536
	0.426899	0.264959
	0.426876	0.328014
NET1	0.426817	0.000833484
LOC101928706 // LOC101929823	0.426754	0.0500023
	0.426738	0.151971
	0.426641	0.012723
CRAT	0.426384	0.104168
PTCH1	0.426367	0.00806179
RASA2-IT1	0.426331	0.216031
MACC1	0.426261	0.0559616
ME3	0.425957	0.0975654
SCAMP5	0.425945	0.0195875
PLIN2	0.425934	0.00549413
	0.425821	0.0210101
RP11-383C6,2	0.425753	0.16601
	0.425525	0.0195105
CDK6	0.425494	0.011897
OR1N2	0.425423	0.0275066
SNORD1A	0.425257	0.183518
	0.425178	0.0497604
KATNAL1	0.425102	0.0462727
MIR3936	0.425	0.354537
RNA5SP20	0.42495	0.0147099
	0.424908	0.373977
	0.424755	0.0230829
	0.424671	0.342349
	0.424592	0.0648753
JMJD1C	0.424557	0.0902886
	0.424516	0.00416733
RNU6-30P	0.424245	0.459245
	0.424084	0.0377638
DYRK3	0.423674	0.00616921
CNOT6L	0.423651	0.019665
SNORD115-30	0.423594	0.156398
	0.42339	0.0938239
PPP2R5B	0.423137	0.0386529
	0.423041	0.377286
	0.423041	0.377286
	0.423041	0.377286
	0.423041	0.377286
	0.423041	0.377286
	0.423041	0.377286
	0.423041	0.377286
	0.423041	0.377286
	0.423041	0.377286
	0.422985	0.154187
	0.422971	0.21504
CERS6-AS1	0.422922	0.353955
ATG2B	0.4229	0.0362732
	0.422723	0.0857504
	0.422514	0.0771126
RNA5SP405	0.422474	0.018414
	0.422321	0.040617
	0.422271	0.0987122
	0.422239	0.0551226
UIMC1	0.422163	0.0570125
	0.422087	0.0627688
SLC22A15	0.422059	0.0388593
	0.422012	0.00236694
	0.421537	0.398777
	0.421432	0.00291786
PAN3	0.421352	0.125279
	0.421227	0.14812
	0.421102	0.184024
	0.421062	0.316274
LOC100507599	0.420923	0.0935815
ARHGAP5	0.420734	0.0787761
	0.420595	0.136273
MYEOV	0.420411	0.147972
TNNT2	0.420362	0.25269
	0.420281	0.0294962
SAMD12	0.420189	0.174701
RP1-5O6,4	0.420017	0.0120513
	0.419628	0.106599
LOC100507291	0.419532	0.0278193
SNORD63	0.419528	0.353268
NBPF1 // NBPF11 // NBPF15	0.419311	0.181676
PPP3R1	0.419095	0.00814872
	0.41883	0.437701
RNU7-136P	0.418798	0.0413256
	0.41845	0.0981643
MIR342	0.417873	0.0909924
HERC2P2	0.417588	0.268013
RNA5SP217	0.41752	0.469481
	0.417433	0.300446
RNU7-35P	0.417414	0.177673
	0.417123	0.0427499
MIR1910	0.416994	0.160341
	0.41698	0.0195501
GLYATL3	0.416935	0.193233
	0.416714	0.515543
	0.416564	0.0225659
	0.416418	0.309986
KANSL1	0.416289	0.357949
ANKRD36	0.416166	0.541582
	0.416116	0.143599
	0.415943	0.014479
AC002117,1	0.415627	0.315967
	0.415497	0.170937
	0.415363	0.165363
AC002115,5	0.415218	0.0405056
LAMA3	0.414952	0.0582159
	0.414738	0.103102
ARHGEF12	0.414697	0.00597285
	0.414564	0.293029
	0.414556	0.467832
PLEKHG1	0.414482	0.027381
RNA5SP259	0.414419	0.0165116
MIR4731	0.414413	0.0498868
UBE2D4	0.414406	0.00543647
FNIP1	0.414353	0.011104
RNU7-87P	0.414301	0.10554
	0.414284	0.491104
AC114752,3	0.41428	0.0997759
	0.414223	0.205066
	0.414075	0.208791
AC016745,3	0.413943	0.3946
RNU6-358P	0.413933	0.553572
	0.413915	0.100348
LOC100506123	0.413797	0.0976089
	0.413781	0.424677
	0.413643	0.165602
KIAA0430	0.413315	1.13372e-05
ENC1	0.41331	0.00373031
RP11-223P11,2	0.413253	0.0920924
SCAPER	0.413175	0.0631756
	0.412878	0.333825
GATS	0.412842	0.000670519
PTPRO	0.412766	0.00444305
ANKMY2	0.412757	0.0016961
	0.412646	0.227547
	0.412535	0.191878
MAPK14	0.412331	0.0122447
	0.4121	0.0243528
LINC01278	0.412009	0.0278185
BAZ2B	0.411983	0.0805244
AP001271,3	0.411949	0.277286
	0.411922	0.100319
PPP1R9A	0.411856	0.0856679
NBPF16	0.411823	0.27761
KANK1	0.411652	0.0679966
	0.411637	0.0236146
	0.411584	0.258245
	0.411494	0.0241008
H19	0.411415	0.0409482
VPS39	0.411312	0.0141724
	0.411311	0.169727
	0.411277	0.213218
	0.411047	0.0221305
	0.411031	0.0418222
	0.41088	0.0765472
TAS2R30	0.410854	0.192189
GATS	0.410662	0.0134945
	0.410654	0.323671
AMACR	0.410587	0.00525009
	0.41049	0.0558554
PROX1-IT1	0.410479	0.105487
MAST4	0.41032	0.000956517
RNU2-46P	0.409966	0.0885216
TMEM27	0.409953	0.158643
SORL1	0.409944	0.00528292
MIR4669	0.409895	0.213697
CEACAM1	0.409468	0.100431
RP3-460G2,2	0.409379	0.0719628
LOC101929613	0.40937	0.0176594
RICTOR	0.409077	0.0133451
RP11-471M2,2	0.408987	0.108548
SLC40A1	0.408782	0.00168692
SH3BP4	0.408355	0.000204894
UPF2	0.408099	0.225219
TUBB3	0.408042	0.28041
LOC285074	0.407995	0.027369
	0.407985	0.0045118
	0.407956	0.100077
	0.407934	0.0948437
LRRC37A2	0.407914	0.0753973
	0.407911	0.00456983
LOC101929116	0.407889	0.0258556
	0.407782	0.012315
	0.407542	0.431925
	0.407468	0.36442
FAM174B	0.407274	0.0863828
	0.407	0.236915
	0.40698	0.0897206
TMEM259	0.406641	0.00548607
	0.406536	0.183688
	0.406451	0.0318688
GUSBP9	0.406393	0.554782
RP3-448I9,2	0.406387	0.117996
CASP8	0.405885	0.268653
SLC23A2	0.405798	0.03216
	0.4057	0.0166127
	0.405657	0.116808
BCR	0.405655	0.104545
DOCK4	0.405401	0.00184451
TMCC1	0.404958	0.0171016
NBPF9	0.404956	0.234262
BCL6	0.404782	0.0216432
	0.404659	0.051743
	0.40462	0.758936
	0.404612	0.398647
CDK6	0.404591	0.0152405
RNA5SP288	0.40402	0.25726
ROCK2	0.403904	0.00452767
RP1-184J9,2	0.403859	0.00776508
	0.403775	0.241369
CLTC	0.403726	0.0589183
	0.403695	0.00908912
	0.403653	0.320447
	0.403609	0.108234
ATF2	0.403582	0.00342615
ENTPD1	0.403561	0.00111911
	0.403526	0.138655
	0.403505	0.103445
PILRB	0.403477	0.117324
	0.403251	0.160601
MYO10	0.403132	0.000356505
	0.403121	0.3618
GUSBP9	0.403057	0.537853
	0.402987	0.120949
	0.402971	0.284111
	0.402944	0.415385
	0.402944	0.415385
	0.402944	0.415385
	0.402944	0.415385
	0.402776	0.231484
RNA5SP30	0.402679	0.0420029
RNA5SP368	0.402437	0.0828589
	0.402378	0.388814
COG3	0.402333	0.0493822
RNA5SP133	0.402262	0.0233601
	0.402251	0.409362
RNU6-942P	0.40199	0.49032
	0.401971	0.0475638
OFD1	0.401848	0.2728
JUNB	0.401704	0.00514251
ZMYM2	0.401571	0.0488285
	0.401542	0.31565
	0.401534	0.330101
	0.401455	0.0635749
MIR720	0.401285	0.11665
MTMR10	0.401222	0.00729725
	0.401173	0.123824
NBPF1	0.400919	0.143413
LOC100652999	0.4008	0.241139
SNRNP70	0.40072	0.418877
SNORD4B	0.400481	0.392113
RNU6-434P	0.400448	0.288475
MIR3909	0.400441	0.179749
RP11-79P5,2	0.400086	0.446307
	0.399978	0.322366
	0.399888	0.267329
	0.39985	0.105136
	0.399784	0.0353587
	0.399776	0.472827
	0.399484	0.281871
RNU6-770P	0.399283	0.124008
LRRC37A	0.399279	0.0985503
	0.399245	0.291201
RNU6-608P	0.399242	0.251967
HEXA-AS1	0.39921	0.0311441
RASA3	0.399186	0.0172177
RNU6-15P	0.399095	0.545174
C5orf22	0.399031	0.0988924
	0.39902	0.470225
	0.398994	0.20871
RNA5-8SP4	0.39882	0.014694
OSBPL9	0.398776	0.0803121
	0.398619	0.317966
	0.39854	0.126339
POU5F1	0.398289	0.0346167
LOC100129034	0.398288	0.0144494
	0.398128	0.0140773
MIR647	0.397862	0.189685
RNVU1-9 // RNVU1-7	0.397848	0.710053
RNVU1-7	0.397848	0.710053
SUPT6H	0.39782	0.0832624
TAOK1	0.397558	0.0521245
	0.397395	0.146462
	0.397149	0.154095
	0.397125	0.00519947
AGAP9	0.397042	0.131586
	0.39704	0.471008
UGT2B15	0.397006	0.015556
	0.396965	0.22141
GGT7	0.396933	0.0110027
KLK1	0.396805	0.00250114
MIR3907	0.396674	0.127336
LOC100288798	0.396466	0.196199
	0.396103	0.118421
H19	0.395826	0.050339
	0.395724	0.0401217
	0.395685	0.428497
MACF1	0.395371	0.0536839
RP13-57D9,3	0.395133	0.0316257
	0.3951	0.15724
	0.395026	0.159522
RAB30	0.394921	0.27061
	0.394904	0.187512
ZC4H2	0.394742	0.0113529
BRAF	0.394682	0.0195468
SF3B1	0.394636	0.099224
NBPF9	0.394604	0.134653
ERC1	0.394597	0.0522264
	0.394569	0.0170119
	0.39425	0.0368983
RP11-418J17,3	0.394249	0.00520075
RNU7-61P	0.394196	0.130315
	0.394117	0.157987
	0.394117	0.157987
	0.394117	0.157987
	0.394117	0.157987
	0.394117	0.157987
	0.394117	0.157987
	0.394117	0.157987
	0.394117	0.157987
	0.393925	0.0438095
BIRC6	0.393595	0.000164471
NBPF9	0.393568	0.250008
RP5-1160K1,3	0.39352	0.0296388
LRRC37A2	0.393303	0.0932673
DDX58	0.393255	0.0897179
	0.393198	0.246167
RP3-337H4,8	0.393073	0.0449398
	0.393019	0.0613187
KIAA1147	0.392978	0.0666109
RP11-384C4,2	0.392904	0.012723
	0.392902	0.298925
CAPRIN2	0.392649	0.0959072
GUSBP3	0.392639	0.388533
BMI1	0.392588	0.0015265
UPK3BL	0.392348	0.0168197
	0.392235	0.0542615
HLA-DRB1	0.392175	0.112228
	0.391591	0.153539
SLC28A3	0.391242	0.1757
RNU6-638P	0.391229	0.103954
	0.391182	0.585143
	0.391182	0.585143
	0.391182	0.585143
	0.391182	0.585143
	0.391182	0.585143
	0.391182	0.585143
	0.391182	0.585143
	0.391182	0.585143
	0.391182	0.585143
	0.391182	0.585143
	0.391182	0.585143
	0.391051	0.247799
	0.390896	0.0557103
ZC2HC1A	0.390863	0.00450674
MOB1B	0.390827	0.00772685
TNXB	0.39072	0.164165
PKHD1	0.390264	0.167278
	0.390262	0.00874911
	0.390102	0.655112
DUSP16	0.390068	0.0588705
	0.390029	0.0767073
	0.389943	0.148603
	0.389842	0.133479
RNA5SP388	0.389723	0.329559
FMOD	0.389483	0.0746219
	0.389345	0.0261469
RNU6-539P	0.389335	0.12258
LOC100188947	0.389301	0.118701
	0.389227	0.447585
	0.389124	0.00580257
LINC00444	0.389071	0.333201
	0.38904	0.197947
LOC100507537	0.388897	0.0103269
	0.388845	0.276815
	0.388478	0.1861
	0.388217	0.096449
RP11-439K3,3	0.388123	0.0453373
	0.388044	0.408185
CHD6	0.387959	0.109137
	0.387947	0.0903673
RNU6-711P	0.387884	0.222197
PHF1	0.387852	0.0789188
XIAP	0.387846	0.0734594
	0.387718	0.359496
ATG2B	0.387671	0.0805576
	0.387636	0.316885
	0.387486	0.0506785
MEF2A	0.387208	0.00898953
	0.387071	0.295029
JUNB	0.387002	0.0764359
CTC-537E7,3	0.386875	0.0234711
SYTL2	0.386834	0.0139528
	0.386728	0.102358
	0.386635	0.179641
ZNF26	0.386556	0.0964005
HIP1	0.38653	0.0429654
TRIO	0.386407	0.265869
	0.386346	0.0690558
SVIL	0.386328	0.02389
	0.386116	0.234138
RNA5SP264	0.386087	0.0869499
KDM3A	0.385988	0.0278669
UBAC2	0.385967	0.00648068
TNXB	0.385808	0.268095
TSPAN31	0.385738	0.013715
PGM5P2	0.385729	0.0162095
BMS1P15	0.385664	0.29311
	0.385379	0.0352305
	0.385277	0.0911512
	0.385241	0.235098
FGF13	0.385239	0.0933482
	0.384977	0.228143
FLJ25917	0.38486	0.181143
DDX3X	0.384781	0.0358022
MYSM1	0.384731	0.104297
EHF	0.384701	4.1632e-05
	0.384689	0.089366
RNU7-7P	0.38451	0.363474
RNU6-1085P	0.384488	0.122293
	0.384442	0.150417
RP11-472B18,2	0.384419	0.119105
RGS19	0.384416	0.116973
	0.384331	0.398845
POC1B	0.384221	0.000394409
SEZ6L2	0.384207	0.0848125
	0.384206	0.0588299
	0.384194	0.00743753
	0.384136	0.32548
ASAP1-IT2	0.384015	0.0511913
LCA5L	0.383948	0.0220457
KLF4	0.383808	0.00783464
	0.383698	0.0590107
	0.383608	0.282231
	0.383608	0.282231
RP1-249H1,4	0.383598	0.146326
RP6-1O2,1	0.383582	0.000820671
RNU1-88P	0.383577	0.720134
PON2	0.383565	0.000741898
RASA1	0.383248	0.0153921
	0.382625	0.180013
	0.382514	0.00977768
KLF8	0.382407	0.157751
PLD3	0.382395	0.0131124
MIR1284	0.382345	0.0740553
RNU6-957P	0.382156	0.296656
	0.382014	0.0464861
PROX1-AS1	0.381947	0.0721818
	0.381788	0.0894236
OR4F29	0.38178	0.153287
OR4F29	0.38178	0.153287
	0.381761	0.127359
MIR4652	0.381723	0.133611
SNORD59A	0.381696	0.513145
TBC1D8	0.381683	0.00705887
RP11-431N15,2	0.381624	0.100739
GTF2IP1	0.381589	0.0123075
RNU1-87P	0.381555	0.235406
	0.381465	0.193242
	0.381284	0.399266
	0.381219	0.205948
NLK	0.381167	0.00272437
	0.381132	0.208569
	0.381033	0.252184
STX16	0.380942	0.167404
LOC101930595	0.380773	0.358019
	0.380599	0.393334
	0.380583	0.203314
	0.380366	0.205636
YPEL3	0.380334	0.0174466
	0.38004	0.0316606
	0.380009	0.429884
ARRDC3	0.379967	0.011711
	0.379963	0.231387
WAC	0.37975	0.0461695
INO80D	0.379702	0.00187988
	0.37967	0.573467
	0.37967	0.573467
[truncated: 63,536 more rows]
