# Supplementary material for: Analysis of Dormancy-Associated Transcriptional Networks Reveals a Shared Quiescence Signature in Lung and Colorectal Cancer
Source: Int J Mol Sci. 2022 Aug 30;23(17):9869. doi: 10.3390/ijms23179869 (PMC9456317; doi:10.3390/ijms23179869)
Supplement: Supplementary file 1 [file ijms-23-09869-s001.zip › Table S3.xlsx]

## Sheet: Sheet1
common_pos
GOBP_REGIONALIZATION
GOBP_POSITIVE_REGULATION_OF_B_CELL_ACTIVATION
GOBP_REGULATION_OF_CELL_KILLING
GOBP_REGULATION_OF_CELL_AGING
GOBP_B_CELL_DIFFERENTIATION
GOBP_TRANSMEMBRANE_RECEPTOR_PROTEIN_SERINE_THREONINE_KINASE_SIGNALING_PATHWAY
GOBP_IMMUNE_SYSTEM_DEVELOPMENT
GOBP_POSITIVE_REGULATION_OF_LEUKOCYTE_MEDIATED_IMMUNITY
GOBP_REGULATION_OF_VASCULATURE_DEVELOPMENT
GOBP_B_CELL_ACTIVATION
GOBP_CELL_AGING
GOBP_LEUKOCYTE_DIFFERENTIATION
GOBP_RESPONSE_TO_BMP
GOBP_REGULATION_OF_HEMOPOIESIS
GOBP_TRANSFORMING_GROWTH_FACTOR_BETA_RECEPTOR_SIGNALING_PATHWAY
GOBP_HEART_MORPHOGENESIS
GOBP_REGULATION_OF_MULTICELLULAR_ORGANISMAL_DEVELOPMENT
GOBP_BLOOD_VESSEL_MORPHOGENESIS
GOBP_REGULATION_OF_LEUKOCYTE_DIFFERENTIATION
GOBP_TUBE_MORPHOGENESIS
GOBP_RESPONSE_TO_TRANSFORMING_GROWTH_FACTOR_BETA
GOBP_CONNECTIVE_TISSUE_DEVELOPMENT
GOBP_VASCULATURE_DEVELOPMENT
GOBP_LEUKOCYTE_CHEMOTAXIS
GOBP_TUBE_DEVELOPMENT
GOBP_REGULATION_OF_B_CELL_ACTIVATION
GOBP_REGULATION_OF_MYELOID_CELL_DIFFERENTIATION
GOBP_REGULATION_OF_CELL_ADHESION
GOBP_MYELOID_LEUKOCYTE_DIFFERENTIATION
GOBP_PATTERN_SPECIFICATION_PROCESS
GOBP_PLATELET_ACTIVATION
GOBP_MYELOID_CELL_DIFFERENTIATION
GOBP_CARTILAGE_DEVELOPMENT
GOBP_REGULATION_OF_PROTEIN_SERINE_THREONINE_KINASE_ACTIVITY
GOBP_TISSUE_MORPHOGENESIS
GOBP_REGULATION_OF_OSSIFICATION
GOBP_POSITIVE_REGULATION_OF_VASCULATURE_DEVELOPMENT
GOBP_MONONUCLEAR_CELL_DIFFERENTIATION
GOBP_POSITIVE_REGULATION_OF_LYMPHOCYTE_MEDIATED_IMMUNITY
GOBP_CELLULAR_SENESCENCE
GOBP_NEUTROPHIL_CHEMOTAXIS
GOBP_SMAD_PROTEIN_SIGNAL_TRANSDUCTION
GOBP_POSITIVE_REGULATION_OF_PHOSPHORUS_METABOLIC_PROCESS
GOBP_POSITIVE_REGULATION_OF_CHEMOTAXIS
GOBP_MYELOID_CELL_HOMEOSTASIS
GOBP_REGULATION_OF_MYELOID_LEUKOCYTE_DIFFERENTIATION
GOBP_NEGATIVE_REGULATION_OF_MULTICELLULAR_ORGANISMAL_PROCESS
GOBP_CELL_CHEMOTAXIS
GOBP_STEM_CELL_DIFFERENTIATION
GOBP_NEGATIVE_REGULATION_OF_EPITHELIAL_CELL_MIGRATION
GOBP_ANTERIOR_POSTERIOR_PATTERN_SPECIFICATION
GOBP_POSITIVE_REGULATION_OF_PROTEIN_PHOSPHORYLATION
GOBP_ANIMAL_ORGAN_MORPHOGENESIS
GOBP_ENZYME_LINKED_RECEPTOR_PROTEIN_SIGNALING_PATHWAY
GOBP_SKELETAL_SYSTEM_DEVELOPMENT
GOBP_EMBRYONIC_MORPHOGENESIS
GOBP_MORPHOGENESIS_OF_AN_EPITHELIUM
GOBP_MUSCLE_SYSTEM_PROCESS
GOBP_HOMOTYPIC_CELL_CELL_ADHESION
GOBP_REGULATION_OF_LEUKOCYTE_MEDIATED_IMMUNITY
GOBP_LYMPHOCYTE_ACTIVATION
GOBP_REGULATION_OF_CELLULAR_COMPONENT_MOVEMENT
GOBP_REGULATION_OF_CHEMOTAXIS
GOBP_VACUOLE_ORGANIZATION
GOBP_CIRCULATORY_SYSTEM_DEVELOPMENT
GOBP_NEGATIVE_REGULATION_OF_HEMOPOIESIS
GOBP_ERYTHROCYTE_HOMEOSTASIS
GOBP_B_CELL_PROLIFERATION
GOBP_REGULATION_OF_OSTEOCLAST_DIFFERENTIATION
GOBP_REGULATION_OF_PROTEIN_PHOSPHORYLATION
GOBP_DEVELOPMENTAL_GROWTH
GOBP_POSITIVE_REGULATION_OF_IMMUNE_EFFECTOR_PROCESS
GOBP_EXPORT_FROM_CELL
GOBP_POST_GOLGI_VESICLE_MEDIATED_TRANSPORT
GOBP_POSITIVE_REGULATION_OF_PROTEIN_MODIFICATION_PROCESS
GOBP_PEPTIDYL_SERINE_MODIFICATION
GOBP_MAINTENANCE_OF_CELL_NUMBER
GOBP_TAXIS
GOBP_POSITIVE_REGULATION_OF_IMMUNE_SYSTEM_PROCESS
GOBP_REGULATION_OF_ACTIN_FILAMENT_BASED_PROCESS
GOBP_POSITIVE_REGULATION_OF_DEVELOPMENTAL_PROCESS
GOBP_POSITIVE_REGULATION_OF_MULTICELLULAR_ORGANISMAL_PROCESS
GOBP_MORPHOGENESIS_OF_A_POLARIZED_EPITHELIUM
GOBP_NEGATIVE_REGULATION_OF_CELL_ACTIVATION
GOBP_HEART_DEVELOPMENT
GOBP_NEGATIVE_REGULATION_OF_MYELOID_LEUKOCYTE_DIFFERENTIATION
GOBP_NEGATIVE_REGULATION_OF_MUSCLE_CELL_DIFFERENTIATION
GOBP_REGULATION_OF_LYMPHOCYTE_MEDIATED_IMMUNITY
GOBP_POSITIVE_REGULATION_OF_LOCOMOTION
GOBP_SEGMENTATION
GOBP_ANATOMICAL_STRUCTURE_FORMATION_INVOLVED_IN_MORPHOGENESIS
GOBP_CARDIAC_SEPTUM_DEVELOPMENT
GOBP_NEGATIVE_REGULATION_OF_LOCOMOTION
GOBP_POSITIVE_REGULATION_OF_PROTEIN_SERINE_THREONINE_KINASE_ACTIVITY
GOBP_EPITHELIUM_DEVELOPMENT
GOBP_REGULATION_OF_ENDOTHELIAL_CELL_MIGRATION
GOBP_NEGATIVE_REGULATION_OF_CYTOKINE_PRODUCTION
GOBP_REGULATION_OF_ANATOMICAL_STRUCTURE_SIZE
GOBP_CELL_ACTIVATION
GOBP_CYTOSOLIC_TRANSPORT
GOBP_POSITIVE_REGULATION_OF_IMMUNE_RESPONSE
GOBP_NEGATIVE_REGULATION_OF_VASCULATURE_DEVELOPMENT
GOBP_NEGATIVE_REGULATION_OF_EPITHELIAL_CELL_PROLIFERATION
GOBP_POSITIVE_REGULATION_OF_RESPONSE_TO_EXTERNAL_STIMULUS
GOBP_T_CELL_DIFFERENTIATION
GOBP_NEGATIVE_REGULATION_OF_IMMUNE_SYSTEM_PROCESS
GOBP_CIRCULATORY_SYSTEM_PROCESS
GOBP_MUSCLE_CELL_MIGRATION
GOBP_PRODUCTION_OF_MOLECULAR_MEDIATOR_INVOLVED_IN_INFLAMMATORY_RESPONSE
GOBP_APPENDAGE_DEVELOPMENT
GOBP_REGULATION_OF_IMMUNE_SYSTEM_PROCESS
GOBP_REGULATION_OF_RESPONSE_TO_EXTERNAL_STIMULUS
GOBP_NEGATIVE_REGULATION_OF_MYELOID_CELL_DIFFERENTIATION
GOBP_MESENCHYME_DEVELOPMENT
GOBP_INTERLEUKIN_6_PRODUCTION
GOBP_GASTRULATION
GOBP_POSITIVE_REGULATION_OF_GENE_EXPRESSION
GOBP_REGULATION_OF_CELLULAR_COMPONENT_SIZE
GOBP_REGULATION_OF_DEVELOPMENTAL_GROWTH
GOBP_CARDIAC_CHAMBER_DEVELOPMENT
GOBP_REGULATION_OF_EPITHELIAL_TO_MESENCHYMAL_TRANSITION
GOBP_REGULATION_OF_DNA_BINDING_TRANSCRIPTION_FACTOR_ACTIVITY
GOBP_SEX_DIFFERENTIATION
GOBP_REGULATION_OF_SYSTEM_PROCESS
GOBP_NEGATIVE_REGULATION_OF_CELL_POPULATION_PROLIFERATION
GOBP_REGULATION_OF_ANATOMICAL_STRUCTURE_MORPHOGENESIS
GOBP_POSITIVE_REGULATION_OF_CATALYTIC_ACTIVITY
GOBP_IMMUNE_EFFECTOR_PROCESS
GOBP_REGULATION_OF_PROTEIN_KINASE_ACTIVITY
GOBP_SMALL_GTPASE_MEDIATED_SIGNAL_TRANSDUCTION
GOBP_REGULATION_OF_IMMUNE_RESPONSE
GOBP_CYTOKINE_PRODUCTION
GOBP_REGULATION_OF_TRANSFERASE_ACTIVITY
GOBP_RESPONSE_TO_WOUNDING
HALLMARK_UV_RESPONSE_DN
HALLMARK_EPITHELIAL_MESENCHYMAL_TRANSITION
KEGG_FOCAL_ADHESION
