# Supplementary material for: Analysis of Dormancy-Associated Transcriptional Networks Reveals a Shared Quiescence Signature in Lung and Colorectal Cancer
Source: Int J Mol Sci. 2022 Aug 30;23(17):9869. doi: 10.3390/ijms23179869 (PMC9456317; doi:10.3390/ijms23179869)
Supplement: Supplementary file 1 [file ijms-23-09869-s001.zip › Table S4.xlsx]

## Sheet: Sheet1
common_neg
GOBP_RNA_PROCESSING
GOBP_NCRNA_METABOLIC_PROCESS
GOBP_RRNA_METABOLIC_PROCESS
GOBP_TRNA_METABOLIC_PROCESS
GOBP_CHROMATIN_REMODELING
GOBP_MITOTIC_CELL_CYCLE
GOBP_NCRNA_PROCESSING
GOBP_MITOTIC_CELL_CYCLE_PHASE_TRANSITION
GOBP_MRNA_PROCESSING
GOBP_RNA_SPLICING_VIA_TRANSESTERIFICATION_REACTIONS
GOBP_MITOTIC_CELL_CYCLE_PROCESS
GOBP_RNA_SPLICING
GOBP_REGULATION_OF_MITOTIC_CELL_CYCLE
GOBP_SECONDARY_ALCOHOL_METABOLIC_PROCESS
GOBP_RIBOSOME_BIOGENESIS
GOBP_RIBONUCLEOPROTEIN_COMPLEX_BIOGENESIS
GOBP_RESPONSE_TO_LIGHT_STIMULUS
GOBP_MICROTUBULE_BASED_PROCESS
GOBP_DIVALENT_INORGANIC_CATION_HOMEOSTASIS
HALLMARK_MYC_TARGETS_V2
HALLMARK_MYC_TARGETS_V1
KEGG_GLYCOLYSIS_GLUCONEOGENESIS
