# Supplementary material for: Analysis of Dormancy-Associated Transcriptional Networks Reveals a Shared Quiescence Signature in Lung and Colorectal Cancer
Source: Int J Mol Sci. 2022 Aug 30;23(17):9869. doi: 10.3390/ijms23179869 (PMC9456317; doi:10.3390/ijms23179869)
Supplement: Supplementary file 1 [file ijms-23-09869-s001.zip › Table S5.xlsx]

## Sheet: Sheet1
NAME	ES	NES	NOM_p.val	FDR_q.val	FWER_p.val
GOBP_MUSCLE_ADAPTATION	0.379976	2.68611	0	0.0137463	0.01
GOBP_MYELOID_LEUKOCYTE_MIGRATION	0.327441	2.61775	0	0.0171075	0.025
GOBP_POSITIVE_REGULATION_OF_HEMOPOIESIS	0.366194	2.61752	0	0.011405	0.025
GOBP_FC_RECEPTOR_SIGNALING_PATHWAY	0.43984	2.61378	0	0.00923428	0.027
GOBP_POSITIVE_REGULATION_OF_CELL_KILLING	0.592918	2.58	0	0.00905058	0.033
GOBP_POSITIVE_REGULATION_OF_LYMPHOCYTE_DIFFERENTIATION	0.393375	2.55095	0	0.0100666	0.044
GOBP_REGULATION_OF_MUSCLE_ADAPTATION	0.393128	2.50709	0	0.0119277	0.06
GOBP_HEMATOPOIETIC_PROGENITOR_CELL_DIFFERENTIATION	0.351099	2.48762	0	0.0136785	0.077
GOBP_FC_EPSILON_RECEPTOR_SIGNALING_PATHWAY	0.569076	2.46751	0	0.0141406	0.089
GOBP_POSITIVE_REGULATION_OF_OSSIFICATION	0.489856	2.39719	0	0.0232235	0.155
GOBP_REGIONALIZATION	0.259521	2.38944	0.00244499	0.0223592	0.163
GOBP_MUSCLE_HYPERTROPHY	0.394726	2.37932	0	0.0223411	0.177
GOBP_NEGATIVE_REGULATION_OF_WOUND_HEALING	0.483806	2.37102	0	0.0224151	0.192
GOBP_REGULATION_OF_MUSCLE_HYPERTROPHY	0.407712	2.33421	0	0.029542	0.259
GOBP_POSITIVE_REGULATION_OF_BONE_MINERALIZATION	0.49736	2.30793	0	0.0348811	0.315
GOBP_REGULATION_OF_CELL_MATRIX_ADHESION	0.294691	2.27826	0	0.041171	0.382
GOBP_POSITIVE_REGULATION_OF_B_CELL_ACTIVATION	0.391052	2.26307	0	0.0439845	0.425
GOBP_FC_GAMMA_RECEPTOR_SIGNALING_PATHWAY	0.459877	2.25542	0.00225225	0.0441244	0.441
GOBP_REGULATION_OF_CELL_KILLING	0.397404	2.24496	0	0.0453452	0.472
GOBP_REGULATION_OF_HEMATOPOIETIC_PROGENITOR_CELL_DIFFERENTIATION	0.484491	2.24143	0	0.0441865	0.48
GOBP_REGULATION_OF_CELL_AGING	0.407941	2.21867	0.00481928	0.0496344	0.539
GOBP_B_CELL_DIFFERENTIATION	0.29811	2.20816	0	0.0522966	0.578
GOBP_REGULATION_OF_CELL_SUBSTRATE_JUNCTION_ORGANIZATION	0.329257	2.20768	0.00236967	0.0502009	0.579
GOBP_REGULATION_OF_LEUKOCYTE_DEGRANULATION	0.467117	2.18231	0	0.0580287	0.637
GOBP_FC_RECEPTOR_MEDIATED_STIMULATORY_SIGNALING_PATHWAY	0.41903	2.18028	0	0.0565317	0.642
GOBP_LAMELLIPODIUM_ASSEMBLY	0.344926	2.17616	0	0.0560554	0.652
GOBP_GRANULOCYTE_MIGRATION	0.333353	2.17175	0.00252525	0.0555459	0.658
GOBP_CELL_KILLING	0.316	2.16628	0	0.0554595	0.67
GOBP_POSITIVE_REGULATION_OF_AUTOPHAGY	0.27812	2.16035	0	0.0564644	0.691
GOBP_PEPTIDYL_TYROSINE_DEPHOSPHORYLATION	0.326347	2.15846	0	0.0551257	0.694
GOBP_TRANSMEMBRANE_RECEPTOR_PROTEIN_SERINE_THREONINE_KINASE_SIGNALING_PATHWAY	0.213815	2.15405	0	0.0549848	0.706
GOBP_POSITIVE_REGULATION_OF_LAMELLIPODIUM_ASSEMBLY	0.49812	2.14814	0.00219298	0.0548796	0.713
GOBP_IMMUNE_SYSTEM_DEVELOPMENT	0.166739	2.14534	0	0.0540858	0.717
GOBP_B_CELL_RECEPTOR_SIGNALING_PATHWAY	0.391702	2.14097	0	0.054265	0.726
GOBP_CRANIAL_SKELETAL_SYSTEM_DEVELOPMENT	0.436044	2.13478	0.0043573	0.0556502	0.743
GOBP_POSITIVE_REGULATION_OF_LEUKOCYTE_MEDIATED_IMMUNITY	0.341104	2.12918	0.0046083	0.0563993	0.762
GOBP_NEGATIVE_REGULATION_OF_RESPONSE_TO_WOUNDING	0.381807	2.12671	0	0.0559384	0.768
GOBP_VESICLE_ORGANIZATION	0.205674	2.12321	0	0.056123	0.776
GOBP_POSITIVE_REGULATION_OF_CELL_ACTIVATION	0.226038	2.11729	0	0.0568695	0.788
GOBP_OUTFLOW_TRACT_MORPHOGENESIS	0.367769	2.11083	0.00429185	0.0580183	0.803
GOBP_REGULATION_OF_VASCULATURE_DEVELOPMENT	0.234423	2.11023	0	0.0567342	0.805
GOBP_B_CELL_ACTIVATION	0.233707	2.10069	0	0.059322	0.821
GOBP_HOMEOSTASIS_OF_NUMBER_OF_CELLS	0.221104	2.09897	0	0.0585144	0.824
GOBP_CELL_AGING	0.269018	2.09563	0	0.0587294	0.833
GOBP_LEUKOCYTE_DEGRANULATION	0.358328	2.09498	0	0.057729	0.833
GOBP_LEUKOCYTE_DIFFERENTIATION	0.189423	2.09224	0.00271003	0.0575097	0.841
GOBP_LAMELLIPODIUM_ORGANIZATION	0.295781	2.08518	0	0.0589707	0.861
GOBP_REGULATION_OF_LYMPHOCYTE_DIFFERENTIATION	0.267779	2.08266	0.00511509	0.0588546	0.865
GOBP_RESPONSE_TO_BMP	0.268189	2.08193	0.00740741	0.057878	0.866
GOBP_POSITIVE_REGULATION_OF_MYELOID_CELL_DIFFERENTIATION	0.32357	2.07957	0.00251256	0.0577858	0.867
GOBP_REGULATION_OF_HEMOPOIESIS	0.211967	2.07857	0	0.0569447	0.869
GOBP_POSITIVE_REGULATION_OF_ORGANELLE_ORGANIZATION	0.177471	2.07841	0	0.0558759	0.869
GOBP_TRANSFORMING_GROWTH_FACTOR_BETA_RECEPTOR_SIGNALING_PATHWAY	0.239878	2.07273	0	0.0567379	0.876
GOBP_HEART_MORPHOGENESIS	0.232026	2.07193	0.00238095	0.0561193	0.881
GOBP_HEMOSTASIS	0.237203	2.06945	0	0.0560697	0.884
GOBP_REGULATION_OF_MULTICELLULAR_ORGANISMAL_DEVELOPMENT	0.152015	2.06773	0	0.0556551	0.885
GOBP_B_CELL_HOMEOSTASIS	0.484751	2.06766	0	0.0547506	0.886
GOBP_GRANULOCYTE_CHEMOTAXIS	0.353263	2.06517	0.00226757	0.0549137	0.887
GOBP_IMMUNE_RESPONSE_REGULATING_CELL_SURFACE_RECEPTOR_SIGNALING_PATHWAY	0.225915	2.06386	0	0.0545197	0.889
GOBP_POSITIVE_REGULATION_OF_BIOMINERALIZATION	0.416999	2.06069	0.00224215	0.0547038	0.896
GOBP_BLOOD_VESSEL_MORPHOGENESIS	0.187722	2.06014	0.00293255	0.0540307	0.896
GOBP_REGULATION_OF_LEUKOCYTE_DIFFERENTIATION	0.225144	2.04594	0.0025641	0.058509	0.922
GOBP_MEMBRANE_INVAGINATION	0.315007	2.042	0	0.0592677	0.925
GOBP_NEGATIVE_REGULATION_OF_SMOOTHENED_SIGNALING_PATHWAY	0.468454	2.042	0.00425532	0.0583416	0.925
GOBP_POSITIVE_REGULATION_OF_MUSCLE_HYPERTROPHY	0.483926	2.04108	0.00863931	0.057677	0.926
GOBP_VIRAL_TRANSCRIPTION	0.359646	2.03926	0	0.0575874	0.929
GOBP_TUBE_MORPHOGENESIS	0.163887	2.03485	0	0.0583237	0.935
GOBP_RESPONSE_TO_TRANSFORMING_GROWTH_FACTOR_BETA	0.215151	2.03431	0	0.0575663	0.935
GOBP_FOREBRAIN_GENERATION_OF_NEURONS	0.438783	2.03161	0.00225225	0.0577045	0.939
GOBP_CONNECTIVE_TISSUE_DEVELOPMENT	0.222366	2.03002	0	0.0576064	0.941
GOBP_CHONDROCYTE_DIFFERENTIATION	0.297749	2.02808	0.00478469	0.0575463	0.942
GOBP_VASCULATURE_DEVELOPMENT	0.171096	2.02691	0	0.0571096	0.942
GOBP_LEUKOCYTE_CHEMOTAXIS	0.250234	2.02554	0.00506329	0.0569668	0.942
GOBP_TUBE_DEVELOPMENT	0.154314	2.02211	0	0.0575289	0.946
GOBP_PATHWAY_RESTRICTED_SMAD_PROTEIN_PHOSPHORYLATION	0.421568	2.02148	0.00483092	0.0568904	0.946
GOBP_REGULATION_OF_B_CELL_ACTIVATION	0.290496	2.0199	0.00246914	0.0567373	0.948
GOBP_REGULATION_OF_MYELOID_CELL_DIFFERENTIATION	0.239399	2.00657	0	0.0609992	0.961
GOBP_REGULATION_OF_CELL_ADHESION	0.166613	1.99811	0	0.0639818	0.967
GOBP_MYELOID_LEUKOCYTE_DIFFERENTIATION	0.231088	1.99455	0.00508906	0.0645113	0.967
GOBP_POSITIVE_REGULATION_OF_OSTEOBLAST_DIFFERENTIATION	0.353797	1.98807	0.00473934	0.0660825	0.973
GOBP_PATTERN_SPECIFICATION_PROCESS	0.197014	1.98412	0	0.067131	0.975
GOBP_REGULATION_OF_LAMELLIPODIUM_ASSEMBLY	0.427664	1.98094	0.00884956	0.0677795	0.976
GOBP_BONE_DEVELOPMENT	0.22596	1.9718	0.00520833	0.0715324	0.982
GOBP_CALCIUM_ION_IMPORT	0.346413	1.96775	0.00677201	0.0724849	0.986
GOBP_REGULATION_OF_PROTEIN_MATURATION	0.37831	1.96709	0.00431965	0.0718605	0.986
GOBP_PLATELET_ACTIVATION	0.273357	1.96543	0.00221239	0.0716455	0.986
GOBP_NATURAL_KILLER_CELL_MEDIATED_IMMUNITY	0.410926	1.9602	0.00863931	0.073234	0.989
GOBP_MYELOID_CELL_DIFFERENTIATION	0.188622	1.95906	0.0125628	0.0731009	0.99
GOBP_CARTILAGE_DEVELOPMENT	0.238266	1.95708	0.00485437	0.073052	0.992
GOBP_REGULATION_OF_PROTEIN_SERINE_THREONINE_KINASE_ACTIVITY	0.180413	1.95317	0	0.0744381	0.992
GOBP_TISSUE_MORPHOGENESIS	0.170022	1.95154	0	0.074478	0.992
GOBP_NEUTROPHIL_MIGRATION	0.336742	1.95114	0.00890869	0.0738469	0.992
GOBP_FIBROBLAST_APOPTOTIC_PROCESS	0.423694	1.94854	0.00446429	0.0742042	0.993
GOBP_REGULATION_OF_OSSIFICATION	0.292159	1.94523	0.00233645	0.0750313	0.993
GOBP_REGULATION_OF_REGULATED_SECRETORY_PATHWAY	0.269692	1.94519	0.00503778	0.0742415	0.993
GOBP_POSITIVE_REGULATION_OF_VASCULATURE_DEVELOPMENT	0.265433	1.94009	0.00479616	0.0758392	0.996
GOBP_REGULATED_EXOCYTOSIS	0.217035	1.93914	0.00244499	0.0754958	0.996
GOBP_GOLGI_VESICLE_TRANSPORT	0.186892	1.93434	0	0.077334	0.996
GOBP_MEMBRANE_FUSION	0.240129	1.93224	0	0.0775762	0.996
GOBP_RAC_PROTEIN_SIGNAL_TRANSDUCTION	0.382264	1.92805	0.00475059	0.0792843	0.996
GOBP_REGULATION_OF_LEUKOCYTE_MEDIATED_CYTOTOXICITY	0.390192	1.92566	0.00445434	0.0798649	0.996
GOBP_MONONUCLEAR_CELL_DIFFERENTIATION	0.188153	1.92141	0	0.0811504	0.997
GOBP_EXOCYTOSIS	0.186329	1.91829	0.00258398	0.081864	0.997
GOBP_EXTRACELLULAR_MATRIX_DISASSEMBLY	0.415376	1.91468	0.00653595	0.0831182	0.998
GOBP_POSITIVE_REGULATION_OF_LYMPHOCYTE_MEDIATED_IMMUNITY	0.328688	1.91042	0.00643777	0.0843963	0.998
GOBP_CELLULAR_SENESCENCE	0.283048	1.9092	0.00458716	0.0842346	0.999
GOBP_REGULATION_OF_MYELOID_LEUKOCYTE_MEDIATED_IMMUNITY	0.413091	1.90785	0.00646552	0.0841135	0.999
GOBP_NEUTROPHIL_CHEMOTAXIS	0.35028	1.9033	0.0110132	0.0859928	0.999
GOBP_REGULATION_OF_PLATELET_ACTIVATION	0.411952	1.90267	0.01373	0.0854666	0.999
GOBP_POSITIVE_REGULATION_OF_INTERLEUKIN_12_PRODUCTION	0.422763	1.90117	0.0119048	0.085611	0.999
GOBP_MODULATION_BY_HOST_OF_SYMBIONT_PROCESS	0.302969	1.89374	0.0046083	0.0889367	0.999
GOBP_PHOSPHATIDYLINOSITOL_DEPHOSPHORYLATION	0.394024	1.89104	0.00666667	0.0896168	0.999
GOBP_SMAD_PROTEIN_SIGNAL_TRANSDUCTION	0.312782	1.8887	0.00881057	0.089984	0.999
GOBP_POSITIVE_REGULATION_OF_PHOSPHORUS_METABOLIC_PROCESS	0.15168	1.88672	0	0.0903007	0.999
GOBP_POSITIVE_REGULATION_OF_CHEMOTAXIS	0.262244	1.8846	0.00966184	0.0907771	0.999
GOBP_LEUKOCYTE_MEDIATED_CYTOTOXICITY	0.316176	1.88451	0.00917431	0.090018	0.999
GOBP_TISSUE_REMODELING	0.249035	1.8822	0.00961539	0.0904796	0.999
GOBP_MYELOID_CELL_HOMEOSTASIS	0.222615	1.88062	0.00793651	0.0904925	0.999
GOBP_REGULATION_OF_MYELOID_LEUKOCYTE_DIFFERENTIATION	0.271219	1.88057	0.0138889	0.0897548	0.999
GOBP_REGULATION_OF_PROTEIN_STABILITY	0.177687	1.87979	0.00274725	0.0892924	0.999
GOBP_ORGANELLE_FUSION	0.239026	1.87828	0.00704225	0.0894536	0.999
GOBP_NEGATIVE_REGULATION_OF_MULTICELLULAR_ORGANISMAL_PROCESS	0.147982	1.87679	0	0.0895972	0.999
GOBP_ORGANELLE_MEMBRANE_FUSION	0.255497	1.87506	0.00479616	0.0899037	0.999
GOBP_CORONARY_VASCULATURE_DEVELOPMENT	0.382295	1.86731	0.0127932	0.0935208	0.999
GOBP_ATP_SYNTHESIS_COUPLED_ELECTRON_TRANSPORT	0.324215	1.86057	0.0132743	0.0964128	0.999
GOBP_EXOCYTIC_PROCESS	0.293818	1.85693	0.00235294	0.0976323	0.999
GOBP_REGULATION_OF_HOMOTYPIC_CELL_CELL_ADHESION	0.435616	1.85486	0.01566	0.0979819	0.999
GOBP_PHOSPHOLIPID_DEPHOSPHORYLATION	0.368152	1.85037	0.0161663	0.100168	0.999
GOBP_REGULATION_OF_ERYTHROCYTE_DIFFERENTIATION	0.338147	1.85012	0.0108225	0.099497	0.999
GOBP_PROTEIN_STABILIZATION	0.202566	1.84098	0.00248756	0.104489	0.999
GOBP_LYMPHOCYTE_HOMEOSTASIS	0.34431	1.84077	0.0177384	0.103806	0.999
GOBP_MEMBRANE_DOCKING	0.264399	1.83832	0.00740741	0.104563	0.999
GOBP_CELL_CHEMOTAXIS	0.206914	1.83666	0.00508906	0.104695	0.999
GOBP_LYMPHOCYTE_MEDIATED_IMMUNITY	0.213466	1.83609	0.00506329	0.104137	0.999
GOBP_STEM_CELL_DIFFERENTIATION	0.207937	1.83502	0.00252525	0.104043	0.999
GOBP_REGULATION_OF_T_CELL_DIFFERENTIATION	0.262619	1.83199	0.00246914	0.105366	1
GOBP_NEGATIVE_REGULATION_OF_EPITHELIAL_CELL_MIGRATION	0.341655	1.82982	0.0116279	0.105842	1
GOBP_MEMBRANE_ORGANIZATION	0.144629	1.82964	0	0.105186	1
GOBP_ANTERIOR_POSTERIOR_PATTERN_SPECIFICATION	0.231126	1.82925	0.00763359	0.104618	1
GOBP_LEUKOCYTE_HOMEOSTASIS	0.297906	1.82895	0.00980392	0.104064	1
GOBP_POSITIVE_REGULATION_OF_PROTEIN_PHOSPHORYLATION	0.15096	1.82665	0.00321543	0.104977	1
GOBP_POSITIVE_REGULATION_OF_LAMELLIPODIUM_ORGANIZATION	0.351104	1.82265	0.0176991	0.106841	1
GOBP_REGULATION_OF_GLUCOSE_TRANSMEMBRANE_TRANSPORT	0.296938	1.82238	0.00945627	0.106276	1
GOBP_METANEPHROS_DEVELOPMENT	0.333821	1.81067	0.0136364	0.112944	1
GOBP_HEART_GROWTH	0.312639	1.81029	0.0244499	0.11243	1
GOBP_ANIMAL_ORGAN_MORPHOGENESIS	0.141103	1.81007	0	0.111782	1
GOBP_LEUKOCYTE_MIGRATION	0.190945	1.80756	0.00759494	0.112697	1
GOBP_PROTEIN_CONTAINING_COMPLEX_DISASSEMBLY	0.185974	1.80629	0.0122249	0.112724	1
GOBP_ACTIN_POLYMERIZATION_OR_DEPOLYMERIZATION	0.206365	1.80158	0.00515464	0.115325	1
GOBP_ENZYME_LINKED_RECEPTOR_PROTEIN_SIGNALING_PATHWAY	0.140912	1.80015	0	0.115563	1
GOBP_POSITIVE_REGULATION_OF_CELL_ADHESION	0.174799	1.79935	0.00542005	0.11532	1
GOBP_POSITIVE_REGULATION_OF_CELL_MATRIX_ADHESION	0.340136	1.79806	0.010661	0.11548	1
GOBP_REGULATION_OF_ORGAN_GROWTH	0.307717	1.79607	0.016129	0.116097	1
GOBP_SKELETAL_SYSTEM_DEVELOPMENT	0.163838	1.79582	0.00284091	0.115432	1
GOBP_EMBRYONIC_MORPHOGENESIS	0.160553	1.79508	0	0.115118	1
GOBP_MORPHOGENESIS_OF_AN_EPITHELIUM	0.161129	1.79222	0	0.116215	1
GOBP_POSITIVE_REGULATION_OF_TRANSMEMBRANE_RECEPTOR_PROTEIN_SERINE_THREONINE_KINASE_SIGNALING_PATHWAY	0.260989	1.78888	0.00481928	0.117847	1
GOBP_LYMPH_VESSEL_DEVELOPMENT	0.407375	1.78726	0.0190678	0.118329	1
GOBP_MUSCLE_SYSTEM_PROCESS	0.169473	1.78576	0.00266667	0.118421	1
GOBP_POSITIVE_REGULATION_OF_MYELOID_LEUKOCYTE_DIFFERENTIATION	0.381972	1.78573	0.012931	0.117698	1
GOBP_REGULATION_OF_BONE_MINERALIZATION	0.299147	1.78392	0.00653595	0.118245	1
GOBP_LEUKOCYTE_MEDIATED_IMMUNITY	0.185499	1.78337	0.00514139	0.117929	1
GOBP_HOMOTYPIC_CELL_CELL_ADHESION	0.270119	1.78256	0.0211268	0.117774	1
GOBP_POSITIVE_REGULATION_OF_PROTEIN_BINDING	0.262875	1.77995	0.0119332	0.118869	1
GOBP_REGULATION_OF_LEUKOCYTE_MEDIATED_IMMUNITY	0.225589	1.77615	0.00966184	0.121008	1
GOBP_REGULATION_OF_ACTIN_FILAMENT_ORGANIZATION	0.183599	1.77574	0.00753769	0.120469	1
GOBP_MACROAUTOPHAGY	0.166828	1.77502	0	0.120208	1
GOBP_LYMPHOCYTE_ACTIVATION	0.148567	1.76798	0.00294985	0.124336	1
GOBP_REGULATION_OF_OSTEOBLAST_DIFFERENTIATION	0.253006	1.76555	0.0172414	0.125316	1
GOBP_REGULATION_OF_CELL_ACTIVATION	0.159539	1.76513	0	0.124926	1
GOBP_ENDOSOME_ORGANIZATION	0.255444	1.76235	0.00917431	0.126023	1
GOBP_REGULATION_OF_EXOCYTOSIS	0.203391	1.76127	0.0143541	0.126059	1
GOBP_ESTABLISHMENT_OF_TISSUE_POLARITY	0.307085	1.76111	0.0130719	0.125535	1
GOBP_REGULATION_OF_CELLULAR_COMPONENT_MOVEMENT	0.133497	1.75756	0	0.127237	1
GOBP_REGULATION_OF_CHEMOTAXIS	0.209863	1.75722	0.0115207	0.126777	1
GOBP_VACUOLE_ORGANIZATION	0.193112	1.75711	0.0104712	0.126141	1
GOBP_CIRCULATORY_SYSTEM_DEVELOPMENT	0.131996	1.75661	0	0.125807	1
GOBP_REGULATION_OF_ANIMAL_ORGAN_MORPHOGENESIS	0.266472	1.7532	0.0114416	0.127542	1
GOBP_EMBRYONIC_SKELETAL_SYSTEM_DEVELOPMENT	0.285048	1.75178	0.0271605	0.12782	1
GOBP_AMINE_METABOLIC_PROCESS	0.300705	1.75086	0.0206422	0.127834	1
GOBP_POSITIVE_REGULATION_OF_CELLULAR_RESPONSE_TO_TRANSFORMING_GROWTH_FACTOR_BETA_STIMULUS	0.376304	1.74919	0.025641	0.128208	1
GOBP_NEGATIVE_REGULATION_OF_HEMOPOIESIS	0.259708	1.74626	0.0139535	0.12967	1
GOBP_MUSCLE_CELL_PROLIFERATION	0.215575	1.74604	0.00239234	0.129119	1
GOBP_REGULATION_OF_LAMELLIPODIUM_ORGANIZATION	0.309315	1.74349	0.0176991	0.130327	1
GOBP_PROTEIN_K48_LINKED_UBIQUITINATION	0.259244	1.73699	0.0245536	0.134555	1
GOBP_REGULATION_OF_CARTILAGE_DEVELOPMENT	0.322848	1.73568	0.0189573	0.134713	1
GOBP_ERYTHROCYTE_HOMEOSTASIS	0.222677	1.73454	0.0138249	0.134886	1
GOBP_REGULATION_OF_BIOMINERALIZATION	0.274477	1.73434	0.022113	0.134343	1
GOBP_REGULATION_OF_EPITHELIAL_CELL_DIFFERENTIATION	0.249002	1.73058	0.0116009	0.136668	1
GOBP_POSITIVE_REGULATION_OF_CELLULAR_COMPONENT_ORGANIZATION	0.131059	1.72927	0	0.137028	1
GOBP_B_CELL_PROLIFERATION	0.329331	1.72735	0.0245536	0.137765	1
GOBP_POSITIVE_REGULATION_OF_LEUKOCYTE_CELL_CELL_ADHESION	0.204268	1.72606	0.0119332	0.138115	1
GOBP_MACROPHAGE_DIFFERENTIATION	0.384311	1.72522	0.0277136	0.138032	1
GOBP_CELL_DIFFERENTIATION_INVOLVED_IN_KIDNEY_DEVELOPMENT	0.355212	1.72195	0.0288889	0.139826	1
GOBP_POSITIVE_REGULATION_OF_FOCAL_ADHESION_ASSEMBLY	0.375425	1.71897	0.0180587	0.141243	1
GOBP_POSITIVE_REGULATION_OF_EPITHELIAL_TO_MESENCHYMAL_TRANSITION	0.355941	1.71742	0.0327869	0.141736	1
GOBP_MONOCYTE_CHEMOTAXIS	0.400087	1.71691	0.0289256	0.141314	1
GOBP_REGULATION_OF_OSTEOCLAST_DIFFERENTIATION	0.346908	1.71649	0.0112108	0.141021	1
GOBP_POSITIVE_REGULATION_OF_ENDOCYTOSIS	0.231987	1.71599	0.0226131	0.140724	1
GOBP_SECRETION	0.135675	1.71428	0.00327869	0.141417	1
GOBP_AUTOPHAGOSOME_MATURATION	0.281857	1.71426	0.021327	0.140726	1
GOBP_POSITIVE_REGULATION_OF_MACROAUTOPHAGY	0.27082	1.71285	0.0217391	0.141114	1
GOBP_GLOMERULUS_DEVELOPMENT	0.34375	1.71206	0.0334076	0.141093	1
GOBP_REGULATION_OF_PROTEIN_PHOSPHORYLATION	0.128251	1.71171	0	0.140696	1
GOBP_NEGATIVE_REGULATION_OF_LEUKOCYTE_MEDIATED_IMMUNITY	0.341199	1.71086	0.0224215	0.140649	1
GOBP_DEVELOPMENTAL_GROWTH	0.147908	1.70938	0.00837989	0.141167	1
GOBP_FOCAL_ADHESION_ASSEMBLY	0.240435	1.70588	0.0240964	0.143189	1
GOBP_POSITIVE_REGULATION_OF_IMMUNE_EFFECTOR_PROCESS	0.203908	1.70569	0.0163551	0.142626	1
GOBP_REGULATION_OF_LYMPHOCYTE_ACTIVATION	0.164484	1.70565	0.00779221	0.141963	1
GOBP_EXPORT_FROM_CELL	0.138083	1.70521	0.00547945	0.141579	1
GOBP_POSITIVE_REGULATION_OF_CELL_DIFFERENTIATION	0.137438	1.70342	0	0.142315	1
GOBP_POST_GOLGI_VESICLE_MEDIATED_TRANSPORT	0.21224	1.70212	0.0191847	0.142663	1
GOBP_POSITIVE_REGULATION_OF_PROTEIN_MODIFICATION_PROCESS	0.128347	1.69895	0	0.14482	1
GOBP_SOMITE_DEVELOPMENT	0.294454	1.69619	0.0330396	0.146485	1
GOBP_REGULATION_OF_ESTABLISHMENT_OF_PLANAR_POLARITY	0.348624	1.6932	0.0430839	0.148436	1
GOBP_NEGATIVE_REGULATION_OF_SMOOTH_MUSCLE_CELL_PROLIFERATION	0.365005	1.6921	0.0200445	0.148816	1
GOBP_REGULATION_OF_G_PROTEIN_COUPLED_RECEPTOR_SIGNALING_PATHWAY	0.239617	1.69009	0.0381679	0.149948	1
GOBP_REGULATION_OF_TISSUE_REMODELING	0.327713	1.68991	0.0334821	0.149404	1
GOBP_INOSITOL_PHOSPHATE_METABOLIC_PROCESS	0.324249	1.68879	0.0242826	0.149634	1
GOBP_REGULATION_OF_LEUKOCYTE_APOPTOTIC_PROCESS	0.262471	1.68823	0.026506	0.149406	1
GOBP_SYNAPTIC_TRANSMISSION_GLUTAMATERGIC	0.371628	1.68749	0.0323326	0.149344	1
GOBP_PEPTIDYL_SERINE_MODIFICATION	0.163768	1.68503	0.00519481	0.150569	1
GOBP_MAINTENANCE_OF_CELL_NUMBER	0.223693	1.68399	0.021327	0.150742	1
GOBP_TAXIS	0.155591	1.67837	0.00547945	0.154807	1
GOBP_POSITIVE_REGULATION_OF_IMMUNE_SYSTEM_PROCESS	0.142604	1.67825	0.00619195	0.154234	1
GOBP_REGULATION_OF_ACTIN_FILAMENT_BASED_PROCESS	0.158439	1.67745	0.00294985	0.154228	1
GOBP_REGULATION_OF_LEUKOCYTE_CHEMOTAXIS	0.243401	1.67596	0.0231481	0.154777	1
GOBP_PROTEIN_PROCESSING	0.19673	1.67307	0.0151515	0.156479	1
GOBP_REGULATION_OF_DNA_DAMAGE_RESPONSE_SIGNAL_TRANSDUCTION_BY_P53_CLASS_MEDIATOR	0.336727	1.67233	0.0311804	0.156352	1
GOBP_POSITIVE_REGULATION_OF_DEVELOPMENTAL_PROCESS	0.123666	1.67008	0	0.157653	1
GOBP_ANTIGEN_PROCESSING_AND_PRESENTATION_OF_PEPTIDE_ANTIGEN	0.290829	1.66905	0.041958	0.157812	1
GOBP_REGULATION_OF_MUSCLE_SYSTEM_PROCESS	0.19716	1.66634	0.0171569	0.159433	1
GOBP_ORGAN_GROWTH	0.217813	1.66412	0.0149254	0.16053	1
GOBP_CELLULAR_COMPONENT_DISASSEMBLY	0.146163	1.66282	0	0.160954	1
GOBP_GRANULOCYTE_DIFFERENTIATION	0.377996	1.66218	0.0496614	0.160799	1
GOBP_POSITIVE_REGULATION_OF_MULTICELLULAR_ORGANISMAL_PROCESS	0.124833	1.66146	0	0.16069	1
GOBP_ADIPOSE_TISSUE_DEVELOPMENT	0.333439	1.66015	0.036855	0.161171	1
GOBP_PROTEIN_MATURATION	0.175162	1.65982	0.0179028	0.160752	1
GOBP_PROCESS_UTILIZING_AUTOPHAGIC_MECHANISM	0.137329	1.65942	0.00289855	0.160459	1
GOBP_REGULATION_OF_B_CELL_PROLIFERATION	0.32384	1.65929	0.0416667	0.159876	1
GOBP_POSITIVE_REGULATION_OF_INTERLEUKIN_2_PRODUCTION	0.383109	1.65885	0.0334821	0.159616	1
GOBP_MORPHOGENESIS_OF_A_POLARIZED_EPITHELIUM	0.250427	1.6588	0.0229358	0.159007	1
GOBP_NEGATIVE_REGULATION_OF_CELL_ACTIVATION	0.199621	1.65364	0.02267	0.162781	1
GOBP_HEART_DEVELOPMENT	0.146111	1.65329	0.0111421	0.162417	1
GOBP_NEGATIVE_REGULATION_OF_MYELOID_LEUKOCYTE_DIFFERENTIATION	0.357471	1.65312	0.025463	0.161816	1
GOBP_NEGATIVE_REGULATION_OF_MUSCLE_CELL_DIFFERENTIATION	0.297825	1.65173	0.0318182	0.162445	1
GOBP_AMYLOID_BETA_METABOLIC_PROCESS	0.27818	1.64802	0.0288462	0.164969	1
GOBP_MYELOID_CELL_ACTIVATION_INVOLVED_IN_IMMUNE_RESPONSE	0.26556	1.64754	0.0277136	0.164749	1
GOBP_LEUKOCYTE_CELL_CELL_ADHESION	0.168864	1.64591	0.00806452	0.16542	1
GOBP_REGULATION_OF_EXTRINSIC_APOPTOTIC_SIGNALING_PATHWAY_VIA_DEATH_DOMAIN_RECEPTORS	0.302525	1.64014	0.0301624	0.169792	1
GOBP_MITOTIC_SISTER_CHROMATID_COHESION	0.382781	1.63961	0.0449438	0.169536	1
GOBP_REGULATION_OF_LYMPHOCYTE_MEDIATED_IMMUNITY	0.234978	1.63819	0.0381862	0.170143	1
GOBP_HORMONE_MEDIATED_SIGNALING_PATHWAY	0.190831	1.63702	0.0201005	0.170689	1
GOBP_POSITIVE_REGULATION_OF_LOCOMOTION	0.138887	1.63654	0.00560224	0.170416	1
GOBP_EMBRYONIC_SKELETAL_SYSTEM_MORPHOGENESIS	0.314383	1.63616	0.0264901	0.170074	1
GOBP_REGULATION_OF_PROTEIN_IMPORT	0.273442	1.63581	0.0356295	0.169713	1
GOBP_SEGMENTATION	0.25442	1.63393	0.0326087	0.17062	1
GOBP_ANATOMICAL_STRUCTURE_FORMATION_INVOLVED_IN_MORPHOGENESIS	0.124036	1.63283	0	0.170854	1
GOBP_CARDIAC_SEPTUM_DEVELOPMENT	0.238334	1.63006	0.0431818	0.17275	1
GOBP_ANTIGEN_PROCESSING_AND_PRESENTATION_OF_PEPTIDE_ANTIGEN_VIA_MHC_CLASS_I	0.340381	1.62982	0.039261	0.172265	1
GOBP_REGULATION_OF_WOUND_HEALING	0.245961	1.62961	0.0299252	0.171816	1
GOBP_CELLULAR_RESPONSE_TO_LIPID	0.141659	1.62942	0.0135501	0.171313	1
GOBP_CARBOHYDRATE_TRANSMEMBRANE_TRANSPORT	0.240194	1.62872	0.041958	0.17133	1
GOBP_NEGATIVE_REGULATION_OF_LOCOMOTION	0.169833	1.62811	0.0184211	0.171152	1
GOBP_POSITIVE_REGULATION_OF_PROTEIN_SERINE_THREONINE_KINASE_ACTIVITY	0.181747	1.62743	0.0197531	0.171093	1
GOBP_NEPHRON_DEVELOPMENT	0.23611	1.6257	0.0332542	0.171989	1
GOBP_POSITIVE_REGULATION_OF_MITOCHONDRION_ORGANIZATION	0.27323	1.62266	0.0331126	0.174046	1
GOBP_EPITHELIUM_DEVELOPMENT	0.122367	1.62251	0.00320513	0.173499	1
GOBP_REGULATION_OF_PROTEIN_CONTAINING_COMPLEX_DISASSEMBLY	0.209264	1.62228	0.025463	0.173042	1
GOBP_REGULATION_OF_CELL_CELL_ADHESION	0.158872	1.62212	0.0259067	0.172518	1
GOBP_REGULATION_OF_ENDOTHELIAL_CELL_MIGRATION	0.193514	1.61641	0.0318627	0.177009	1
GOBP_NEGATIVE_REGULATION_OF_CYTOKINE_PRODUCTION	0.184778	1.6163	0.0317848	0.176469	1
GOBP_REGULATION_OF_ANATOMICAL_STRUCTURE_SIZE	0.152178	1.61528	0.00791557	0.176816	1
GOBP_DORSAL_VENTRAL_PATTERN_FORMATION	0.295045	1.61357	0.0418605	0.177564	1
GOBP_CELL_ACTIVATION	0.123354	1.61248	0.0121951	0.178	1
GOBP_POSITIVE_REGULATION_OF_CYTOKINE_PRODUCTION_INVOLVED_IN_IMMUNE_RESPONSE	0.296325	1.61163	0.0424107	0.178189	1
GOBP_CARDIAC_MUSCLE_CELL_PROLIFERATION	0.343768	1.61114	0.0501089	0.178001	1
GOBP_ACTIVATION_OF_IMMUNE_RESPONSE	0.171684	1.61049	0.0209974	0.177951	1
GOBP_CYTOSOLIC_TRANSPORT	0.177125	1.60991	0.0276382	0.177827	1
GOBP_LIPID_TRANSLOCATION	0.310271	1.60816	0.043379	0.178725	1
GOBP_POSITIVE_REGULATION_OF_IMMUNE_RESPONSE	0.154898	1.60622	0.0111732	0.179936	1
GOBP_CARBOHYDRATE_TRANSPORT	0.231317	1.60209	0.0480549	0.183162	1
GOBP_REGULATION_OF_GLUCOSE_IMPORT	0.291552	1.60173	0.0486726	0.182897	1
GOBP_ANTIGEN_PROCESSING_AND_PRESENTATION	0.230272	1.60163	0.0422886	0.182368	1
GOBP_NEGATIVE_REGULATION_OF_VASCULATURE_DEVELOPMENT	0.263153	1.6014	0.0250569	0.181954	1
GOBP_POSITIVE_REGULATION_OF_INNATE_IMMUNE_RESPONSE	0.224926	1.60002	0.0347222	0.182805	1
GOBP_CELLULAR_RESPONSE_TO_NITROGEN_COMPOUND	0.136073	1.59761	0.00840336	0.184485	1
GOBP_NEGATIVE_REGULATION_OF_EPITHELIAL_CELL_PROLIFERATION	0.235313	1.59737	0.0381166	0.184102	1
GOBP_CYTOKINE_PRODUCTION_INVOLVED_IN_IMMUNE_RESPONSE	0.271108	1.59591	0.0476191	0.184826	1
GOBP_POSITIVE_REGULATION_OF_RESPONSE_TO_EXTERNAL_STIMULUS	0.158197	1.59397	0.0268817	0.186138	1
GOBP_REGULATION_OF_GRANULOCYTE_CHEMOTAXIS	0.341449	1.58928	0.0488889	0.19003	1
GOBP_RESPONSE_TO_HORMONE	0.126676	1.58872	0.00294985	0.189904	1
GOBP_T_CELL_DIFFERENTIATION	0.179881	1.58743	0.0414634	0.189815	1
GOBP_PEPTIDYL_LYSINE_ACETYLATION	0.170713	1.5871	0.0369393	0.189502	1
GOBP_KIDNEY_EPITHELIUM_DEVELOPMENT	0.232468	1.58628	0.0428212	0.18966	1
GOBP_REGULATION_OF_PROTEIN_LOCALIZATION_TO_NUCLEUS	0.199061	1.5842	0.034398	0.191059	1
GOBP_REGULATION_OF_TRANSMEMBRANE_RECEPTOR_PROTEIN_SERINE_THREONINE_KINASE_SIGNALING_PATHWAY	0.175453	1.57701	0.0193237	0.196206	1
GOBP_REGULATION_OF_SYNAPTIC_VESICLE_EXOCYTOSIS	0.335004	1.57499	0.0412844	0.196977	1
GOBP_TOXIN_TRANSPORT	0.306274	1.57209	0.0487239	0.199463	1
GOBP_NEGATIVE_REGULATION_OF_IMMUNE_SYSTEM_PROCESS	0.153751	1.57112	0.0219178	0.199057	1
GOBP_CELLULAR_RESPONSE_TO_ORGANIC_CYCLIC_COMPOUND	0.133547	1.57088	0.0119403	0.198581	1
GOBP_REGULATION_OF_T_CELL_MEDIATED_IMMUNITY	0.298711	1.56714	0.04662	0.201657	1
GOBP_CARDIAC_VENTRICLE_MORPHOGENESIS	0.324291	1.5671	0.0479303	0.201047	1
GOBP_CELLULAR_RESPONSE_TO_EXTRACELLULAR_STIMULUS	0.16132	1.56708	0.0326975	0.200414	1
GOBP_CIRCULATORY_SYSTEM_PROCESS	0.144753	1.56657	0.0205128	0.20034	1
GOBP_MUSCLE_CELL_MIGRATION	0.238481	1.56579	0.0435835	0.200438	1
GOBP_CELLULAR_RESPONSE_TO_HORMONE_STIMULUS	0.134556	1.5653	0.0153061	0.200286	1
GOBP_REGULATION_OF_MACROAUTOPHAGY	0.179809	1.56473	0.0352113	0.200348	1
GOBP_MONONUCLEAR_CELL_MIGRATION	0.202013	1.56193	0.0440835	0.20184	1
GOBP_PRODUCTION_OF_MOLECULAR_MEDIATOR_INVOLVED_IN_INFLAMMATORY_RESPONSE	0.262149	1.56111	0.0521739	0.202012	1
GOBP_APPENDAGE_DEVELOPMENT	0.20308	1.56004	0.0321101	0.202385	1
GOBP_REGULATION_OF_IMMUNE_SYSTEM_PROCESS	0.116776	1.55805	0.00334448	0.203868	1
GOBP_BIOLOGICAL_PROCESS_INVOLVED_IN_INTERACTION_WITH_SYMBIONT	0.232508	1.55687	0.0486618	0.204368	1
GOBP_REGULATION_OF_MEMBRANE_LIPID_DISTRIBUTION	0.293361	1.55621	0.0504386	0.204371	1
GOBP_OSTEOCLAST_DIFFERENTIATION	0.246595	1.55444	0.0517647	0.205551	1
GOBP_PROTEIN_ACYLATION	0.154771	1.55389	0.0237467	0.205504	1
GOBP_REGULATION_OF_RESPONSE_TO_EXTERNAL_STIMULUS	0.125404	1.55382	0	0.204952	1
GOBP_POSITIVE_REGULATION_OF_SECRETION	0.174133	1.55372	0.0330189	0.204425	1
GOBP_REGULATION_OF_ALCOHOL_BIOSYNTHETIC_PROCESS	0.318096	1.55209	0.0513919	0.205636	1
GOBP_EPITHELIAL_TUBE_MORPHOGENESIS	0.156481	1.552	0.0371287	0.205094	1
GOBP_POSITIVE_REGULATION_OF_MRNA_PROCESSING	0.323984	1.55129	0.0528736	0.205245	1
GOBP_NEGATIVE_REGULATION_OF_MYELOID_CELL_DIFFERENTIATION	0.26197	1.54803	0.0434783	0.207313	1
GOBP_POSITIVE_REGULATION_OF_PROTEIN_LOCALIZATION_TO_NUCLEUS	0.203984	1.54783	0.0478589	0.206901	1
GOBP_BONE_CELL_DEVELOPMENT	0.354193	1.54399	0.0516854	0.210019	1
GOBP_MESENCHYME_DEVELOPMENT	0.162936	1.5419	0.0321782	0.211558	1
GOBP_REGULATION_OF_ACTIN_FILAMENT_LENGTH	0.192439	1.54183	0.0452381	0.210369	1
GOBP_TOLL_LIKE_RECEPTOR_SIGNALING_PATHWAY	0.225197	1.54051	0.0436782	0.211095	1
GOBP_VIRAL_GENE_EXPRESSION	0.199067	1.53972	0.0451128	0.211295	1
GOBP_RESPONSE_TO_GROWTH_FACTOR	0.127522	1.53852	0.00867052	0.211244	1
GOBP_POSITIVE_REGULATION_OF_DNA_METABOLIC_PROCESS	0.158851	1.53486	0.0382653	0.214607	1
GOBP_REGULATION_OF_AMYLOID_PRECURSOR_PROTEIN_CATABOLIC_PROCESS	0.282982	1.53105	0.0510441	0.214434	1
GOBP_PROTEOGLYCAN_METABOLIC_PROCESS	0.290584	1.52353	0.0410023	0.217972	1
GOBP_PHAGOCYTOSIS	0.159956	1.52213	0.0307692	0.218798	1
GOBP_NEGATIVE_REGULATION_OF_GROWTH	0.17092	1.51769	0.0518135	0.220677	1
GOBP_POSITIVE_REGULATION_OF_TRANSCRIPTION_BY_RNA_POLYMERASE_II	0.111264	1.51735	0.017301	0.219822	1
GOBP_REGULATION_OF_LEUKOCYTE_MIGRATION	0.179446	1.51726	0.0425056	0.219295	1
GOBP_COGNITION	0.171142	1.51726	0.0503778	0.218694	1
GOBP_INTERLEUKIN_6_PRODUCTION	0.213433	1.51653	0.0510441	0.218878	1
GOBP_GASTRULATION	0.178973	1.51473	0.0495283	0.220181	1
GOBP_CELLULAR_CARBOHYDRATE_METABOLIC_PROCESS	0.167428	1.51167	0.0481928	0.22049	1
GOBP_NEGATIVE_REGULATION_OF_CELL_ADHESION	0.160126	1.51057	0.043956	0.221039	1
GOBP_POSITIVE_REGULATION_OF_GENE_EXPRESSION	0.115527	1.50733	0.0191083	0.221689	1
GOBP_REGULATION_OF_CELLULAR_COMPONENT_SIZE	0.14453	1.50652	0.0282051	0.221959	1
GOBP_REGULATION_OF_DEVELOPMENTAL_GROWTH	0.156603	1.501	0.0515464	0.223385	1
GOBP_CARDIAC_CHAMBER_DEVELOPMENT	0.202069	1.49917	0.0527578	0.223732	1
GOBP_CELLULAR_RESPONSE_TO_INSULIN_STIMULUS	0.172804	1.49829	0.0519481	0.224185	1
GOBP_REGULATION_OF_EPITHELIAL_TO_MESENCHYMAL_TRANSITION	0.236715	1.49699	0.0512249	0.223931	1
GOBP_DEPHOSPHORYLATION	0.136475	1.49496	0.0294985	0.225207	1
GOBP_REGULATION_OF_DNA_BINDING_TRANSCRIPTION_FACTOR_ACTIVITY	0.140905	1.48798	0.0428954	0.229481	1
GOBP_SEX_DIFFERENTIATION	0.164275	1.48495	0.0451128	0.231639	1
GOBP_STEROID_HORMONE_MEDIATED_SIGNALING_PATHWAY	0.177171	1.48311	0.0488998	0.232641	1
GOBP_REGULATION_OF_SUPRAMOLECULAR_FIBER_ORGANIZATION	0.138994	1.48047	0.0454545	0.233271	1
GOBP_REGULATION_OF_SYSTEM_PROCESS	0.138442	1.47377	0.0367454	0.237247	1
GOBP_T_CELL_ACTIVATION	0.140389	1.47313	0.0497076	0.236304	1
GOBP_RESPONSE_TO_LIPID	0.118107	1.47024	0.0179641	0.237903	1
GOBP_NEGATIVE_REGULATION_OF_PHOSPHORUS_METABOLIC_PROCESS	0.131483	1.46635	0.0350404	0.240845	1
GOBP_ENDOMEMBRANE_SYSTEM_ORGANIZATION	0.123452	1.46514	0.0337079	0.241678	1
GOBP_INNATE_IMMUNE_RESPONSE	0.118616	1.46452	0.0157729	0.241864	1
GOBP_NEGATIVE_REGULATION_OF_CELL_POPULATION_PROLIFERATION	0.123434	1.45662	0.0179641	0.247756	1
GOBP_REGULATION_OF_ANATOMICAL_STRUCTURE_MORPHOGENESIS	0.114049	1.45127	0.0188088	0.249898	1
GOBP_POSITIVE_REGULATION_OF_CATALYTIC_ACTIVITY	0.104826	1.44206	0.0186916	0.255771	1
GOBP_ESTABLISHMENT_OF_PROTEIN_LOCALIZATION_TO_ORGANELLE	0.12416	1.43385	0.0377834	0.261757	1
GOBP_RESPONSE_TO_ORGANIC_CYCLIC_COMPOUND	0.116944	1.43021	0.0440252	0.262857	1
GOBP_REGULATION_OF_SECRETION	0.1307	1.42885	0.0491329	0.263892	1
GOBP_IMMUNE_EFFECTOR_PROCESS	0.127853	1.42791	0.0473373	0.26453	1
GOBP_UROGENITAL_SYSTEM_DEVELOPMENT	0.146661	1.42759	0.0510204	0.2638	1
GOBP_REGULATION_OF_PROTEIN_KINASE_ACTIVITY	0.118914	1.42558	0.03207	0.263793	1
GOBP_REGULATION_OF_AUTOPHAGY	0.133682	1.42531	0.0510753	0.263537	1
GOBP_IMMUNE_RESPONSE_REGULATING_SIGNALING_PATHWAY	0.135454	1.41785	0.0527778	0.268202	1
GOBP_SMALL_GTPASE_MEDIATED_SIGNAL_TRANSDUCTION	0.118409	1.41502	0.0508982	0.270673	1
GOBP_REGULATION_OF_IMMUNE_RESPONSE	0.117842	1.41483	0.0497076	0.269846	1
GOBP_CYTOKINE_PRODUCTION	0.118693	1.4127	0.0523256	0.271451	1
GOBP_REGULATION_OF_TRANSFERASE_ACTIVITY	0.10811	1.41142	0.0352941	0.272462	1
GOBP_REGULATION_OF_VESICLE_MEDIATED_TRANSPORT	0.121971	1.40575	0.0394366	0.274525	1
GOBP_RESPONSE_TO_WOUNDING	0.125132	1.39883	0.0393939	0.278053	1
GOBP_DEFENSE_RESPONSE_TO_OTHER_ORGANISM	0.110992	1.39594	0.0327381	0.280616	1
GOBP_REGULATION_OF_CELLULAR_COMPONENT_BIOGENESIS	0.101339	1.35825	0.0414013	0.302586	1
HALLMARK_UV_RESPONSE_DN	0.262268	2.12673	0	0.013217	0.011
HALLMARK_INFLAMMATORY_RESPONSE	0.271591	2.10422	0.00251256	0.00846329	0.014
HALLMARK_KRAS_SIGNALING_UP	0.268827	2.05561	0.00246914	0.0102449	0.023
HALLMARK_PROTEIN_SECRETION	0.230492	1.85826	0.0049505	0.0398872	0.108
HALLMARK_OXIDATIVE_PHOSPHORYLATION	0.187185	1.77296	0.00819672	0.0585014	0.187
HALLMARK_COMPLEMENT	0.204816	1.75153	0.00246914	0.056919	0.219
HALLMARK_ALLOGRAFT_REJECTION	0.215523	1.7336	0.0125313	0.0559973	0.249
HALLMARK_EPITHELIAL_MESENCHYMAL_TRANSITION	0.188069	1.72891	0.00527705	0.0505738	0.256
HALLMARK_COAGULATION	0.22235	1.62432	0.0276498	0.0832205	0.424
HALLMARK_IL2_STAT5_SIGNALING	0.189119	1.60946	0.0228426	0.0816362	0.449
HALLMARK_HEME_METABOLISM	0.180847	1.60325	0.042328	0.0772056	0.461
KEGG_B_CELL_RECEPTOR_SIGNALING_PATHWAY	0.345702	2.43469	0	0.0112484	0.008
KEGG_FC_EPSILON_RI_SIGNALING_PATHWAY	0.362252	2.36372	0	0.00986365	0.014
KEGG_SYSTEMIC_LUPUS_ERYTHEMATOSUS	0.396835	2.31139	0	0.0115999	0.024
KEGG_NATURAL_KILLER_CELL_MEDIATED_CYTOTOXICITY	0.320271	2.28188	0	0.0124444	0.034
KEGG_FC_GAMMA_R_MEDIATED_PHAGOCYTOSIS	0.311212	2.24569	0.00242131	0.0117454	0.04
KEGG_TGF_BETA_SIGNALING_PATHWAY	0.319132	2.19917	0	0.0129572	0.053
KEGG_CHEMOKINE_SIGNALING_PATHWAY	0.253197	2.15637	0	0.013332	0.064
KEGG_RENAL_CELL_CARCINOMA	0.333373	2.14598	0	0.0129445	0.07
KEGG_OXIDATIVE_PHOSPHORYLATION	0.275607	2.04	0	0.024044	0.138
KEGG_CYTOKINE_CYTOKINE_RECEPTOR_INTERACTION	0.286491	1.98489	0	0.0298696	0.185
KEGG_ALDOSTERONE_REGULATED_SODIUM_REABSORPTION	0.375687	1.88927	0.0021692	0.051722	0.328
KEGG_TYPE_II_DIABETES_MELLITUS	0.407567	1.80345	0.0199115	0.082934	0.498
KEGG_REGULATION_OF_ACTIN_CYTOSKELETON	0.191308	1.76399	0.0160428	0.0958634	0.572
KEGG_PANCREATIC_CANCER	0.251548	1.70491	0.0264901	0.122751	0.686
KEGG_ALZHEIMERS_DISEASE	0.208918	1.67516	0.022113	0.135956	0.75
KEGG_NON_SMALL_CELL_LUNG_CANCER	0.274021	1.67292	0.0401786	0.128402	0.753
KEGG_LEUKOCYTE_TRANSENDOTHELIAL_MIGRATION	0.226095	1.66987	0.0238727	0.122981	0.756
KEGG_COLORECTAL_CANCER	0.260036	1.65014	0.0374449	0.128975	0.794
KEGG_OOCYTE_MEIOSIS	0.206088	1.58282	0.0353982	0.169997	0.904
KEGG_T_CELL_RECEPTOR_SIGNALING_PATHWAY	0.207686	1.55862	0.0545906	0.182174	0.931
KEGG_ERBB_SIGNALING_PATHWAY	0.226714	1.49442	0.0701357	0.235505	0.975
KEGG_ENDOMETRIAL_CANCER	0.239128	1.48836	0.0835214	0.231016	0.979
KEGG_MELANOMA	0.243063	1.48594	0.0640177	0.22375	0.979
KEGG_PATHWAYS_IN_CANCER	0.145008	1.48109	0.0308989	0.219148	0.98
KEGG_PEROXISOME	0.249101	1.47971	0.0785219	0.211682	0.98
KEGG_ANTIGEN_PROCESSING_AND_PRESENTATION	0.263704	1.47456	0.0767442	0.208401	0.984
KEGG_HUNTINGTONS_DISEASE	0.172422	1.47044	0.0763158	0.204694	0.988
KEGG_GLIOMA	0.224797	1.46167	0.0778589	0.205228	0.988
KEGG_ACUTE_MYELOID_LEUKEMIA	0.239675	1.45671	0.0921659	0.202558	0.989
KEGG_JAK_STAT_SIGNALING_PATHWAY	0.215752	1.44751	0.0739857	0.203509	0.989
KEGG_FOCAL_ADHESION	0.154995	1.43415	0.0531646	0.209358	0.992
GOBP_INTERMEDIATE_FILAMENT_BASED_PROCESS	-0.587888	-2.86034	0	0	0
GOBP_AMINO_ACID_ACTIVATION	-0.461372	-2.35014	0	0.0946902	0.234
GOBP_RNA_PROCESSING	-0.172518	-2.09519	0	0.532018	0.884
GOBP_NEGATIVE_REGULATION_OF_PROTEIN_KINASE_B_SIGNALING	-0.420496	-2.04106	0.00364299	0.601634	0.963
GOBP_NCRNA_METABOLIC_PROCESS	-0.193175	-2.01337	0	0.591534	0.986
GOBP_RRNA_METABOLIC_PROCESS	-0.219134	-1.94244	0.00324675	0.807847	0.999
GOBP_PROTEIN_KINASE_B_SIGNALING	-0.245867	-1.94128	0.00331126	0.697993	0.999
GOBP_CYTOPLASMIC_TRANSLATION	-0.221308	-1.93584	0.00163934	0.633016	0.999
GOBP_TRNA_METABOLIC_PROCESS	-0.253298	-1.93497	0.00515464	0.565779	0.999
GOBP_POSITIVE_REGULATION_OF_CELL_CYCLE_G1_S_PHASE_TRANSITION	-0.36286	-1.89655	0.00180832	0.656619	1
GOBP_REGULATION_OF_INSULIN_SECRETION	-0.28753	-1.87834	0.0120275	0.675431	1
GOBP_MAINTENANCE_OF_LOCATION_IN_CELL	-0.230237	-1.87375	0	0.638354	1
GOBP_RECEPTOR_CLUSTERING	-0.430596	-1.85992	0.0165441	0.642431	1
GOBP_CHROMATIN_REMODELING	-0.213065	-1.85002	0.0052356	0.637311	1
GOBP_ADHERENS_JUNCTION_ORGANIZATION	-0.34642	-1.83522	0.0088968	0.653419	1
GOBP_REGULATION_OF_SPINDLE_ORGANIZATION	-0.35664	-1.83425	0.0142096	0.616297	1
GOBP_NEGATIVE_REGULATION_OF_TOR_SIGNALING	-0.378254	-1.82657	0.0157068	0.609798	1
GOBP_MITOTIC_CELL_CYCLE	-0.153261	-1.81815	0.00286123	0.607448	1
GOBP_SEQUESTERING_OF_CALCIUM_ION	-0.264751	-1.81654	0.0127505	0.5803	1
GOBP_REGULATION_OF_LIPID_CATABOLIC_PROCESS	-0.440297	-1.81365	0.0134875	0.561852	1
GOBP_RESPONSE_TO_ENDOPLASMIC_RETICULUM_STRESS	-0.204291	-1.81363	0.0031746	0.535097	1
GOBP_POSITIVE_REGULATION_OF_PROTEIN_DEPHOSPHORYLATION	-0.357118	-1.79525	0.00938086	0.571987	1
GOBP_MAINTENANCE_OF_LOCATION	-0.196183	-1.79427	0.00492611	0.550183	1
GOBP_POSITIVE_REGULATION_OF_G1_S_TRANSITION_OF_MITOTIC_CELL_CYCLE	-0.362529	-1.7873	0.0114068	0.550749	1
GOBP_RESPONSE_TO_INTERLEUKIN_4	-0.421502	-1.77929	0.0213144	0.556977	1
GOBP_RESPONSE_TO_ARSENIC_CONTAINING_SUBSTANCE	-0.356502	-1.77736	0.0146789	0.541463	1
GOBP_RRNA_TRANSCRIPTION	-0.36508	-1.77255	0.0202578	0.537696	1
GOBP_NCRNA_PROCESSING	-0.180956	-1.76738	0.00319489	0.534538	1
GOBP_RESPONSE_TO_METAL_ION	-0.190388	-1.76068	0.0135135	0.537621	1
GOBP_PROTEIN_FOLDING	-0.20839	-1.74993	0.010274	0.554007	1
GOBP_NEUROMUSCULAR_JUNCTION_DEVELOPMENT	-0.408814	-1.74356	0.0329457	0.557444	1
GOBP_REGULATION_OF_RNA_SPLICING	-0.215962	-1.74332	0.0145867	0.54071	1
GOBP_PEPTIDE_BIOSYNTHETIC_PROCESS	-0.150847	-1.74316	0.00289017	0.524726	1
GOBP_REGULATION_OF_TRIGLYCERIDE_METABOLIC_PROCESS	-0.4192	-1.74255	0.0171429	0.511171	1
GOBP_MITOTIC_CELL_CYCLE_PHASE_TRANSITION	-0.168909	-1.73233	0.0108192	0.527976	1
GOBP_NUCLEAR_TRANSPORT	-0.176416	-1.73092	0.00798722	0.517482	1
GOBP_RIBONUCLEOSIDE_DIPHOSPHATE_METABOLIC_PROCESS	-0.248394	-1.72994	0.0216216	0.506649	1
GOBP_MRNA_PROCESSING	-0.161749	-1.7285	0.00630915	0.497698	1
GOBP_REGULATION_OF_PEPTIDE_TRANSPORT	-0.245675	-1.72295	0.0138169	0.500519	1
GOBP_TRANSLATIONAL_ELONGATION	-0.302321	-1.72281	0.02693	0.488355	1
GOBP_NUCLEOSIDE_DIPHOSPHATE_METABOLIC_PROCESS	-0.234876	-1.71713	0.0340502	0.493338	1
GOBP_POSITIVE_REGULATION_OF_CELL_CYCLE	-0.186306	-1.70579	0.0142857	0.515744	1
GOBP_NUCLEAR_EXPORT	-0.20493	-1.70241	0.0164474	0.513587	1
GOBP_TOR_SIGNALING	-0.233897	-1.69907	0.0186125	0.511867	1
GOBP_RNA_SPLICING_VIA_TRANSESTERIFICATION_REACTIONS	-0.18053	-1.69827	0.0112721	0.50303	1
GOBP_MITOTIC_CELL_CYCLE_PROCESS	-0.146077	-1.69824	0.00149477	0.492253	1
GOBP_POTASSIUM_ION_TRANSPORT	-0.241334	-1.68885	0.0261324	0.508394	1
GOBP_RNA_SPLICING	-0.163304	-1.68856	0.00769231	0.49858	1
GOBP_MAINTENANCE_OF_PROTEIN_LOCALIZATION_IN_ORGANELLE	-0.345588	-1.68747	0.0404412	0.491216	1
GOBP_REGULATION_OF_MITOTIC_CELL_CYCLE	-0.165806	-1.68213	0.00302115	0.496754	1
GOBP_METAL_ION_EXPORT	-0.35183	-1.67524	0.0391459	0.506208	1
GOBP_GLIAL_CELL_DIFFERENTIATION	-0.219177	-1.67409	0.0167504	0.499919	1
GOBP_CYTOKINETIC_PROCESS	-0.348276	-1.67193	0.0261682	0.496371	1
GOBP_ERAD_PATHWAY	-0.253498	-1.6707	0.0198556	0.490744	1
GOBP_CELL_CELL_JUNCTION_ORGANIZATION	-0.212117	-1.65376	0.0307167	0.530627	1
GOBP_GLIAL_CELL_DEVELOPMENT	-0.269663	-1.65371	0.0372881	0.521271	1
GOBP_TRANSCRIPTION_BY_RNA_POLYMERASE_I	-0.291587	-1.64846	0.0253411	0.527716	1
GOBP_RESPONSE_TO_PROGESTERONE	-0.398445	-1.64595	0.0440917	0.526162	1
GOBP_POSITIVE_REGULATION_OF_CARBOHYDRATE_METABOLIC_PROCESS	-0.322038	-1.6424	0.0365854	0.527772	1
GOBP_MUSCLE_CELL_DEVELOPMENT	-0.219392	-1.64055	0.0300501	0.524114	1
GOBP_MAINTENANCE_OF_PROTEIN_LOCATION_IN_CELL	-0.298282	-1.63774	0.0322581	0.523461	1
GOBP_REGULATION_OF_MRNA_SPLICING_VIA_SPLICEOSOME	-0.228528	-1.6373	0.0287648	0.51625	1
GOBP_AMIDE_BIOSYNTHETIC_PROCESS	-0.136746	-1.62684	0.00145349	0.538184	1
GOBP_NUCLEOTIDE_PHOSPHORYLATION	-0.255545	-1.62574	0.0402098	0.532859	1
GOBP_ROOF_OF_MOUTH_DEVELOPMENT	-0.292613	-1.61414	0.0422018	0.558986	1
GOBP_MAMMARY_GLAND_EPITHELIUM_DEVELOPMENT	-0.304302	-1.61248	0.0387324	0.555624	1
GOBP_SECONDARY_ALCOHOL_METABOLIC_PROCESS	-0.227289	-1.60678	0.0179533	0.565484	1
GOBP_ACTIVATION_OF_CYSTEINE_TYPE_ENDOPEPTIDASE_ACTIVITY_INVOLVED_IN_APOPTOTIC_PROCESS	-0.294612	-1.60296	0.0375	0.568562	1
GOBP_POSITIVE_REGULATION_OF_MITOTIC_CELL_CYCLE_PHASE_TRANSITION	-0.249412	-1.59978	0.0421053	0.570036	1
GOBP_REGULATION_OF_CELL_CYCLE	-0.130202	-1.592	0.00565771	0.577779	1
GOBP_CELLULAR_RESPONSE_TO_ACID_CHEMICAL	-0.249623	-1.59102	0.0349418	0.572802	1
GOBP_CELL_CYCLE_G1_S_PHASE_TRANSITION	-0.181286	-1.58997	0.0179739	0.568226	1
GOBP_POSITIVE_REGULATION_OF_DEPHOSPHORYLATION	-0.284297	-1.58936	0.0434028	0.562225	1
GOBP_NEGATIVE_REGULATION_OF_RESPONSE_TO_ENDOPLASMIC_RETICULUM_STRESS	-0.315752	-1.58588	0.0448598	0.564851	1
GOBP_VISUAL_BEHAVIOR	-0.361725	-1.57645	0.0455373	0.57802	1
GOBP_KETONE_BIOSYNTHETIC_PROCESS	-0.349821	-1.57572	0.0423892	0.572671	1
GOBP_ACTIVATION_OF_PROTEIN_KINASE_ACTIVITY	-0.226287	-1.57501	0.0416667	0.56754	1
GOBP_MICROTUBULE_ORGANIZING_CENTER_LOCALIZATION	-0.374404	-1.56911	0.0487365	0.571096	1
GOBP_CELLULAR_KETONE_METABOLIC_PROCESS	-0.205582	-1.56907	0.0364583	0.564264	1
GOBP_PROTEIN_CONTAINING_COMPLEX_LOCALIZATION	-0.229146	-1.56852	0.0478633	0.5591	1
GOBP_ADP_METABOLIC_PROCESS	-0.25151	-1.56442	0.0419708	0.564488	1
GOBP_REGULATION_OF_GLIAL_CELL_DIFFERENTIATION	-0.34638	-1.55014	0.0494506	0.594435	1
GOBP_METAL_ION_TRANSPORT	-0.14203	-1.5478	0.0247295	0.594963	1
GOBP_RIBOSOME_BIOGENESIS	-0.163389	-1.54483	0.0213816	0.597377	1
GOBP_MAINTENANCE_OF_PROTEIN_LOCATION	-0.237035	-1.54087	0.0392157	0.595986	1
GOBP_SODIUM_ION_TRANSMEMBRANE_TRANSPORT	-0.219291	-1.52796	0.0465517	0.61671	1
GOBP_RIBONUCLEOPROTEIN_COMPLEX_BIOGENESIS	-0.149141	-1.52663	0.0250784	0.601793	1
GOBP_RESPONSE_TO_INORGANIC_SUBSTANCE	-0.145623	-1.51886	0.0330189	0.612864	1
GOBP_POSITIVE_REGULATION_OF_MITOTIC_CELL_CYCLE	-0.222462	-1.51837	0.0458554	0.60809	1
GOBP_REGULATION_OF_MRNA_PROCESSING	-0.190704	-1.51404	0.0487805	0.597676	1
GOBP_RESPONSE_TO_LIGHT_STIMULUS	-0.168172	-1.51226	0.0392491	0.59746	1
GOBP_POSITIVE_REGULATION_OF_CELL_CYCLE_PROCESS	-0.175162	-1.49022	0.047138	0.654226	1
GOBP_POSITIVE_REGULATION_OF_HYDROLASE_ACTIVITY	-0.14048	-1.48451	0.0353846	0.642964	1
GOBP_CELL_CYCLE_PHASE_TRANSITION	-0.140463	-1.47886	0.0420712	0.632504	1
GOBP_MICROTUBULE_BASED_PROCESS	-0.126807	-1.46898	0.0294551	0.652779	1
GOBP_DIVALENT_INORGANIC_CATION_HOMEOSTASIS	-0.154292	-1.46845	0.0490506	0.648815	1
GOBP_PROTEIN_LOCALIZATION_TO_NUCLEUS	-0.151198	-1.45927	0.045677	0.641881	1
GOBP_SYNAPSE_ORGANIZATION	-0.159865	-1.45525	0.0485437	0.634319	1
GOBP_INORGANIC_ION_TRANSMEMBRANE_TRANSPORT	-0.134746	-1.45372	0.0446154	0.629496	1
GOBP_PEPTIDE_METABOLIC_PROCESS	-0.120816	-1.43766	0.0294118	0.645993	1
GOBP_GROWTH	-0.121361	-1.43271	0.0404624	0.638946	1
GOBP_EMBRYO_DEVELOPMENT	-0.118049	-1.42281	0.039548	0.660851	1
GOBP_REGULATION_OF_CELL_CYCLE_PROCESS	-0.127205	-1.4195	0.0424597	0.65777	1
GOBP_POSTTRANSCRIPTIONAL_REGULATION_OF_GENE_EXPRESSION	-0.125546	-1.39184	0.0460123	0.670443	1
HALLMARK_MYC_TARGETS_V2	-0.388358	-2.27803	0	0.00390605	0.005
HALLMARK_MYC_TARGETS_V1	-0.244677	-2.24149	0	0.00390277	0.01
HALLMARK_P53_PATHWAY	-0.184941	-1.5649	0.0280066	0.288716	0.683
KEGG_AMINOACYL_TRNA_BIOSYNTHESIS	-0.448678	-2.13075	0.00738007	0.0655192	0.091
KEGG_RIBOSOME	-0.271972	-1.98934	0.00528169	0.101864	0.258
KEGG_GLYCOLYSIS_GLUCONEOGENESIS	-0.344434	-1.83869	0.0220183	0.16731	0.515
KEGG_TIGHT_JUNCTION	-0.231753	-1.69253	0.0155709	0.299774	0.839
KEGG_BLADDER_CANCER	-0.337319	-1.68964	0.0405644	0.242806	0.843
KEGG_CYTOSOLIC_DNA_SENSING_PATHWAY	-0.392288	-1.59466	0.0444444	0.330254	0.955
