# Supplementary material for: Analysis of Dormancy-Associated Transcriptional Networks Reveals a Shared Quiescence Signature in Lung and Colorectal Cancer
Source: Int J Mol Sci. 2022 Aug 30;23(17):9869. doi: 10.3390/ijms23179869 (PMC9456317; doi:10.3390/ijms23179869)
Supplement: Supplementary file 1 [file ijms-23-09869-s001.zip › Table S6.xlsx]

## Sheet: Sheet1
NAME	ES	NES	NOM_p.val	FDR_q.val	FWER_p.val
GOBP_GENE_SILENCING_BY_RNA	0.390083	2.68315	0	0.00252776	0.002
GOBP_REGULATION_OF_CELLULAR_COMPONENT_MOVEMENT	0.342956	2.6768	0	0.00126388	0.002
GOBP_REGULATION_OF_EPITHELIAL_CELL_MIGRATION	0.422262	2.59113	0	0.00253616	0.006
GOBP_REGULATION_OF_ENDOTHELIAL_CELL_MIGRATION	0.435066	2.48689	0	0.00544661	0.017
GOBP_REGULATION_OF_EXTENT_OF_CELL_GROWTH	0.558686	2.40964	0	0.0122532	0.048
GOBP_MESENCHYMAL_CELL_DIFFERENTIATION	0.438872	2.40663	0	0.0106284	0.05
GOBP_MESENCHYME_DEVELOPMENT	0.41455	2.35786	0	0.0154605	0.083
GOBP_NEGATIVE_REGULATION_OF_MYELOID_LEUKOCYTE_DIFFERENTIATION	0.601276	2.33397	0	0.0175236	0.108
GOBP_NEGATIVE_REGULATION_OF_VASCULATURE_DEVELOPMENT	0.469602	2.2896	0	0.0236553	0.158
GOBP_CELL_MIGRATION	0.276528	2.28893	0	0.0212898	0.158
GOBP_REGULATION_OF_VASCULATURE_DEVELOPMENT	0.36149	2.27241	0.0018315	0.0231874	0.186
GOBP_NEGATIVE_REGULATION_OF_ENDOTHELIAL_CELL_PROLIFERATION	0.591752	2.2546	0	0.0261412	0.221
GOBP_NEGATIVE_REGULATION_OF_LOCOMOTION	0.355861	2.25408	0	0.0241303	0.221
GOBP_REGULATION_OF_WNT_SIGNALING_PATHWAY	0.344903	2.24596	0	0.0238551	0.233
GOBP_LOCOMOTION	0.265195	2.23797	0	0.0237053	0.243
GOBP_EPITHELIAL_TO_MESENCHYMAL_TRANSITION	0.450231	2.23242	0	0.0233398	0.253
GOBP_SMOOTH_MUSCLE_CELL_MIGRATION	0.509699	2.23237	0	0.0219668	0.253
GOBP_TISSUE_MIGRATION	0.337261	2.21082	0	0.025053	0.297
GOBP_NEGATIVE_REGULATION_OF_DEVELOPMENTAL_PROCESS	0.290497	2.20787	0	0.0242101	0.304
GOBP_REGULATION_OF_DEVELOPMENTAL_GROWTH	0.352321	2.19171	0	0.0266965	0.345
GOBP_REGULATION_OF_CHEMOTAXIS	0.410683	2.19032	0	0.0256046	0.345
GOBP_POSTTRANSCRIPTIONAL_REGULATION_OF_GENE_EXPRESSION	0.27282	2.15839	0	0.0329103	0.436
GOBP_AMEBOIDAL_TYPE_CELL_MIGRATION	0.314532	2.15726	0	0.0320374	0.442
GOBP_POSITIVE_REGULATION_OF_LOCOMOTION	0.304558	2.1528	0	0.0320259	0.462
GOBP_ENDOTHELIAL_CELL_MIGRATION	0.35594	2.15257	0	0.0307957	0.463
GOBP_VASCULATURE_DEVELOPMENT	0.290377	2.15165	0	0.030049	0.467
GOBP_TAXIS	0.316767	2.1311	0	0.0348545	0.529
GOBP_AXON_EXTENSION	0.508733	2.13065	0	0.0339277	0.533
GOBP_BLOOD_VESSEL_MORPHOGENESIS	0.290215	2.12766	0	0.0334611	0.54
GOBP_NEGATIVE_REGULATION_OF_MULTICELLULAR_ORGANISMAL_PROCESS	0.271439	2.12695	0	0.0326016	0.543
GOBP_REGULATION_OF_B_CELL_ACTIVATION	0.450853	2.12565	0.00784314	0.0320805	0.547
GOBP_NEGATIVE_REGULATION_OF_DNA_BINDING_TRANSCRIPTION_FACTOR_ACTIVITY	0.433654	2.12471	0	0.0314364	0.548
GOBP_REGULATION_OF_GTPASE_ACTIVITY	0.326655	2.12209	0	0.0308739	0.553
GOBP_APPENDAGE_DEVELOPMENT	0.38123	2.12202	0	0.0299658	0.553
GOBP_REGULATION_OF_MULTICELLULAR_ORGANISMAL_DEVELOPMENT	0.257437	2.11472	0	0.0308898	0.57
GOBP_NEGATIVE_REGULATION_OF_EPITHELIAL_CELL_PROLIFERATION	0.404107	2.10002	0	0.0342849	0.618
GOBP_CELL_CELL_SIGNALING_BY_WNT	0.311684	2.09949	0	0.033567	0.62
GOBP_REGULATION_OF_ERBB_SIGNALING_PATHWAY	0.513087	2.0992	0	0.0328168	0.621
GOBP_CELLULAR_SENESCENCE	0.424344	2.09159	0	0.0342698	0.653
GOBP_CELL_CHEMOTAXIS	0.363546	2.07596	0.0020202	0.0383701	0.699
GOBP_REGULATION_OF_CANONICAL_WNT_SIGNALING_PATHWAY	0.344547	2.07406	0.00189036	0.037931	0.701
GOBP_MUCOPOLYSACCHARIDE_METABOLIC_PROCESS	0.538012	2.074	0.00204082	0.0370279	0.701
GOBP_NEGATIVE_REGULATION_OF_WNT_SIGNALING_PATHWAY	0.38908	2.07378	0.00198807	0.0362856	0.703
GOBP_REGULATION_OF_IMMUNE_EFFECTOR_PROCESS	0.333719	2.06626	0	0.0376262	0.728
GOBP_NEGATIVE_REGULATION_OF_NEURON_PROJECTION_DEVELOPMENT	0.427668	2.06539	0.00201207	0.0370177	0.729
GOBP_TUBE_MORPHOGENESIS	0.269553	2.05872	0	0.0387225	0.749
GOBP_CANONICAL_WNT_SIGNALING_PATHWAY	0.331063	2.05842	0	0.0380347	0.751
GOBP_REGULATION_OF_ANATOMICAL_STRUCTURE_MORPHOGENESIS	0.2728	2.05101	0	0.0400216	0.765
GOBP_NEGATIVE_REGULATION_OF_HEMOPOIESIS	0.436706	2.04908	0.00414938	0.0400119	0.775
GOBP_POSITIVE_REGULATION_OF_B_CELL_ACTIVATION	0.498142	2.04769	0.00361664	0.0395921	0.782
GOBP_DEVELOPMENTAL_GROWTH	0.278541	2.04685	0	0.0390884	0.787
GOBP_CARDIAC_SEPTUM_DEVELOPMENT	0.555076	2.03907	0.00196464	0.0407359	0.807
GOBP_DEVELOPMENTAL_GROWTH_INVOLVED_IN_MORPHOGENESIS	0.368664	2.03787	0	0.0403479	0.809
GOBP_ANATOMICAL_STRUCTURE_FORMATION_INVOLVED_IN_MORPHOGENESIS	0.252586	2.03427	0	0.0409406	0.816
GOBP_POSITIVE_REGULATION_OF_DEVELOPMENTAL_GROWTH	0.411171	2.03254	0.00371058	0.0407943	0.819
GOBP_GOLGI_ORGANIZATION	0.400284	2.03245	0.00414079	0.0400887	0.819
GOBP_TUBE_DEVELOPMENT	0.257705	2.02051	0	0.0433166	0.85
GOBP_POSITIVE_REGULATION_OF_WNT_SIGNALING_PATHWAY	0.370834	2.01899	0.0019685	0.0431636	0.856
GOBP_AMINOGLYCAN_METABOLIC_PROCESS	0.473783	2.01152	0.00587084	0.0447267	0.871
GOBP_MUSCLE_CELL_MIGRATION	0.420064	2.01102	0.0101215	0.0442595	0.874
GOBP_POSITIVE_REGULATION_OF_EPITHELIAL_CELL_MIGRATION	0.37308	2.01071	0	0.0435552	0.874
GOBP_B_CELL_ACTIVATION	0.351846	2.0105	0.00194553	0.0429142	0.875
GOBP_POST_GOLGI_VESICLE_MEDIATED_TRANSPORT	0.410495	2.00991	0	0.0424534	0.876
GOBP_NEGATIVE_REGULATION_OF_EPITHELIAL_CELL_MIGRATION	0.447197	2.0099	0.00196078	0.04179	0.876
GOBP_CELL_CELL_SIGNALING	0.24365	2.00226	0	0.0435789	0.894
GOBP_REGULATION_OF_RESPONSE_TO_EXTERNAL_STIMULUS	0.258474	2.00097	0	0.0434765	0.897
GOBP_POTASSIUM_ION_TRANSPORT	0.392381	1.99786	0.004	0.0438358	0.902
GOBP_NEGATIVE_REGULATION_OF_CANONICAL_WNT_SIGNALING_PATHWAY	0.415528	1.99666	0.00382409	0.043509	0.903
GOBP_SPROUTING_ANGIOGENESIS	0.382931	1.99592	0	0.0431922	0.904
GOBP_CIRCULATORY_SYSTEM_DEVELOPMENT	0.246939	1.99389	0	0.0432143	0.907
GOBP_REGULATION_OF_CELL_KILLING	0.530224	1.98705	0.00389105	0.0449488	0.924
GOBP_NEGATIVE_REGULATION_OF_RESPONSE_TO_EXTERNAL_STIMULUS	0.298903	1.97976	0.00187266	0.0467374	0.929
GOBP_EPITHELIAL_CELL_PROLIFERATION	0.291535	1.97131	0	0.0490502	0.936
GOBP_NEGATIVE_REGULATION_OF_HYDROLASE_ACTIVITY	0.305247	1.96887	0	0.049191	0.939
GOBP_POSITIVE_REGULATION_OF_GTPASE_ACTIVITY	0.336028	1.9654	0.00536673	0.0497061	0.943
GOBP_REGULATION_OF_NEURON_PROJECTION_DEVELOPMENT	0.297634	1.96356	0	0.0497369	0.946
GOBP_AXON_DEVELOPMENT	0.309593	1.9587	0	0.0509608	0.95
GOBP_NEGATIVE_REGULATION_OF_CELL_DIFFERENTIATION	0.267816	1.95766	0	0.0507306	0.95
GOBP_RESPONSE_TO_WOUNDING	0.272635	1.95247	0	0.052154	0.958
GOBP_NEURAL_CREST_CELL_DIFFERENTIATION	0.504871	1.95237	0.00197628	0.0515985	0.958
GOBP_REGULATION_OF_MYELOID_LEUKOCYTE_DIFFERENTIATION	0.385033	1.95235	0	0.0509775	0.958
GOBP_NEGATIVE_REGULATION_OF_NF_KAPPAB_TRANSCRIPTION_FACTOR_ACTIVITY	0.504821	1.95111	0.00608519	0.050809	0.958
GOBP_MUSCLE_CONTRACTION	0.322276	1.94941	0.00385356	0.0507798	0.96
GOBP_POSITIVE_REGULATION_OF_RESPONSE_TO_EXTERNAL_STIMULUS	0.301363	1.94904	0	0.0503119	0.96
GOBP_REGULATION_OF_MUSCLE_CONTRACTION	0.402738	1.94306	0	0.0520025	0.965
GOBP_NEGATIVE_REGULATION_OF_CYTOKINE_PRODUCTION	0.311266	1.92886	0.00185185	0.0567017	0.98
GOBP_CELL_SURFACE_RECEPTOR_SIGNALING_PATHWAY_INVOLVED_IN_CELL_CELL_SIGNALING	0.282466	1.92886	0	0.05605	0.98
GOBP_CELLULAR_RESPONSE_TO_STARVATION	0.365349	1.92697	0.0039604	0.056254	0.98
GOBP_POSITIVE_REGULATION_OF_ENDOTHELIAL_CELL_MIGRATION	0.385048	1.9258	0.00190114	0.0560828	0.98
GOBP_ENSHEATHMENT_OF_NEURONS	0.391624	1.92401	0.00766283	0.056095	0.981
GOBP_MUSCLE_CELL_DIFFERENTIATION	0.316008	1.91994	0	0.0570494	0.983
GOBP_POSITIVE_REGULATION_OF_IMMUNE_EFFECTOR_PROCESS	0.353895	1.91476	0	0.0586667	0.985
GOBP_POSITIVE_REGULATION_OF_CHEMOTAXIS	0.396069	1.9138	0.00584795	0.0583749	0.985
GOBP_NEGATIVE_REGULATION_OF_IMMUNE_SYSTEM_PROCESS	0.288683	1.91257	0	0.0582529	0.986
GOBP_ENDOTHELIAL_CELL_PROLIFERATION	0.363864	1.91225	0.00821355	0.0577741	0.986
GOBP_POSITIVE_REGULATION_OF_ADAPTIVE_IMMUNE_RESPONSE	0.488368	1.91064	0.00595238	0.0577046	0.986
GOBP_REGULATION_OF_AXONOGENESIS	0.41963	1.90723	0.00581395	0.0584759	0.988
GOBP_CELL_AGING	0.355583	1.90654	0.00194932	0.0582303	0.988
GOBP_MAPK_CASCADE	0.254712	1.90507	0	0.0582608	0.988
GOBP_CONNECTIVE_TISSUE_DEVELOPMENT	0.35106	1.89883	0.00199203	0.0603995	0.993
GOBP_NEGATIVE_REGULATION_OF_CELL_PROJECTION_ORGANIZATION	0.350666	1.89588	0.00195312	0.0611602	0.994
GOBP_JNK_CASCADE	0.358056	1.89498	0.0040568	0.0609611	0.995
GOBP_REGULATION_OF_EPITHELIAL_TO_MESENCHYMAL_TRANSITION	0.462165	1.89069	0.00589391	0.062223	0.995
GOBP_TISSUE_MORPHOGENESIS	0.265658	1.89036	0.00186567	0.0618211	0.995
GOBP_REGIONALIZATION	0.332485	1.88985	0.00386847	0.0614541	0.995
GOBP_REGULATION_OF_BLOOD_CIRCULATION	0.349455	1.88537	0.00579151	0.0625316	0.996
GOBP_REGULATION_OF_NIK_NF_KAPPAB_SIGNALING	0.387091	1.88433	0.00540541	0.0624462	0.996
GOBP_CENTRAL_NERVOUS_SYSTEM_NEURON_DIFFERENTIATION	0.424866	1.88416	0.00790514	0.061939	0.996
GOBP_CELLULAR_COMPONENT_MORPHOGENESIS	0.26157	1.87842	0.00193798	0.0638546	0.997
GOBP_NEGATIVE_REGULATION_OF_MYELOID_CELL_DIFFERENTIATION	0.436696	1.87352	0.0115385	0.065348	0.998
GOBP_B_CELL_PROLIFERATION	0.501294	1.87217	0.00613497	0.0655059	0.998
GOBP_CARTILAGE_DEVELOPMENT	0.354748	1.87097	0.00922509	0.0653521	0.999
GOBP_REGULATION_OF_ADAPTIVE_IMMUNE_RESPONSE	0.367297	1.87077	0	0.0648181	0.999
GOBP_HEART_MORPHOGENESIS	0.343115	1.87015	0.00575816	0.0645515	1
GOBP_STRESS_ACTIVATED_PROTEIN_KINASE_SIGNALING_CASCADE	0.303843	1.86884	0.00788955	0.0646795	1
GOBP_MUSCLE_STRUCTURE_DEVELOPMENT	0.262528	1.86656	0.00194553	0.0650626	1
GOBP_PROTEIN_AUTOPHOSPHORYLATION	0.328286	1.86223	0.00389864	0.0662662	1
GOBP_STEM_CELL_DIFFERENTIATION	0.330921	1.85712	0	0.0678897	1
GOBP_CELLULAR_COMPONENT_ASSEMBLY_INVOLVED_IN_MORPHOGENESIS	0.412885	1.85639	0.00788955	0.0676615	1
GOBP_T_CELL_ACTIVATION_INVOLVED_IN_IMMUNE_RESPONSE	0.448834	1.85537	0.0128913	0.0676194	1
GOBP_CYTOKINE_PRODUCTION	0.246341	1.85056	0.0020202	0.0694158	1
GOBP_SYNAPTIC_SIGNALING	0.267378	1.84806	0	0.0700408	1
GOBP_REACTIVE_OXYGEN_SPECIES_BIOSYNTHETIC_PROCESS	0.454701	1.84614	0.00767754	0.070487	1
GOBP_REGULATION_OF_CELL_PROJECTION_ORGANIZATION	0.253653	1.84553	0	0.0701853	1
GOBP_REGULATION_OF_DNA_BINDING_TRANSCRIPTION_FACTOR_ACTIVITY	0.276459	1.83798	0.00574713	0.0733438	1
GOBP_MORPHOGENESIS_OF_AN_EPITHELIUM	0.272967	1.8363	0.00566038	0.0735707	1
GOBP_APPENDAGE_MORPHOGENESIS	0.361957	1.83013	0.00954198	0.0760764	1
GOBP_CHEMOKINE_PRODUCTION	0.43544	1.82597	0.0128913	0.0775921	1
GOBP_REGULATION_OF_INFLAMMATORY_RESPONSE	0.276375	1.82496	0.00764818	0.0774336	1
GOBP_REGULATION_OF_MYELOID_CELL_DIFFERENTIATION	0.311161	1.82038	0.00954198	0.0794276	1
GOBP_NEGATIVE_REGULATION_OF_RESPONSE_TO_STIMULUS	0.212819	1.81914	0	0.0793663	1
GOBP_REGULATION_OF_RESPONSE_TO_WOUNDING	0.349745	1.81612	0.00808081	0.080477	1
GOBP_NEGATIVE_REGULATION_OF_GENE_EXPRESSION	0.216422	1.81392	0	0.0807886	1
GOBP_POSITIVE_REGULATION_OF_PROTEIN_MODIFICATION_PROCESS	0.223942	1.80947	0.0018018	0.0825406	1
GOBP_NEGATIVE_REGULATION_OF_DEVELOPMENTAL_GROWTH	0.419475	1.80931	0.0115163	0.0820335	1
GOBP_CARDIAC_VENTRICLE_DEVELOPMENT	0.44125	1.80715	0.00601202	0.0825155	1
GOBP_REGULATION_OF_LYMPHOCYTE_MEDIATED_IMMUNITY	0.365054	1.80652	0.0117878	0.0822582	1
GOBP_BLOOD_VESSEL_ENDOTHELIAL_CELL_MIGRATION	0.353674	1.80394	0.00567108	0.0832201	1
GOBP_CELL_CELL_ADHESION_VIA_PLASMA_MEMBRANE_ADHESION_MOLECULES	0.344619	1.79789	0.00188679	0.0859321	1
GOBP_CARDIAC_MUSCLE_CONTRACTION	0.377711	1.79771	0.010989	0.0853635	1
GOBP_NIK_NF_KAPPAB_SIGNALING	0.346984	1.79677	0.0130597	0.0852201	1
GOBP_BIOLOGICAL_ADHESION	0.218504	1.7946	0	0.0858832	1
GOBP_LEUKOCYTE_DIFFERENTIATION	0.255435	1.79289	0.00182815	0.0861946	1
GOBP_NEGATIVE_REGULATION_OF_IMMUNE_RESPONSE	0.347049	1.7928	0.0112994	0.0856669	1
GOBP_REGULATION_OF_LEUKOCYTE_MEDIATED_IMMUNITY	0.32989	1.78386	0.00775194	0.0903184	1
GOBP_B_CELL_DIFFERENTIATION	0.371878	1.78201	0.00796813	0.0908439	1
GOBP_NEURON_PROJECTION_EXTENSION	0.369386	1.78115	0.00584795	0.090693	1
GOBP_POSITIVE_REGULATION_OF_PROTEIN_PHOSPHORYLATION	0.24045	1.7797	0.00375235	0.0909851	1
GOBP_POSITIVE_REGULATION_OF_PRODUCTION_OF_MOLECULAR_MEDIATOR_OF_IMMUNE_RESPONSE	0.409762	1.77676	0.0218254	0.0919815	1
GOBP_REGULATION_OF_CELL_DIFFERENTIATION	0.209058	1.77164	0	0.0940923	1
GOBP_CELL_ACTIVATION_INVOLVED_IN_IMMUNE_RESPONSE	0.311726	1.76821	0.0115385	0.0956341	1
GOBP_LONG_TERM_SYNAPTIC_POTENTIATION	0.448916	1.76558	0.0201613	0.0967289	1
GOBP_FORMATION_OF_PRIMARY_GERM_LAYER	0.381877	1.75983	0.0153846	0.0994498	1
GOBP_P38MAPK_CASCADE	0.458248	1.75501	0.0116054	0.101935	1
GOBP_RESPONSE_TO_CALCIUM_ION	0.353385	1.7549	0.012	0.101335	1
GOBP_NEGATIVE_REGULATION_OF_CATALYTIC_ACTIVITY	0.234602	1.75455	0.00371058	0.100921	1
GOBP_CARDIAC_CHAMBER_MORPHOGENESIS	0.422642	1.75337	0.0242915	0.100992	1
GOBP_GASTRULATION	0.342871	1.7527	0.0158416	0.100908	1
GOBP_LYMPHOCYTE_ACTIVATION_INVOLVED_IN_IMMUNE_RESPONSE	0.335573	1.75019	0.0117647	0.101907	1
GOBP_DEVELOPMENTAL_CELL_GROWTH	0.322236	1.75009	0.0120968	0.101359	1
GOBP_POSITIVE_REGULATION_OF_MULTICELLULAR_ORGANISMAL_PROCESS	0.213797	1.74723	0	0.102727	1
GOBP_CELL_MORPHOGENESIS	0.227713	1.74566	0.00178891	0.103139	1
GOBP_STRIATED_MUSCLE_CONTRACTION	0.349957	1.74286	0.0181818	0.104345	1
GOBP_PRODUCTION_OF_MOLECULAR_MEDIATOR_INVOLVED_IN_INFLAMMATORY_RESPONSE	0.387732	1.74141	0.0148423	0.104617	1
GOBP_REGULATION_OF_STRESS_ACTIVATED_PROTEIN_KINASE_SIGNALING_CASCADE	0.313412	1.73989	0.0141988	0.105077	1
GOBP_POSITIVE_REGULATION_OF_RESPONSE_TO_WOUNDING	0.442223	1.73858	0.019802	0.105258	1
GOBP_NEGATIVE_REGULATION_OF_CELL_POPULATION_PROLIFERATION	0.228884	1.7377	0.0018797	0.105199	1
GOBP_REGULATION_OF_PROTEIN_PHOSPHORYLATION	0.215073	1.73564	0	0.106055	1
GOBP_POSITIVE_REGULATION_OF_LEUKOCYTE_PROLIFERATION	0.38618	1.73333	0.0167598	0.106965	1
GOBP_ANTERIOR_POSTERIOR_PATTERN_SPECIFICATION	0.326422	1.73193	0.0225873	0.107296	1
GOBP_CENTRAL_NERVOUS_SYSTEM_DEVELOPMENT	0.226035	1.72779	0.0034662	0.109592	1
GOBP_REGULATION_OF_PRODUCTION_OF_MOLECULAR_MEDIATOR_OF_IMMUNE_RESPONSE	0.347381	1.72596	0.0118812	0.11031	1
GOBP_ACTIN_FILAMENT_BASED_MOVEMENT	0.366125	1.72543	0.0119284	0.110094	1
GOBP_POSITIVE_REGULATION_OF_PHOSPHORUS_METABOLIC_PROCESS	0.226512	1.72444	0.00190114	0.110107	1
GOBP_POSITIVE_REGULATION_OF_DEFENSE_RESPONSE	0.289954	1.72432	0.0114723	0.109572	1
GOBP_SODIUM_ION_TRANSPORT	0.323545	1.72426	0.0176125	0.108985	1
GOBP_INTERLEUKIN_6_PRODUCTION	0.362111	1.72414	0.0280899	0.108434	1
GOBP_POSITIVE_REGULATION_OF_CANONICAL_WNT_SIGNALING_PATHWAY	0.34784	1.72375	0.0235294	0.108077	1
GOBP_PROTEIN_LOCALIZATION_TO_LYSOSOME	0.434847	1.72187	0.027451	0.108927	1
GOBP_MESODERM_DEVELOPMENT	0.3962	1.71987	0.0207939	0.109711	1
GOBP_PROTEIN_POLYUBIQUITINATION	0.283738	1.71987	0.00998004	0.109105	1
GOBP_HOMOTYPIC_CELL_CELL_ADHESION	0.42546	1.71959	0.0217822	0.10868	1
GOBP_CYTOKINE_PRODUCTION_INVOLVED_IN_INFLAMMATORY_RESPONSE	0.420326	1.71946	0.0296443	0.108198	1
GOBP_MUSCLE_SYSTEM_PROCESS	0.267334	1.71827	0.0094697	0.108443	1
GOBP_TISSUE_DEVELOPMENT	0.198208	1.71791	0	0.108159	1
GOBP_RESPONSE_TO_TRANSFORMING_GROWTH_FACTOR_BETA	0.276589	1.7176	0.0112782	0.107775	1
GOBP_CARDIAC_CHAMBER_DEVELOPMENT	0.390513	1.71355	0.018	0.109669	1
GOBP_POSITIVE_REGULATION_OF_LYMPHOCYTE_MEDIATED_IMMUNITY	0.439909	1.71186	0.0234834	0.110253	1
GOBP_REGULATION_OF_RESPONSE_TO_STRESS	0.202002	1.71005	0	0.110954	1
GOBP_CARDIAC_MUSCLE_CELL_CONTRACTION	0.448343	1.70972	0.0227273	0.110556	1
GOBP_POSITIVE_REGULATION_OF_MAPK_CASCADE	0.259475	1.70917	0.00809717	0.110392	1
GOBP_POSITIVE_REGULATION_OF_LEUKOCYTE_MEDIATED_IMMUNITY	0.39705	1.70864	0.0374753	0.110121	1
GOBP_RESPONSE_TO_STARVATION	0.310447	1.70569	0.0153846	0.111471	1
GOBP_POSITIVE_REGULATION_OF_IMMUNE_RESPONSE	0.264187	1.70553	0.00391389	0.111034	1
GOBP_SEGMENTATION	0.378336	1.70489	0.0199203	0.110916	1
GOBP_SKELETAL_SYSTEM_DEVELOPMENT	0.248621	1.70418	0.00186916	0.110772	1
GOBP_REGULATION_OF_HYDROLASE_ACTIVITY	0.213317	1.70352	0.00180505	0.110643	1
GOBP_DNA_DAMAGE_RESPONSE_SIGNAL_TRANSDUCTION_BY_P53_CLASS_MEDIATOR	0.371042	1.70321	0.0351562	0.110278	1
GOBP_REGULATION_OF_CELL_AGING	0.397868	1.70207	0.0313112	0.110452	1
GOBP_REGULATION_OF_SMALL_GTPASE_MEDIATED_SIGNAL_TRANSDUCTION	0.290723	1.69998	0.0113852	0.111346	1
GOBP_EMBRYONIC_APPENDAGE_MORPHOGENESIS	0.347269	1.69963	0.0114504	0.110969	1
GOBP_REGULATION_OF_OSSIFICATION	0.386163	1.69766	0.0214008	0.111955	1
GOBP_NEGATIVE_REGULATION_OF_PEPTIDASE_ACTIVITY	0.284041	1.69438	0.0120482	0.113544	1
GOBP_REGULATION_OF_HEMOPOIESIS	0.265181	1.69429	0.00560748	0.113043	1
GOBP_NEURON_PROJECTION_GUIDANCE	0.326019	1.6935	0.024952	0.112995	1
GOBP_POSITIVE_REGULATION_OF_VASCULATURE_DEVELOPMENT	0.32597	1.69303	0.016129	0.112719	1
GOBP_CELL_SUBSTRATE_JUNCTION_ORGANIZATION	0.341584	1.69203	0.0222672	0.112791	1
GOBP_REGULATION_OF_STEROL_TRANSPORT	0.450898	1.69069	0.0200803	0.113249	1
GOBP_IMMUNE_SYSTEM_DEVELOPMENT	0.215819	1.68854	0.00390625	0.114069	1
GOBP_IMMUNE_EFFECTOR_PROCESS	0.242485	1.68793	0.0115385	0.113982	1
GOBP_REGULATION_OF_LEUKOCYTE_DIFFERENTIATION	0.273982	1.68718	0.0214425	0.113926	1
GOBP_CELL_CELL_ADHESION	0.224976	1.68718	0.00362976	0.113388	1
GOBP_MUSCLE_TISSUE_DEVELOPMENT	0.262651	1.68692	0.00567108	0.11306	1
GOBP_POSITIVE_REGULATION_OF_IMMUNE_SYSTEM_PROCESS	0.227631	1.68429	0.0056926	0.11428	1
GOBP_NEURON_DIFFERENTIATION	0.205731	1.68134	0	0.115905	1
GOBP_PLATELET_ACTIVATION	0.36087	1.68038	0.0259481	0.116041	1
GOBP_NEGATIVE_REGULATION_OF_MOLECULAR_FUNCTION	0.211114	1.68025	0.00185185	0.115594	1
GOBP_ERYTHROCYTE_HOMEOSTASIS	0.31891	1.68012	0.0276134	0.115111	1
GOBP_CELL_PART_MORPHOGENESIS	0.241801	1.67995	0.00772201	0.114726	1
GOBP_REGULATION_OF_JNK_CASCADE	0.332764	1.67647	0.0237624	0.116597	1
GOBP_SMOOTH_MUSCLE_CONTRACTION	0.393344	1.6727	0.0313152	0.118553	1
GOBP_PATTERN_SPECIFICATION_PROCESS	0.272656	1.67176	0.0113422	0.118638	1
GOBP_PROTEIN_LOCALIZATION_TO_VACUOLE	0.371727	1.66637	0.0419162	0.122295	1
GOBP_POSITIVE_REGULATION_OF_RESPONSE_TO_BIOTIC_STIMULUS	0.350506	1.66414	0.0311891	0.123344	1
GOBP_VESICLE_MEDIATED_TRANSPORT_TO_THE_PLASMA_MEMBRANE	0.332581	1.66299	0.0305344	0.123634	1
GOBP_MONONUCLEAR_CELL_DIFFERENTIATION	0.251879	1.66277	0.0204461	0.123239	1
GOBP_NEURON_DEVELOPMENT	0.210805	1.66032	0.0037594	0.124485	1
GOBP_MYELOID_CELL_DIFFERENTIATION	0.245561	1.65785	0.0111732	0.125833	1
GOBP_INTRINSIC_APOPTOTIC_SIGNALING_PATHWAY_BY_P53_CLASS_MEDIATOR	0.359109	1.65634	0.0411765	0.126427	1
GOBP_ENZYME_LINKED_RECEPTOR_PROTEIN_SIGNALING_PATHWAY	0.211543	1.65621	0.00183824	0.125988	1
GOBP_REGULATION_OF_ENDOCYTOSIS	0.306092	1.65581	0.0223124	0.125811	1
GOBP_CELLULAR_RESPONSE_TO_CALCIUM_ION	0.400875	1.65273	0.0413534	0.127609	1
GOBP_RNA_MEDIATED_GENE_SILENCING_BY_INHIBITION_OF_TRANSLATION	0.389435	1.65131	0.032	0.128177	1
GOBP_MESODERM_MORPHOGENESIS	0.450247	1.64731	0.0299401	0.130727	1
GOBP_CYTOSOLIC_TRANSPORT	0.314089	1.64468	0.0209924	0.132282	1
GOBP_REGULATION_OF_POTASSIUM_ION_TRANSPORT	0.42558	1.64369	0.0317757	0.132536	1
GOBP_CELLULAR_RESPONSE_TO_INTERLEUKIN_1	0.345084	1.64368	0.0296846	0.131982	1
GOBP_METAL_ION_TRANSPORT	0.224329	1.64226	0.00784314	0.132517	1
GOBP_HOMOPHILIC_CELL_ADHESION_VIA_PLASMA_MEMBRANE_ADHESION_MOLECULES	0.367066	1.64113	0.0406977	0.132911	1
GOBP_TRANSMEMBRANE_RECEPTOR_PROTEIN_TYROSINE_KINASE_SIGNALING_PATHWAY	0.228824	1.63925	0.00375235	0.133798	1
GOBP_SENSORY_PERCEPTION_OF_CHEMICAL_STIMULUS	0.292225	1.63911	0.0132827	0.133364	1
GOBP_REGULATION_OF_CELL_MIGRATION_INVOLVED_IN_SPROUTING_ANGIOGENESIS	0.396205	1.63668	0.0271845	0.13475	1
GOBP_ACTIN_MEDIATED_CELL_CONTRACTION	0.396307	1.63666	0.0362173	0.134206	1
GOBP_REGULATION_OF_TRANSPORTER_ACTIVITY	0.287228	1.63529	0.0215264	0.134656	1
GOBP_REGULATION_OF_MULTICELLULAR_ORGANISM_GROWTH	0.380989	1.63424	0.0321932	0.134938	1
GOBP_REGULATION_OF_OSTEOCLAST_DIFFERENTIATION	0.40868	1.6291	0.0395257	0.13851	1
GOBP_MORPHOGENESIS_OF_A_POLARIZED_EPITHELIUM	0.38388	1.62815	0.0332031	0.138638	1
GOBP_TRANSMEMBRANE_RECEPTOR_PROTEIN_SERINE_THREONINE_KINASE_SIGNALING_PATHWAY	0.252378	1.62563	0.0165138	0.139382	1
GOBP_REGULATION_OF_PROTEIN_KINASE_ACTIVITY	0.223552	1.62274	0.0127042	0.141162	1
GOBP_NEGATIVE_REGULATION_OF_SIGNALING	0.19374	1.62266	0.00359712	0.140671	1
GOBP_REGULATION_OF_PROTEIN_MODIFICATION_PROCESS	0.191559	1.62231	0	0.140416	1
GOBP_WOUND_HEALING	0.240188	1.62223	0.0196464	0.139916	1
GOBP_REGULATION_OF_PROTEIN_SERINE_THREONINE_KINASE_ACTIVITY	0.24954	1.62111	0.0134357	0.140347	1
GOBP_RESPONSE_TO_INTERLEUKIN_1	0.322921	1.61803	0.0409357	0.142241	1
GOBP_HEAD_DEVELOPMENT	0.223402	1.61743	0.00391389	0.142317	1
GOBP_MYELOID_LEUKOCYTE_DIFFERENTIATION	0.270184	1.61526	0.0297952	0.143778	1
GOBP_T_CELL_DIFFERENTIATION	0.275985	1.6143	0.0314815	0.144081	1
GOBP_CELL_MORPHOGENESIS_INVOLVED_IN_DIFFERENTIATION	0.223043	1.61418	0.00772201	0.143633	1
GOBP_CELL_MIGRATION_INVOLVED_IN_SPROUTING_ANGIOGENESIS	0.365488	1.61312	0.0444015	0.143865	1
GOBP_REGENERATION	0.30067	1.6125	0.0223881	0.143818	1
GOBP_T_CELL_MEDIATED_IMMUNITY	0.372124	1.60954	0.0332681	0.145145	1
GOBP_AMINOGLYCAN_BIOSYNTHETIC_PROCESS	0.433176	1.6088	0.0398406	0.145262	1
GOBP_AGING	0.252545	1.60751	0.0242915	0.145622	1
GOBP_REGULATION_OF_CELL_SIZE	0.306907	1.60682	0.0158103	0.145663	1
GOBP_STRIATED_MUSCLE_CELL_DIFFERENTIATION	0.280439	1.60441	0.0392927	0.147159	1
GOBP_NEUTROPHIL_CHEMOTAXIS	0.362591	1.60385	0.0332681	0.147028	1
GOBP_CELLULAR_RESPONSE_TO_IONIZING_RADIATION	0.359034	1.60375	0.0378072	0.146576	1
GOBP_PRODUCTION_OF_MOLECULAR_MEDIATOR_OF_IMMUNE_RESPONSE	0.290556	1.60333	0.0277778	0.14636	1
GOBP_POSITIVE_REGULATION_OF_PROTEIN_SERINE_THREONINE_KINASE_ACTIVITY	0.29582	1.6005	0.0380952	0.148084	1
GOBP_REGULATION_OF_CELL_POPULATION_PROLIFERATION	0.186974	1.60042	0	0.147582	1
GOBP_PERIPHERAL_NERVOUS_SYSTEM_DEVELOPMENT	0.367383	1.59988	0.0376984	0.147569	1
GOBP_NEUROGENESIS	0.190086	1.59851	0.00505051	0.148338	1
GOBP_VASCULOGENESIS	0.386709	1.59786	0.0447154	0.148402	1
GOBP_ADAPTIVE_IMMUNE_RESPONSE_BASED_ON_SOMATIC_RECOMBINATION_OF_IMMUNE_RECEPTORS_BUILT_FROM_IMMUNOGLOBULIN_SUPERFAMILY_DOMAINS	0.267181	1.59681	0.03125	0.148807	1
GOBP_REGULATION_OF_MUSCLE_CELL_DIFFERENTIATION	0.328243	1.59475	0.0479167	0.149503	1
GOBP_PEPTIDYL_SERINE_MODIFICATION	0.249187	1.59272	0.018315	0.150556	1
GOBP_ACTIN_FILAMENT_BASED_PROCESS	0.208729	1.59169	0.00878735	0.150961	1
GOBP_NON_CANONICAL_WNT_SIGNALING_PATHWAY	0.416191	1.59139	0.0498008	0.150628	1
GOBP_MULTICELLULAR_ORGANISMAL_SIGNALING	0.34952	1.58903	0.0402299	0.151515	1
GOBP_NEGATIVE_REGULATION_OF_DEFENSE_RESPONSE	0.271379	1.58799	0.0281426	0.151355	1
GOBP_CELL_SUBSTRATE_ADHESION	0.239245	1.58617	0.0271845	0.151742	1
GOBP_POSITIVE_REGULATION_OF_NIK_NF_KAPPAB_SIGNALING	0.371666	1.58495	0.0413386	0.152201	1
GOBP_LEUKOCYTE_CHEMOTAXIS	0.300431	1.58391	0.039501	0.152666	1
GOBP_REGULATION_OF_DEFENSE_RESPONSE	0.222502	1.58363	0.011583	0.152381	1
GOBP_NEGATIVE_REGULATION_OF_MUSCLE_CELL_DIFFERENTIATION	0.38949	1.58294	0.0378072	0.152383	1
GOBP_POSITIVE_REGULATION_OF_CYTOKINE_PRODUCTION	0.233849	1.57777	0.0169811	0.155646	1
GOBP_CELLULAR_MONOVALENT_INORGANIC_CATION_HOMEOSTASIS	0.35912	1.57747	0.0473373	0.15529	1
GOBP_SMAD_PROTEIN_SIGNAL_TRANSDUCTION	0.383404	1.57626	0.0481696	0.155851	1
GOBP_NEGATIVE_REGULATION_OF_INFLAMMATORY_RESPONSE	0.301972	1.57593	0.0480592	0.155625	1
GOBP_INFLAMMATORY_RESPONSE	0.212926	1.57352	0.0110701	0.157032	1
GOBP_SKELETAL_MUSCLE_ORGAN_DEVELOPMENT	0.319906	1.57221	0.0466418	0.157625	1
GOBP_REGULATION_OF_PHOSPHORUS_METABOLIC_PROCESS	0.188616	1.57143	0.00175747	0.157783	1
GOBP_CELL_JUNCTION_ASSEMBLY	0.239977	1.57034	0.0280374	0.158134	1
GOBP_POSITIVE_REGULATION_OF_PROTEIN_KINASE_ACTIVITY	0.241182	1.56976	0.023166	0.158038	1
GOBP_CELL_MORPHOGENESIS_INVOLVED_IN_NEURON_DIFFERENTIATION	0.235814	1.56899	0.0191205	0.158133	1
GOBP_POSITIVE_REGULATION_OF_CELL_POPULATION_PROLIFERATION	0.202708	1.56644	0.00961539	0.159882	1
GOBP_PEPTIDYL_TYROSINE_MODIFICATION	0.253316	1.56334	0.0301318	0.162305	1
GOBP_RESPONSE_TO_KETONE	0.277318	1.56271	0.0455446	0.162375	1
GOBP_CELL_JUNCTION_ORGANIZATION	0.218136	1.56182	0.0191939	0.162614	1
GOBP_RESPONSE_TO_BMP	0.317278	1.56147	0.0416667	0.162429	1
GOBP_REGULATION_OF_IMMUNE_RESPONSE	0.210378	1.55912	0.0151229	0.162963	1
GOBP_NEGATIVE_REGULATION_OF_CELL_ACTIVATION	0.290657	1.55838	0.0340909	0.162983	1
GOBP_POSITIVE_REGULATION_OF_KINASE_ACTIVITY	0.229767	1.55704	0.0383912	0.162996	1
GOBP_REGULATION_OF_INTRACELLULAR_SIGNAL_TRANSDUCTION	0.179558	1.55633	0.00731261	0.163131	1
GOBP_VACUOLE_ORGANIZATION	0.276447	1.55502	0.0348162	0.163804	1
GOBP_POSITIVE_REGULATION_OF_PROTEIN_METABOLIC_PROCESS	0.180726	1.55223	0.00371058	0.165097	1
GOBP_REGULATION_OF_ANATOMICAL_STRUCTURE_SIZE	0.229016	1.55197	0.0196464	0.164798	1
GOBP_CELL_PROJECTION_ORGANIZATION	0.188914	1.5505	0.003861	0.165702	1
GOBP_ENDOCYTOSIS	0.220671	1.54997	0.0268714	0.165602	1
GOBP_NERVOUS_SYSTEM_PROCESS	0.198988	1.5491	0.0191205	0.165902	1
GOBP_EPITHELIUM_DEVELOPMENT	0.19634	1.548	0.00549451	0.16659	1
GOBP_REGULATION_OF_SYSTEM_PROCESS	0.227902	1.54484	0.0320151	0.168343	1
GOBP_REGULATION_OF_IMMUNE_SYSTEM_PROCESS	0.189594	1.54256	0.0106572	0.169427	1
GOBP_CELL_MATRIX_ADHESION	0.259839	1.54224	0.040856	0.169149	1
GOBP_MUSCLE_ORGAN_DEVELOPMENT	0.249588	1.54164	0.0299625	0.168714	1
GOBP_POSITIVE_REGULATION_OF_SIGNALING	0.182044	1.53811	0	0.169967	1
GOBP_ORGANIC_HYDROXY_COMPOUND_TRANSPORT	0.272581	1.5355	0.0498221	0.171858	1
GOBP_FOREBRAIN_DEVELOPMENT	0.249978	1.52986	0.0319549	0.176714	1
GOBP_CELL_ACTIVATION	0.199143	1.52956	0.0111732	0.176006	1
GOBP_RESPONSE_TO_EXTRACELLULAR_STIMULUS	0.226317	1.52931	0.0217391	0.175722	1
GOBP_TRANSFORMING_GROWTH_FACTOR_BETA_RECEPTOR_SIGNALING_PATHWAY	0.258427	1.52556	0.0464646	0.177552	1
GOBP_REGULATION_OF_CELLULAR_RESPONSE_TO_STRESS	0.202624	1.52211	0.0258303	0.179194	1
GOBP_FEMALE_SEX_DIFFERENTIATION	0.316457	1.5217	0.0417495	0.179059	1
GOBP_REGULATION_OF_ACTIN_FILAMENT_BASED_PROCESS	0.241684	1.51897	0.040404	0.180086	1
GOBP_MAINTENANCE_OF_CELL_NUMBER	0.278269	1.51442	0.0496183	0.181601	1
GOBP_ANIMAL_ORGAN_MORPHOGENESIS	0.19504	1.51114	0.0209924	0.183793	1
GOBP_REGULATION_OF_CELLULAR_RESPONSE_TO_GROWTH_FACTOR_STIMULUS	0.246687	1.50747	0.0460653	0.186736	1
GOBP_POSITIVE_REGULATION_OF_DEVELOPMENTAL_PROCESS	0.18627	1.50416	0.0107527	0.188394	1
GOBP_ACTIVATION_OF_GTPASE_ACTIVITY	0.368429	1.50307	0.0492126	0.188852	1
GOBP_REGULATION_OF_CELL_DEVELOPMENT	0.216691	1.49908	0.0405904	0.190043	1
GOBP_SEX_DIFFERENTIATION	0.238206	1.49467	0.0392927	0.192536	1
GOBP_POSITIVE_REGULATION_OF_CELL_PROJECTION_ORGANIZATION	0.238492	1.49412	0.0429105	0.192552	1
GOBP_NEGATIVE_REGULATION_OF_CELLULAR_AMIDE_METABOLIC_PROCESS	0.240899	1.49179	0.0494297	0.192699	1
GOBP_NEGATIVE_REGULATION_OF_PROTEOLYSIS	0.235513	1.48577	0.0411215	0.195744	1
GOBP_MYELOID_CELL_HOMEOSTASIS	0.269738	1.48337	0.0488722	0.197142	1
GOBP_REGULATION_OF_CELLULAR_COMPONENT_SIZE	0.238221	1.48323	0.0373281	0.196797	1
GOBP_MULTICELLULAR_ORGANISM_REPRODUCTION	0.199005	1.48249	0.0301318	0.196951	1
GOBP_REGULATION_OF_TRANSPORT	0.174902	1.48119	0.015444	0.197757	1
GOBP_NEGATIVE_REGULATION_OF_PROTEIN_METABOLIC_PROCESS	0.178798	1.48108	0.0169811	0.197334	1
GOBP_HEART_DEVELOPMENT	0.212094	1.47678	0.0320151	0.200166	1
GOBP_ION_TRANSPORT	0.179217	1.47301	0.0162749	0.200935	1
GOBP_REGULATION_OF_TRANSFERASE_ACTIVITY	0.185542	1.46823	0.0149533	0.202867	1
GOBP_CATION_TRANSPORT	0.188147	1.46439	0.026975	0.205305	1
GOBP_EMBRYONIC_MORPHOGENESIS	0.206492	1.45836	0.0499974	0.208541	1
GOBP_LYMPHOCYTE_ACTIVATION	0.199411	1.45743	0.0275735	0.208471	1
GOBP_PHOSPHORYLATION	0.166268	1.45661	0.00359066	0.208821	1
GOBP_NEGATIVE_REGULATION_OF_NUCLEOBASE_CONTAINING_COMPOUND_METABOLIC_PROCESS	0.173584	1.45388	0.0106383	0.209093	1
GOBP_MULTI_ORGANISM_REPRODUCTIVE_PROCESS	0.192837	1.45336	0.0218579	0.208705	1
GOBP_NEGATIVE_REGULATION_OF_BIOSYNTHETIC_PROCESS	0.172364	1.45092	0.0128205	0.209242	1
GOBP_SMALL_GTPASE_MEDIATED_SIGNAL_TRANSDUCTION	0.213999	1.44836	0.0452756	0.21109	1
GOBP_REPRODUCTIVE_SYSTEM_DEVELOPMENT	0.210576	1.43229	0.042065	0.220896	1
GOBP_CIRCULATORY_SYSTEM_PROCESS	0.203755	1.42615	0.0352505	0.223607	1
GOBP_NEGATIVE_REGULATION_OF_TRANSCRIPTION_BY_RNA_POLYMERASE_II	0.187215	1.42551	0.0342205	0.223754	1
GOBP_POSITIVE_REGULATION_OF_CATALYTIC_ACTIVITY	0.173957	1.41818	0.0300353	0.229624	1
GOBP_EXPORT_FROM_CELL	0.185982	1.41804	0.0248092	0.229274	1
GOBP_POSITIVE_REGULATION_OF_MOLECULAR_FUNCTION	0.165052	1.40783	0.0233813	0.236632	1
GOBP_NEGATIVE_REGULATION_OF_CELLULAR_COMPONENT_ORGANIZATION	0.18467	1.39668	0.0498084	0.246487	1
GOBP_DEVELOPMENTAL_PROCESS_INVOLVED_IN_REPRODUCTION	0.178581	1.39497	0.040367	0.247435	1
GOBP_REGULATION_OF_CELL_ADHESION	0.183969	1.39004	0.0467626	0.251835	1
GOBP_REPRODUCTION	0.166854	1.3866	0.030853	0.253717	1
GOBP_POSITIVE_REGULATION_OF_GENE_EXPRESSION	0.170369	1.36961	0.0390335	0.268724	1
GOBP_RESPONSE_TO_ENDOGENOUS_STIMULUS	0.151176	1.28624	0.045283	0.321424	1
HALLMARK_TNFA_SIGNALING_VIA_NFKB	0.389579	2.32811	0	0.00219545	0.002
HALLMARK_EPITHELIAL_MESENCHYMAL_TRANSITION	0.422989	2.28822	0	0.00210535	0.004
HALLMARK_UV_RESPONSE_DN	0.350731	1.85261	0.0116959	0.0446317	0.12
KEGG_WNT_SIGNALING_PATHWAY	0.388581	2.06885	0.00398406	0.0874674	0.078
KEGG_ARRHYTHMOGENIC_RIGHT_VENTRICULAR_CARDIOMYOPATHY_ARVC	0.473174	1.99771	0.00591716	0.0748492	0.13
KEGG_ADHERENS_JUNCTION	0.401883	1.75245	0.0136452	0.276127	0.526
KEGG_FOCAL_ADHESION	0.307343	1.69415	0.0172745	0.297491	0.661
KEGG_SMALL_CELL_LUNG_CANCER	0.364296	1.6421	0.0264151	0.328862	0.77
GOBP_CELLULAR_RESPIRATION	-0.48798	-3.06507	0	0	0
GOBP_OXIDATIVE_PHOSPHORYLATION	-0.531625	-2.96027	0	0	0
GOBP_RESPIRATORY_ELECTRON_TRANSPORT_CHAIN	-0.53891	-2.90255	0	0	0
GOBP_AEROBIC_RESPIRATION	-0.477379	-2.8323	0	0.000172338	0.001
GOBP_MITOCHONDRIAL_TRANSLATION	-0.604937	-2.7797	0	0.00013787	0.001
GOBP_ATP_SYNTHESIS_COUPLED_ELECTRON_TRANSPORT	-0.551143	-2.77271	0	0.000114892	0.001
GOBP_MITOCHONDRIAL_RESPIRATORY_CHAIN_COMPLEX_ASSEMBLY	-0.513876	-2.75336	0	9.84789e-05	0.001
GOBP_ENERGY_DERIVATION_BY_OXIDATION_OF_ORGANIC_COMPOUNDS	-0.402378	-2.70004	0	0.000175071	0.002
GOBP_MITOCHONDRIAL_GENE_EXPRESSION	-0.501531	-2.65505	0	0.000311989	0.004
GOBP_ELECTRON_TRANSPORT_CHAIN	-0.452224	-2.6403	0	0.000352891	0.005
GOBP_RRNA_METABOLIC_PROCESS	-0.388033	-2.55394	0	0.000900674	0.014
GOBP_NADH_DEHYDROGENASE_COMPLEX_ASSEMBLY	-0.567466	-2.54851	0	0.000886119	0.015
GOBP_ANTIMICROBIAL_HUMORAL_RESPONSE	-0.560689	-2.54389	0	0.000817956	0.015
GOBP_DNA_DEPENDENT_DNA_REPLICATION	-0.432234	-2.51929	0	0.00106637	0.021
GOBP_RIBOSOME_BIOGENESIS	-0.364052	-2.51099	0	0.00109092	0.023
GOBP_DNA_REPLICATION	-0.375349	-2.46854	0	0.00181252	0.041
GOBP_DNA_REPLICATION_INITIATION	-0.612412	-2.45793	0	0.00183546	0.044
GOBP_NUCLEOSIDE_BISPHOSPHATE_METABOLIC_PROCESS	-0.515408	-2.45681	0	0.00173349	0.044
GOBP_PROTEIN_DNA_COMPLEX_SUBUNIT_ORGANIZATION	-0.407337	-2.44971	0	0.00182571	0.048
GOBP_GENERATION_OF_PRECURSOR_METABOLITES_AND_ENERGY	-0.332834	-2.44401	0	0.00184008	0.051
GOBP_ATP_METABOLIC_PROCESS	-0.36373	-2.36055	0	0.00411352	0.115
GOBP_STEROL_BIOSYNTHETIC_PROCESS	-0.494578	-2.31707	0	0.00598273	0.17
GOBP_THIOESTER_METABOLIC_PROCESS	-0.529479	-2.30712	0.00402414	0.00639921	0.186
GOBP_ALCOHOL_BIOSYNTHETIC_PROCESS	-0.437574	-2.30028	0	0.00654286	0.196
GOBP_REGULATION_OF_CELLULAR_RESPIRATION	-0.577422	-2.29831	0	0.00645054	0.202
GOBP_MITOCHONDRIAL_ELECTRON_TRANSPORT_NADH_TO_UBIQUINONE	-0.538998	-2.28954	0.00200401	0.00679755	0.221
GOBP_CELLULAR_TRANSITION_METAL_ION_HOMEOSTASIS	-0.446005	-2.26897	0	0.00779685	0.261
GOBP_NCRNA_METABOLIC_PROCESS	-0.300371	-2.23634	0	0.0102676	0.33
GOBP_DEFENSE_RESPONSE_TO_GRAM_POSITIVE_BACTERIUM	-0.564074	-2.22186	0.00196078	0.0115149	0.377
GOBP_RESPONSE_TO_ZINC_ION	-0.529594	-2.19563	0.00211864	0.0139461	0.453
GOBP_NCRNA_PROCESSING	-0.31111	-2.19531	0	0.0135428	0.455
GOBP_RIBONUCLEOPROTEIN_COMPLEX_BIOGENESIS	-0.297024	-2.18981	0	0.0136687	0.468
GOBP_CELLULAR_ALDEHYDE_METABOLIC_PROCESS	-0.489686	-2.17561	0.00197628	0.0145186	0.496
GOBP_MITOCHONDRION_ORGANIZATION	-0.284305	-2.16152	0	0.0156296	0.537
GOBP_PROTEIN_DNA_COMPLEX_ASSEMBLY	-0.393658	-2.14024	0	0.0182854	0.609
GOBP_RIBOSOMAL_LARGE_SUBUNIT_BIOGENESIS	-0.505441	-2.12983	0.00397614	0.01956	0.644
GOBP_RESPONSE_TO_CADMIUM_ION	-0.499636	-2.12133	0.00420168	0.0200826	0.664
GOBP_REGULATION_OF_DNA_REPLICATION	-0.402215	-2.11782	0	0.020127	0.674
GOBP_ORGANOPHOSPHATE_BIOSYNTHETIC_PROCESS	-0.288948	-2.11167	0	0.020664	0.691
GOBP_NUCLEOSOME_ORGANIZATION	-0.41588	-2.08789	0	0.0237909	0.745
GOBP_REGULATION_OF_CHROMOSOME_SEGREGATION	-0.419338	-2.08786	0.00203666	0.0232106	0.745
GOBP_ORGANIC_HYDROXY_COMPOUND_BIOSYNTHETIC_PROCESS	-0.337584	-2.05622	0.00385356	0.0286675	0.819
GOBP_STEROID_BIOSYNTHETIC_PROCESS	-0.368797	-2.04696	0.002079	0.0298261	0.837
GOBP_HUMORAL_IMMUNE_RESPONSE	-0.377241	-2.03776	0	0.0309859	0.848
GOBP_PIGMENT_BIOSYNTHETIC_PROCESS	-0.470671	-2.03332	0.00761905	0.0313471	0.861
GOBP_DEFENSE_RESPONSE_TO_GRAM_NEGATIVE_BACTERIUM	-0.522916	-2.02835	0.00628931	0.031674	0.871
GOBP_CELLULAR_RESPONSE_TO_COPPER_ION	-0.506626	-2.02038	0.00198413	0.0330718	0.892
GOBP_TRANSITION_METAL_ION_HOMEOSTASIS	-0.385569	-2.00299	0	0.0365529	0.914
GOBP_CELLULAR_AMINO_ACID_METABOLIC_PROCESS	-0.332811	-1.99512	0.00419287	0.0377924	0.925
GOBP_MITOTIC_NUCLEAR_DIVISION	-0.297416	-1.98127	0	0.0404936	0.937
GOBP_RIBOSE_PHOSPHATE_METABOLIC_PROCESS	-0.291624	-1.97934	0	0.0403361	0.938
GOBP_ANTIMICROBIAL_HUMORAL_IMMUNE_RESPONSE_MEDIATED_BY_ANTIMICROBIAL_PEPTIDE	-0.486262	-1.9737	0.00626305	0.0414173	0.947
GOBP_PIGMENT_METABOLIC_PROCESS	-0.437475	-1.97311	0.002079	0.0408481	0.949
GOBP_DIGESTION	-0.417182	-1.96805	0.00206612	0.0413865	0.957
GOBP_PROTEIN_INSERTION_INTO_MEMBRANE	-0.496535	-1.96663	0.0123711	0.0410326	0.96
GOBP_REGULATION_OF_CHROMOSOME_SEPARATION	-0.414343	-1.95232	0.0100604	0.0445868	0.968
GOBP_DEFENSE_RESPONSE_TO_BACTERIUM	-0.359238	-1.95224	0.00814664	0.0438171	0.968
GOBP_PURINE_CONTAINING_COMPOUND_METABOLIC_PROCESS	-0.290659	-1.94489	0	0.045469	0.97
GOBP_DNA_CONFORMATION_CHANGE	-0.295823	-1.94299	0.00219298	0.0453451	0.973
GOBP_ORGANOPHOSPHATE_METABOLIC_PROCESS	-0.248146	-1.94086	0	0.0453152	0.974
GOBP_ORGANELLE_FISSION	-0.260315	-1.90445	0	0.0567888	0.987
GOBP_NUCLEOBASE_CONTAINING_SMALL_MOLECULE_METABOLIC_PROCESS	-0.266722	-1.9037	0.00220751	0.0563172	0.988
GOBP_SMALL_MOLECULE_BIOSYNTHETIC_PROCESS	-0.258185	-1.89838	0	0.0573453	0.988
GOBP_MITOTIC_SISTER_CHROMATID_SEGREGATION	-0.316646	-1.89728	0.00618557	0.0567676	0.988
GOBP_RNA_SPLICING_VIA_TRANSESTERIFICATION_REACTIONS	-0.266589	-1.88792	0	0.0598814	0.988
GOBP_DNA_STRAND_ELONGATION	-0.470515	-1.86219	0.0140845	0.069713	0.995
GOBP_REGULATION_OF_MITOTIC_NUCLEAR_DIVISION	-0.37104	-1.86144	0.0134875	0.0691262	0.995
GOBP_PHOSPHOLIPID_BIOSYNTHETIC_PROCESS	-0.301292	-1.86053	0.00454545	0.0684531	0.995
GOBP_MITOCHONDRIAL_RNA_METABOLIC_PROCESS	-0.47206	-1.849	0.013834	0.0728339	0.997
GOBP_CELL_DIVISION	-0.234127	-1.84844	0	0.0720333	0.997
GOBP_RNA_LOCALIZATION	-0.310846	-1.84553	0.00650759	0.0720942	0.997
GOBP_POSITIVE_REGULATION_OF_CELL_GROWTH	-0.374738	-1.839	0.0105932	0.0740499	0.998
GOBP_REGULATION_OF_NUCLEAR_DIVISION	-0.348745	-1.83736	0.00636943	0.0737204	0.998
GOBP_CHROMATIN_REMODELING	-0.301515	-1.82587	0.00894855	0.0785195	0.999
GOBP_RNA_PHOSPHODIESTER_BOND_HYDROLYSIS_ENDONUCLEOLYTIC	-0.422006	-1.81198	0.0257937	0.084783	0.999
GOBP_CELLULAR_MODIFIED_AMINO_ACID_METABOLIC_PROCESS	-0.31674	-1.81121	0.0121704	0.0840667	0.999
GOBP_NADP_METABOLIC_PROCESS	-0.487833	-1.80894	0.0139442	0.0843148	1
GOBP_REGULATION_OF_CHROMOSOME_ORGANIZATION	-0.288362	-1.80527	0.00213675	0.0851751	1
GOBP_RIBOSE_PHOSPHATE_BIOSYNTHETIC_PROCESS	-0.333183	-1.80295	0.0198676	0.0853978	1
GOBP_REGULATION_OF_MITOTIC_SISTER_CHROMATID_SEGREGATION	-0.474815	-1.79896	0.013834	0.0861845	1
GOBP_RNA_SPLICING	-0.248364	-1.79174	0	0.0891194	1
GOBP_NUCLEOSIDE_PHOSPHATE_BIOSYNTHETIC_PROCESS	-0.312596	-1.78899	0.01	0.08957	1
GOBP_SECONDARY_ALCOHOL_METABOLIC_PROCESS	-0.327115	-1.78529	0.010352	0.0906844	1
GOBP_TRNA_METABOLIC_PROCESS	-0.326361	-1.78451	0.0136986	0.0900917	1
GOBP_ALCOHOL_METABOLIC_PROCESS	-0.268416	-1.78328	0.00434783	0.0897033	1
GOBP_ORGANIC_HYDROXY_COMPOUND_METABOLIC_PROCESS	-0.247982	-1.77884	0	0.0911361	1
GOBP_RESPONSE_TO_COPPER_ION	-0.427783	-1.7753	0.0174292	0.0918991	1
GOBP_RIBOSOMAL_SMALL_SUBUNIT_BIOGENESIS	-0.472537	-1.77242	0.0164948	0.092292	1
GOBP_CHROMOSOME_SEPARATION	-0.372525	-1.77162	0.0219561	0.0917199	1
GOBP_DNA_GEOMETRIC_CHANGE	-0.346446	-1.7715	0.0167715	0.09081	1
GOBP_MITOTIC_CELL_CYCLE	-0.21245	-1.76819	0	0.0915555	1
GOBP_REGULATION_OF_DNA_DEPENDENT_DNA_REPLICATION	-0.431539	-1.76415	0.0227273	0.0929233	1
GOBP_CELL_CYCLE_DNA_REPLICATION	-0.421897	-1.76289	0.01417	0.0926363	1
GOBP_SMALL_MOLECULE_METABOLIC_PROCESS	-0.196319	-1.74737	0	0.101039	1
GOBP_DETOXIFICATION	-0.341683	-1.73797	0.0137525	0.10574	1
GOBP_DNA_METABOLIC_PROCESS	-0.211891	-1.73325	0	0.10786	1
GOBP_PURINE_CONTAINING_COMPOUND_BIOSYNTHETIC_PROCESS	-0.321353	-1.73166	0.0171306	0.107922	1
GOBP_CHROMOSOME_SEGREGATION	-0.252626	-1.73096	0.0043573	0.10726	1
GOBP_SISTER_CHROMATID_SEGREGATION	-0.272735	-1.7256	0.0107066	0.109716	1
GOBP_LIPID_BIOSYNTHETIC_PROCESS	-0.223993	-1.72485	0.00217391	0.109112	1
GOBP_LIPID_METABOLIC_PROCESS	-0.203196	-1.72039	0	0.110812	1
GOBP_METAPHASE_ANAPHASE_TRANSITION_OF_CELL_CYCLE	-0.387466	-1.71903	0.0240481	0.110548	1
GOBP_RNA_PHOSPHODIESTER_BOND_HYDROLYSIS	-0.325921	-1.71861	0.0157303	0.109729	1
GOBP_CELLULAR_MACROMOLECULE_BIOSYNTHETIC_PROCESS	-0.193115	-1.71849	0	0.108768	1
GOBP_MITOTIC_CELL_CYCLE_PROCESS	-0.216207	-1.71573	0	0.109355	1
GOBP_DIGESTIVE_SYSTEM_PROCESS	-0.3631	-1.71573	0.024948	0.108324	1
GOBP_PHOSPHOLIPID_METABOLIC_PROCESS	-0.260213	-1.71338	0.00413223	0.108778	1
GOBP_SPLICEOSOMAL_SNRNP_ASSEMBLY	-0.395946	-1.70414	0.0328947	0.113796	1
GOBP_NUCLEOSIDE_BISPHOSPHATE_BIOSYNTHETIC_PROCESS	-0.431142	-1.70397	0.0319829	0.112867	1
GOBP_NEGATIVE_REGULATION_OF_CHROMOSOME_ORGANIZATION	-0.34345	-1.69742	0.0252427	0.116226	1
GOBP_NUCLEAR_CHROMOSOME_SEGREGATION	-0.25718	-1.6964	0.00409836	0.115852	1
GOBP_CYTOCHROME_COMPLEX_ASSEMBLY	-0.43383	-1.69546	0.0242424	0.115471	1
GOBP_CELLULAR_LIPID_METABOLIC_PROCESS	-0.209433	-1.69063	0	0.117545	1
GOBP_PROTEIN_TARGETING_TO_MITOCHONDRION	-0.325617	-1.68715	0.0207039	0.118761	1
GOBP_STEROL_METABOLIC_PROCESS	-0.315584	-1.68197	0.0201613	0.12149	1
GOBP_PROTEIN_LOCALIZATION_TO_MITOCHONDRION	-0.314025	-1.681	0.0281125	0.121154	1
GOBP_ISOPRENOID_METABOLIC_PROCESS	-0.330464	-1.67898	0.0298805	0.121561	1
GOBP_CELLULAR_RESPONSE_TO_UV	-0.344198	-1.6707	0.0152505	0.126209	1
GOBP_CHROMATIN_ASSEMBLY_OR_DISASSEMBLY	-0.30236	-1.66388	0.0308642	0.129937	1
GOBP_MITOTIC_CELL_CYCLE_CHECKPOINT_SIGNALING	-0.304593	-1.6588	0.0239044	0.13286	1
GOBP_CELLULAR_IRON_ION_HOMEOSTASIS	-0.38995	-1.64613	0.0463158	0.141589	1
GOBP_DNA_PACKAGING	-0.285678	-1.63753	0.0205339	0.147088	1
GOBP_NUCLEOSIDE_METABOLIC_PROCESS	-0.379258	-1.6332	0.0387597	0.149432	1
GOBP_CELL_CYCLE	-0.180745	-1.63221	0	0.149011	1
GOBP_STEROID_METABOLIC_PROCESS	-0.260292	-1.63125	0.018595	0.14864	1
GOBP_MITOCHONDRIAL_TRANSMEMBRANE_TRANSPORT	-0.328862	-1.62847	0.0461216	0.149705	1
GOBP_MULTICELLULAR_ORGANISMAL_HOMEOSTASIS	-0.22439	-1.62452	0.0171306	0.1515	1
GOBP_CELLULAR_RESPONSE_TO_LIGHT_STIMULUS	-0.33258	-1.61919	0.0348361	0.155008	1
GOBP_REGULATION_OF_GENERATION_OF_PRECURSOR_METABOLITES_AND_ENERGY	-0.308	-1.6177	0.0273973	0.154991	1
GOBP_REGULATION_OF_PROTEASOMAL_PROTEIN_CATABOLIC_PROCESS	-0.281605	-1.61616	0.0315582	0.155095	1
GOBP_MRNA_PROCESSING	-0.212032	-1.59537	0.00826446	0.170707	1
GOBP_RESPONSE_TO_LIGHT_STIMULUS	-0.260172	-1.59334	0.0227273	0.171148	1
GOBP_ORGANIC_ACID_METABOLIC_PROCESS	-0.198943	-1.59012	0.00448431	0.172727	1
GOBP_DIVALENT_INORGANIC_CATION_HOMEOSTASIS	-0.244792	-1.58836	0.0292887	0.171797	1
GOBP_DNA_REPAIR	-0.212839	-1.58725	0.0063425	0.171529	1
GOBP_RECOMBINATIONAL_REPAIR	-0.302125	-1.58714	0.0461538	0.170362	1
GOBP_SMALL_MOLECULE_CATABOLIC_PROCESS	-0.244053	-1.58573	0.0302376	0.170408	1
GOBP_MEIOSIS_I_CELL_CYCLE_PROCESS	-0.334647	-1.58152	0.0477178	0.172876	1
GOBP_REGULATION_OF_PROTEASOMAL_UBIQUITIN_DEPENDENT_PROTEIN_CATABOLIC_PROCESS	-0.300388	-1.58123	0.0403226	0.171926	1
GOBP_CARBOHYDRATE_DERIVATIVE_METABOLIC_PROCESS	-0.194925	-1.57924	0.0041841	0.172402	1
GOBP_RIBONUCLEOPROTEIN_COMPLEX_SUBUNIT_ORGANIZATION	-0.259612	-1.55643	0.0377359	0.193115	1
GOBP_ESTABLISHMENT_OF_RNA_LOCALIZATION	-0.289913	-1.55255	0.0495868	0.195896	1
GOBP_PROTEIN_CONTAINING_COMPLEX_ORGANIZATION	-0.172496	-1.54042	0.00440529	0.205755	1
GOBP_NUCLEIC_ACID_PHOSPHODIESTER_BOND_HYDROLYSIS	-0.246472	-1.53218	0.0309917	0.211473	1
GOBP_CELL_CYCLE_PROCESS	-0.180335	-1.52562	0.00235849	0.217492	1
GOBP_SPINDLE_ASSEMBLY	-0.290462	-1.52286	0.0461216	0.219093	1
GOBP_RESPONSE_TO_UV	-0.275359	-1.52215	0.038055	0.218532	1
GOBP_ORGANONITROGEN_COMPOUND_BIOSYNTHETIC_PROCESS	-0.171568	-1.50201	0.00234742	0.236835	1
GOBP_METAL_ION_HOMEOSTASIS	-0.213452	-1.4997	0.0220264	0.236467	1
GOBP_MONOCARBOXYLIC_ACID_METABOLIC_PROCESS	-0.198125	-1.49507	0.0201342	0.237404	1
GOBP_TRNA_PROCESSING	-0.286347	-1.49201	0.04158	0.236512	1
GOBP_FATTY_ACID_METABOLIC_PROCESS	-0.215855	-1.47588	0.0461216	0.247115	1
GOBP_NEGATIVE_REGULATION_OF_CATABOLIC_PROCESS	-0.231171	-1.47488	0.0395604	0.246937	1
GOBP_MITOTIC_CELL_CYCLE_PHASE_TRANSITION	-0.20674	-1.46512	0.0431965	0.254104	1
GOBP_CHROMOSOME_ORGANIZATION	-0.175509	-1.46118	0.00904977	0.255909	1
GOBP_MICROTUBULE_BASED_PROCESS	-0.18567	-1.45593	0.0265487	0.25985	1
GOBP_RNA_PROCESSING	-0.166796	-1.45314	0.00646552	0.259016	1
GOBP_ORGANIC_CYCLIC_COMPOUND_CATABOLIC_PROCESS	-0.197883	-1.45047	0.0300429	0.259454	1
GOBP_RESPONSE_TO_BACTERIUM	-0.202863	-1.44333	0.0427699	0.265513	1
GOBP_CELLULAR_AMIDE_METABOLIC_PROCESS	-0.174243	-1.42806	0.0113379	0.270743	1
GOBP_REGULATION_OF_MITOTIC_CELL_CYCLE	-0.201567	-1.42181	0.035124	0.271893	1
GOBP_MRNA_METABOLIC_PROCESS	-0.171941	-1.39148	0.0277778	0.2904	1
HALLMARK_MYC_TARGETS_V1	-0.516579	-3.30314	0	0	0
HALLMARK_E2F_TARGETS	-0.487688	-3.16202	0	0	0
HALLMARK_CHOLESTEROL_HOMEOSTASIS	-0.539718	-2.72032	0	0	0
HALLMARK_G2M_CHECKPOINT	-0.406826	-2.66981	0	0	0
HALLMARK_MTORC1_SIGNALING	-0.398824	-2.56636	0	0	0
HALLMARK_OXIDATIVE_PHOSPHORYLATION	-0.377699	-2.54914	0	0	0
HALLMARK_MYC_TARGETS_V2	-0.514971	-2.27312	0	0.000490792	0.004
HALLMARK_FATTY_ACID_METABOLISM	-0.390276	-2.19221	0.002079	0.000923556	0.008
HALLMARK_DNA_REPAIR	-0.375055	-2.16222	0	0.00107491	0.01
HALLMARK_XENOBIOTIC_METABOLISM	-0.310651	-1.71058	0.0197628	0.0338733	0.295
HALLMARK_ADIPOGENESIS	-0.27032	-1.59906	0.0210084	0.0618786	0.496
HALLMARK_UNFOLDED_PROTEIN_RESPONSE	-0.302831	-1.58433	0.0455446	0.0607709	0.52
KEGG_PROTEASOME	-0.667773	-3.02249	0	0	0
KEGG_OXIDATIVE_PHOSPHORYLATION	-0.472229	-2.58159	0	0.00087242	0.002
KEGG_SPLICEOSOME	-0.407279	-2.33345	0	0.00412394	0.014
KEGG_DNA_REPLICATION	-0.588471	-2.32701	0.00205339	0.00334937	0.015
KEGG_CELL_CYCLE	-0.404875	-2.26207	0	0.00486639	0.027
KEGG_ALZHEIMERS_DISEASE	-0.375342	-2.196	0	0.00661215	0.044
KEGG_PARKINSONS_DISEASE	-0.364665	-2.02013	0	0.0206603	0.148
KEGG_GLYCOLYSIS_GLUCONEOGENESIS	-0.47512	-1.97493	0.00416667	0.0239283	0.19
KEGG_GLYCEROPHOSPHOLIPID_METABOLISM	-0.45801	-1.91208	0.0059761	0.0343173	0.287
KEGG_VALINE_LEUCINE_AND_ISOLEUCINE_DEGRADATION	-0.471559	-1.82984	0.0122951	0.0507792	0.425
KEGG_GLUTATHIONE_METABOLISM	-0.463392	-1.80606	0.014	0.053747	0.468
KEGG_HUNTINGTONS_DISEASE	-0.282734	-1.71161	0.0168776	0.0846709	0.675
KEGG_PENTOSE_PHOSPHATE_PATHWAY	-0.426007	-1.615	0.0375783	0.127637	0.865
KEGG_PYRIMIDINE_METABOLISM	-0.336081	-1.5955	0.038055	0.129578	0.895
