# Supplementary material for: Analysis of Dormancy-Associated Transcriptional Networks Reveals a Shared Quiescence Signature in Lung and Colorectal Cancer
Source: Int J Mol Sci. 2022 Aug 30;23(17):9869. doi: 10.3390/ijms23179869 (PMC9456317; doi:10.3390/ijms23179869)
Supplement: Supplementary file 1 [file ijms-23-09869-s001.zip › Table S7.xlsx]

## Sheet: Sheet1
name	interaction	Strength
ZFP36L1_interaction_GNAI2	pos_interaction	0.995321
NTN4_interaction_KDM5D	pos_interaction	0.994665
SEMA3A_interaction_F5	pos_interaction	0.9977
POC1B_interaction_PCMTD2	pos_interaction	0.990802
SEMA3A_interaction_FAM172A	pos_interaction	0.994929
TBCK_interaction_SLC4A7	pos_interaction	0.990939
TUG1_interaction_NTN4	pos_interaction	0.99053
ROCK1_interaction_RAB1A	pos_interaction	0.99148
MYL9_interaction_ABCA1	pos_interaction	0.992685
SLC4A7_interaction_PGAP1	pos_interaction	0.992443
NTN4_interaction_LAMP2	pos_interaction	0.994029
CUL3_interaction_ARL4C	pos_interaction	0.990044
FAM172A_interaction_F5	pos_interaction	0.990226
SIRT5_interaction_FAM172A	pos_interaction	0.994514
SEMA3A_interaction_GIT2	pos_interaction	0.992113
TMEM259_interaction_PSMC3IP	pos_interaction	0.993251
RGL1_interaction_MFSD6	pos_interaction	0.995944
RPRD2_interaction_DDHD1	pos_interaction	0.994066
GNAI2_interaction_FOSB	pos_interaction	0.991093
TCF4_interaction_PRUNE2	pos_interaction	0.993684
YPEL3_interaction_RPL21	pos_interaction	0.99328
ZFP36L1_interaction_VPS25	pos_interaction	0.99419
GATM_interaction_FOSB	pos_interaction	0.994079
FCHO2_interaction_AXL	pos_interaction	0.99585
TMX4_interaction_TCF4	pos_interaction	0.99662
TIMP2_interaction_RAB1A	pos_interaction	0.99205
SLC12A6_interaction_BCAS3	pos_interaction	0.991935
PCMTD2_interaction_BCAS3	pos_interaction	0.994318
GNAI2_interaction_GABARAP	pos_interaction	0.996175
PGAP1_interaction_KDM5D	pos_interaction	0.990932
SLC4A7_interaction_POC1B	pos_interaction	0.991183
AL513165.2_interaction_ZNF776	pos_interaction	0.990143
GNAI2_interaction_GATM	pos_interaction	0.990082
ARL4C_interaction_ABCA1	pos_interaction	0.997034
UCP2_interaction_DENND5A	pos_interaction	0.994317
SEMA3A_interaction_KDM5D	pos_interaction	0.996653
ARL4C_interaction_ACTR3	pos_interaction	0.993977
PLCB1_interaction_BBX	pos_interaction	0.991736
SEMA3A_interaction_KLF12	pos_interaction	0.991298
RPRD2_interaction_SIRPA	pos_interaction	0.993689
RPSA_interaction_BTG2	pos_interaction	0.993818
LINC01278_interaction_DUSP16	pos_interaction	0.992698
VPS25_interaction_FOSB	pos_interaction	0.993554
SLC9A3_interaction_PGAP1	pos_interaction	0.992883
SEMA3A_interaction_LAMP2	pos_interaction	0.997426
SLC4A7_interaction_QSER1	pos_interaction	0.991875
VPS25_interaction_FTH1	pos_interaction	0.99573
PGAP1_interaction_MAB21L3	pos_interaction	0.990626
RUNX1_interaction_CHD2	pos_interaction	0.994383
ARL4C_interaction_AP2A2	pos_interaction	0.993512
RGL1_interaction_BMP2K	pos_interaction	0.992847
RPRD2_interaction_RIMKLA	pos_interaction	0.990599
SPINK5_interaction_CEP120	pos_interaction	0.992157
CEP170P1_interaction_ATAD2B	pos_interaction	0.992995
PLCB1_interaction_CEP120	pos_interaction	0.991037
GSN_interaction_CHD2	pos_interaction	0.994632
ROCK2_interaction_AXL	pos_interaction	0.990451
LRRC37A3_interaction_ADAM28	pos_interaction	0.996038
LSM3_interaction_MAPK14	pos_interaction	0.992483
SLC4A7_interaction_ZNF71	pos_interaction	0.994102
UBAP2L_interaction_PRUNE2	pos_interaction	0.991499
MR1_interaction_SIRPA	pos_interaction	0.991854
FOXO3_interaction_ABCG1	pos_interaction	0.997
LRRC37A3_interaction_RSBN1	pos_interaction	0.99366
SLC4A7_interaction_SEMA3A	pos_interaction	0.991747
PCMTD2_interaction_DDHD1	pos_interaction	0.990562
MR1_interaction_RIMKLA	pos_interaction	0.992259
SLC12A6_interaction_DDHD1	pos_interaction	0.993534
ZNF385A_interaction_CYBB	pos_interaction	0.997495
WDR48_interaction_ATF7IP	pos_interaction	0.991649
NTN4_interaction_POC1B	pos_interaction	0.993954
ZNF71_interaction_CEP120	pos_interaction	0.994369
LINC01278_interaction_KCNJ2	pos_interaction	0.995536
ARRDC3_interaction_AP2A2	pos_interaction	0.990662
PLEK_interaction_AKAP13	pos_interaction	0.994207
TRPM7_interaction_CUL3	pos_interaction	0.993483
RPSA_interaction_DST	pos_interaction	0.991154
UBAP2L_interaction_RRAGA	pos_interaction	0.9944
NOL4L_interaction_CA5B	pos_interaction	0.993659
GIT2_interaction_ADAM28	pos_interaction	0.996435
SLC9A3_interaction_ZNF71	pos_interaction	0.99014
RUNX1_interaction_GSN	pos_interaction	0.990476
NBPF1_interaction_KMT2A	pos_interaction	0.991414
RPRD2_interaction_LRRC37A3	pos_interaction	0.990208
PCMTD2_interaction_RIMKLA	pos_interaction	0.991909
GIT2_interaction_RSBN1	pos_interaction	0.995901
RICTOR_interaction_AFF1	pos_interaction	0.991027
ZNF71_interaction_DDHD1	pos_interaction	0.990003
SLC12A6_interaction_RIMKLA	pos_interaction	0.995611
LRRC37A3_interaction_CEP120	pos_interaction	0.990667
UCP2_interaction_MAFB	pos_interaction	0.996841
ZNF71_interaction_DIAPH2	pos_interaction	0.991271
MYO5A_interaction_CLIC4	pos_interaction	0.996768
PLEK_interaction_AXL	pos_interaction	0.991155
RPRD2_interaction_MR1	pos_interaction	0.995313
TNFAIP3_interaction_ANKH	pos_interaction	0.991321
MYO5A_interaction_SNRPF	pos_interaction	0.991925
RPSA_interaction_GNAI2	pos_interaction	0.990808
RIMKLA_interaction_ADAM28	pos_interaction	0.999279
PCMTD2_interaction_GIT2	pos_interaction	0.990371
SEMA3A_interaction_POC1B	pos_interaction	0.993217
DENND5A_interaction_ABCA1	pos_interaction	0.994874
SLC9A3_interaction_SLC4A7	pos_interaction	0.992767
NOL4L_interaction_DIAPH2	pos_interaction	0.995755
ZNF385A_interaction_GNAI2	pos_interaction	0.991186
ACTR3_interaction_ABCA1	pos_interaction	0.99506
NTN4_interaction_RSBN1	pos_interaction	0.991189
MAFB_interaction_ABCA1	pos_interaction	0.998111
MR1_interaction_LGALS8	pos_interaction	0.990769
NSF_interaction_DDX3X	pos_interaction	0.993152
PTEN_interaction_APP	pos_interaction	0.991308
NTN4_interaction_SEMA3A	pos_interaction	0.995435
NRBP1_interaction_ABCA1	pos_interaction	0.991531
DENND5A_interaction_AKAP13	pos_interaction	0.991219
RIMKLA_interaction_RSBN1	pos_interaction	0.998005
MAFB_interaction_ACTR3	pos_interaction	0.991027
MR1_interaction_LRRC37A3	pos_interaction	0.992819
SH3GLB1_interaction_ABCA1	pos_interaction	0.9968
LRRC37A3_interaction_DDHD1	pos_interaction	0.992472
ZNF71_interaction_F5	pos_interaction	0.991259
DOCK2_interaction_ARHGAP29	pos_interaction	0.990213
LRRC37A3_interaction_DMTF1	pos_interaction	0.991331
SH3GLB1_interaction_ACTR3	pos_interaction	0.999716
NSF_interaction_EXOC4	pos_interaction	0.991544
ZMYM2_interaction_ADAM28	pos_interaction	0.997035
UBE2L3_interaction_ACTR3	pos_interaction	0.990715
ZNF71_interaction_SPINK5	pos_interaction	0.995658
UCP2_interaction_NRBP1	pos_interaction	0.99384
UBE2L3_interaction_AFF4	pos_interaction	0.995141
MAFB_interaction_AP2A2	pos_interaction	0.994358
SLC12A6_interaction_KLF12	pos_interaction	0.990651
DENND5A_interaction_ARL4C	pos_interaction	0.994435
SLC12A6_interaction_LAMP2	pos_interaction	0.990069
SH3GLB1_interaction_AP2A2	pos_interaction	0.999726
NTN4_interaction_SP4	pos_interaction	0.990829
PCMTD2_interaction_LGALS8	pos_interaction	0.990142
UCP2_interaction_PCMTD1	pos_interaction	0.991031
MAFB_interaction_ARL4C	pos_interaction	0.991844
MYO5A_interaction_FOS	pos_interaction	0.996957
NRBP1_interaction_ARL4C	pos_interaction	0.990925
PCMTD2_interaction_LRRC37A3	pos_interaction	0.990414
MYO5A_interaction_FTH1	pos_interaction	0.992839
SLC12A6_interaction_LRRC37A3	pos_interaction	0.995488
KLF12_interaction_ADAM28	pos_interaction	0.992399
MYL9_interaction_LAPTM5	pos_interaction	0.993237
LRRC37A3_interaction_RIMKLA	pos_interaction	0.996929
SEMA3A_interaction_RSBN1	pos_interaction	0.991811
SH3GLB1_interaction_ARL4C	pos_interaction	0.995132
ZNF71_interaction_KDM5D	pos_interaction	0.990827
ZNF71_interaction_KIAA1586	pos_interaction	0.990837
MYL9_interaction_MAFB	pos_interaction	0.994004
ZMYM2_interaction_BCAS3	pos_interaction	0.99394
SIRT5_interaction_SEMA3A	pos_interaction	0.991602
NFYA_interaction_ANXA6	pos_interaction	0.990518
RIMKLA_interaction_CEP120	pos_interaction	0.992298
CA5B_interaction_ADAM28	pos_interaction	0.990981
PCMTD2_interaction_MR1	pos_interaction	0.991129
GIT2_interaction_DMTF1	pos_interaction	0.99067
LRRC37A3_interaction_GIT2	pos_interaction	0.992546
SLC12A6_interaction_MR1	pos_interaction	0.996469
KLF12_interaction_RSBN1	pos_interaction	0.991302
SPI1_interaction_APP	pos_interaction	0.991808
KDM5D_interaction_ADAM28	pos_interaction	0.993755
ZNF71_interaction_LAMP2	pos_interaction	0.995167
NOL4L_interaction_KDM5D	pos_interaction	0.992691
NBPF11_interaction_BCAS3	pos_interaction	0.992676
DDHD1_interaction_ADAM28	pos_interaction	0.992805
TAOK3_interaction_ARL4C	pos_interaction	0.995145
PCMTD2_interaction_NBPF9	pos_interaction	0.9939
CA5B_interaction_RSBN1	pos_interaction	0.991499
PLCB1_interaction_HS2ST1	pos_interaction	0.995568
RAB10_interaction_OTUB1	pos_interaction	0.990715
KDM5D_interaction_RSBN1	pos_interaction	0.99361
ZFP36L1_interaction_UBE2L3	pos_interaction	0.992747
DDHD1_interaction_ARL15	pos_interaction	0.996439
CBWD3_interaction_PCMTD2	pos_interaction	0.991597
DDHD1_interaction_RSBN1	pos_interaction	0.992174
RIMKLA_interaction_DDHD1	pos_interaction	0.991397
RIMKLA_interaction_DIAPH2	pos_interaction	0.990556
GIT2_interaction_RIMKLA	pos_interaction	0.994645
RIMKLA_interaction_DMTF1	pos_interaction	0.992169
SLC12A6_interaction_PCMTD2	pos_interaction	0.99488
GPATCH2_interaction_CABLES1	pos_interaction	0.993632
EZH1_interaction_ELF1	pos_interaction	0.994633
UCP2_interaction_SH3GLB1	pos_interaction	0.995859
F5_interaction_ADAM28	pos_interaction	0.992972
POLH_interaction_ARL15	pos_interaction	0.992787
MFSD6_interaction_DPYSL2	pos_interaction	0.996978
PRUNE2_interaction_APPL1	pos_interaction	0.992634
MAFB_interaction_DENND5A	pos_interaction	0.993188
ZNF222_interaction_SRPK2	pos_interaction	0.990979
KAT6A_interaction_ABI1	pos_interaction	0.990526
KDM5D_interaction_CA5B	pos_interaction	0.997484
ZMYM2_interaction_DDHD1	pos_interaction	0.99601
SP4_interaction_ADAM28	pos_interaction	0.99635
SKIL_interaction_CA5B	pos_interaction	0.995014
F5_interaction_ARL15	pos_interaction	0.993241
RIMKLA_interaction_F5	pos_interaction	0.990443
ZMYM2_interaction_DMTF1	pos_interaction	0.991172
F5_interaction_RSBN1	pos_interaction	0.994007
PRUNE2_interaction_ATP2B1	pos_interaction	0.992976
TBCK_interaction_ADAM28	pos_interaction	0.991141
KDM5D_interaction_CEP120	pos_interaction	0.99044
SH3GLB1_interaction_DENND5A	pos_interaction	0.990237
PLEK_interaction_JAK1	pos_interaction	0.994983
TAOK3_interaction_CUL3	pos_interaction	0.996502
SLC12A6_interaction_POC1B	pos_interaction	0.992047
UBR1_interaction_CPEB3	pos_interaction	0.99132
TAOK3_interaction_CYBB	pos_interaction	0.990643
ZNF148_interaction_B4GALT6	pos_interaction	0.990831
TNFAIP3_interaction_IRF2BP2	pos_interaction	0.997878
ROCK2_interaction_PLEK	pos_interaction	0.991544
KLF12_interaction_DDHD1	pos_interaction	0.995217
ZEB2_interaction_AKAP13	pos_interaction	0.997882
UCP2_interaction_TAOK3	pos_interaction	0.991271
POLH_interaction_BRAF	pos_interaction	0.991271
NRBP1_interaction_FCHO2	pos_interaction	0.993009
PRUNE2_interaction_CADM1	pos_interaction	0.998513
UCP2_interaction_TIMP2	pos_interaction	0.990922
ZMYM2_interaction_F5	pos_interaction	0.991356
GABARAP_interaction_AFF4	pos_interaction	0.990871
NOL4L_interaction_PGAP1	pos_interaction	0.993638
NOL4L_interaction_CLCN4	pos_interaction	0.992696
PDE7B_interaction_LINC01278	pos_interaction	0.992984
F5_interaction_BRAF	pos_interaction	0.99365
ZMYM2_interaction_RIMKLA	pos_interaction	0.996483
F5_interaction_CA5B	pos_interaction	0.992
QSER1_interaction_CEP120	pos_interaction	0.993292
ZNF385A_interaction_RPSA	pos_interaction	0.990557
ZNF71_interaction_POC1B	pos_interaction	0.99335
KDM5D_interaction_DIAPH2	pos_interaction	0.99783
SH3GLB1_interaction_FOSB	pos_interaction	0.994547
UBE2L3_interaction_FOSB	pos_interaction	0.997325
SYNE2_interaction_CLCN4	pos_interaction	0.990792
TMX4_interaction_APPL1	pos_interaction	0.99528
UBE2L3_interaction_FTH1	pos_interaction	0.991861
NRBP1_interaction_SH3KBP1	pos_interaction	0.990569
TAOK3_interaction_FCHO2	pos_interaction	0.991603
TIMP2_interaction_ABCA1	pos_interaction	0.992149
ZMYM2_interaction_GIT2	pos_interaction	0.994133
SH3GLB1_interaction_GATM	pos_interaction	0.993986
UBE2L3_interaction_GABARAP	pos_interaction	0.994751
KLF12_interaction_F5	pos_interaction	0.993844
ZEB2_interaction_AXL	pos_interaction	0.99823
TNFAIP3_interaction_HLA-F	pos_interaction	0.992147
UBE2L3_interaction_GNAI2	pos_interaction	0.990855
KLF12_interaction_RIMKLA	pos_interaction	0.990821
RRAGA_interaction_ATP2B1	pos_interaction	0.992155
RRAGA_interaction_ATP6V0E1	pos_interaction	0.992609
SLC12A6_interaction_RPRD2	pos_interaction	0.994195
OTUB1_interaction_MAFB	pos_interaction	0.990178
LGALS8_interaction_BIRC6	pos_interaction	0.991743
SYK_interaction_ARL15	pos_interaction	0.991581
MAFB_interaction_JAK1	pos_interaction	0.990911
TXNIP_interaction_PTPN6	pos_interaction	0.994181
KDM5D_interaction_F5	pos_interaction	0.994049
AP2A2_interaction_ABCA1	pos_interaction	0.996738
MFSD6_interaction_LAPTM5	pos_interaction	0.994017
CD46_interaction_BAZ1A	pos_interaction	0.991732
TNRC6C_interaction_ANKRA2	pos_interaction	0.992863
KDM5D_interaction_RIMKLA	pos_interaction	0.992169
RRAGA_interaction_CADM1	pos_interaction	0.992945
PTEN_interaction_MYL9	pos_interaction	0.992822
AP2A2_interaction_ACTR3	pos_interaction	0.999359
TIMP2_interaction_AP2A2	pos_interaction	0.990412
F5_interaction_DDHD1	pos_interaction	0.994393
CADM1_interaction_ATP2B1	pos_interaction	0.996103
ZMYM2_interaction_KLF12	pos_interaction	0.994858
KIAA1586_interaction_SPINK5	pos_interaction	0.995487
F5_interaction_DIAPH2	pos_interaction	0.991827
KLF12_interaction_LRRC37A3	pos_interaction	0.994624
NRBP1_interaction_MAFB	pos_interaction	0.990767
UBR1_interaction_KCNJ2	pos_interaction	0.992155
KDM5D_interaction_GIT2	pos_interaction	0.991958
DIAPH2_interaction_ADAM28	pos_interaction	0.992255
ZMYM2_interaction_LAMP2	pos_interaction	0.993105
SKIL_interaction_FRY	pos_interaction	0.991952
UBE2L3_interaction_VPS25	pos_interaction	0.995769
KLF12_interaction_KDM5D	pos_interaction	0.992037
MPP1_interaction_AFF4	pos_interaction	0.990622
RICTOR_interaction_PGAP1	pos_interaction	0.990194
SYK_interaction_BRAF	pos_interaction	0.995855
PCMTD1_interaction_ARL4C	pos_interaction	0.99229
SP4_interaction_DMTF1	pos_interaction	0.994247
ZMYM2_interaction_LRRC37A3	pos_interaction	0.996371
TRPM7_interaction_TAOK3	pos_interaction	0.991722
TBCK_interaction_DMTF1	pos_interaction	0.991669
TUG1_interaction_FAM172A	pos_interaction	0.991093
KDM5D_interaction_LRRC37A3	pos_interaction	0.993191
WDR48_interaction_RAB11FIP2	pos_interaction	0.998023
SH3GLB1_interaction_MAFB	pos_interaction	0.993389
UBR1_interaction_LINC01278	pos_interaction	0.990055
POC1B_interaction_ADAM28	pos_interaction	0.99769
PPP3CB_interaction_DNM1L	pos_interaction	0.991588
DIAPH2_interaction_RSBN1	pos_interaction	0.992282
GABARAP_interaction_CLIC4	pos_interaction	0.990652
BMP2K_interaction_ABCA1	pos_interaction	0.990615
NBPF11_interaction_LGALS8	pos_interaction	0.99526
SLC4A7_interaction_ADAM28	pos_interaction	0.993134
STK4_interaction_ROCK2	pos_interaction	0.990179
TUG1_interaction_ZNF573	pos_interaction	0.994491
SH3KBP1_interaction_APPL1	pos_interaction	0.990162
JAK1_interaction_AKAP13	pos_interaction	0.995209
PLEKHM2_interaction_INO80D	pos_interaction	0.990919
PSMD10_interaction_PHF20L1	pos_interaction	0.992885
ZMYM2_interaction_MR1	pos_interaction	0.994245
NOL4L_interaction_SLC4A7	pos_interaction	0.991852
POC1B_interaction_RSBN1	pos_interaction	0.997896
LAMP2_interaction_ADAM28	pos_interaction	0.997196
SP4_interaction_RIMKLA	pos_interaction	0.993963
TNRC6C_interaction_CEP170P1	pos_interaction	0.994551
TBCK_interaction_RIMKLA	pos_interaction	0.993903
PRUNE2_interaction_IRF2BP2	pos_interaction	0.993092
NBPF11_interaction_MR1	pos_interaction	0.991008
DIAPH2_interaction_CA5B	pos_interaction	0.994743
BMP2K_interaction_ARL4C	pos_interaction	0.990229
LAMP2_interaction_RSBN1	pos_interaction	0.99715
ZEB2_interaction_FCHO2	pos_interaction	0.991714
MSH2_interaction_GPHN	pos_interaction	0.992619
SP4_interaction_GIT2	pos_interaction	0.997163
ZNF117_interaction_SIRPA	pos_interaction	0.994216
ZMYM2_interaction_PCMTD2	pos_interaction	0.994377
FTH1_interaction_AFF4	pos_interaction	0.996878
NRIP1_interaction_ARL15	pos_interaction	0.996376
USP34_interaction_ATP2B1	pos_interaction	0.993294
RAB8B_interaction_ACTR3	pos_interaction	0.991404
SLC4A7_interaction_CA5B	pos_interaction	0.996186
SP4_interaction_KDM5D	pos_interaction	0.990709
TIMP2_interaction_DENND5A	pos_interaction	0.992259
GABARAP_interaction_FOSB	pos_interaction	0.990082
LAMP2_interaction_BRAF	pos_interaction	0.991005
GABARAP_interaction_FTH1	pos_interaction	0.991339
CYBB_interaction_CUL3	pos_interaction	0.990254
SLC4A7_interaction_CEP120	pos_interaction	0.996218
BRAF_interaction_ARL15	pos_interaction	0.991878
CAMK2D_interaction_ARHGAP29	pos_interaction	0.991179
LAMP2_interaction_CA5B	pos_interaction	0.993885
SYK_interaction_F5	pos_interaction	0.991334
RAB8B_interaction_AP2A2	pos_interaction	0.994684
SP4_interaction_LAMP2	pos_interaction	0.992107
NTN4_interaction_ADAM28	pos_interaction	0.993279
AXL_interaction_AKAP13	pos_interaction	0.996298
MGA_interaction_DENND4A	pos_interaction	0.990759
LGALS8_interaction_GNS	pos_interaction	0.992827
SRPK2_interaction_RIN2	pos_interaction	0.992179
ZMYM2_interaction_POC1B	pos_interaction	0.995553
SYK_interaction_SPINK5	pos_interaction	0.9928
UBN2_interaction_RNF130	pos_interaction	0.991123
RAB11FIP2_interaction_ATF7IP	pos_interaction	0.993827
ZFP36L1_interaction_AFF4	pos_interaction	0.993218
ZEB2_interaction_JAK1	pos_interaction	0.993174
NRIP1_interaction_BRAF	pos_interaction	0.992521
SP4_interaction_LRRC37A3	pos_interaction	0.990956
LAMP2_interaction_CEP120	pos_interaction	0.992549
DMTF1_interaction_ADAM28	pos_interaction	0.99228
RAB8B_interaction_ARRDC3	pos_interaction	0.99006
NBPF9_interaction_BCAS3	pos_interaction	0.995261
TAOK3_interaction_PLEK	pos_interaction	0.993911
TBCK_interaction_LRRC37A3	pos_interaction	0.993696
SPI1_interaction_PTEN	pos_interaction	0.994783
POC1B_interaction_DDHD1	pos_interaction	0.994995
FAM13B_interaction_CUL4B	pos_interaction	0.991855
SYK_interaction_ZNF776	pos_interaction	0.993587
SH3KBP1_interaction_DPYSL2	pos_interaction	0.996802
POC1B_interaction_DIAPH2	pos_interaction	0.991979
DMTF1_interaction_RSBN1	pos_interaction	0.991841
SLC9A3_interaction_CA5B	pos_interaction	0.990158
SLC4A7_interaction_DIAPH2	pos_interaction	0.995214
SH3GLB1_interaction_RAB8B	pos_interaction	0.992484
UBE2L3_interaction_RAB8B	pos_interaction	0.99
JAK1_interaction_DENND5A	pos_interaction	0.99004
LAMP2_interaction_DDHD1	pos_interaction	0.994636
FOS_interaction_SNRPF	pos_interaction	0.99773
BMP2K_interaction_DPYSL2	pos_interaction	0.990456
SYK_interaction_KIAA1586	pos_interaction	0.995562
LAMP2_interaction_DIAPH2	pos_interaction	0.995339
SEMA3A_interaction_ADAM28	pos_interaction	0.993055
QSER1_interaction_PGAP1	pos_interaction	0.991073
MYO1F_interaction_AXL	pos_interaction	0.99665
MPP1_interaction_FOSB	pos_interaction	0.990281
FTH1_interaction_CLIC4	pos_interaction	0.99161
ZEB2_interaction_MYO1F	pos_interaction	0.993446
PCMTD1_interaction_SH3KBP1	pos_interaction	0.991214
ZMYM2_interaction_RPRD2	pos_interaction	0.994796
POC1B_interaction_F5	pos_interaction	0.995089
MPP1_interaction_GATM	pos_interaction	0.996789
NRIP1_interaction_DDHD1	pos_interaction	0.995323
GATM_interaction_ACTR3	pos_interaction	0.994737
SLC4A7_interaction_F5	pos_interaction	0.990889
POC1B_interaction_RIMKLA	pos_interaction	0.996764
ZMYM2_interaction_RSBN1	pos_interaction	0.994396
SLC4A7_interaction_RIMKLA	pos_interaction	0.99284
TIMP2_interaction_JAK1	pos_interaction	0.996223
RALGAPA2_interaction_DOCK9	pos_interaction	0.995047
SH3D19_interaction_CPEB3	pos_interaction	0.990244
SLC4A7_interaction_SPINK5	pos_interaction	0.99231
SLC9A3_interaction_DIAPH2	pos_interaction	0.992942
AL513165.2_interaction_ATF7IP2	pos_interaction	0.991027
GATM_interaction_AP2A2	pos_interaction	0.9934
LAMP2_interaction_F5	pos_interaction	0.997847
POC1B_interaction_GIT2	pos_interaction	0.991307
RUNX3_interaction_OLFML3	pos_interaction	0.990154
BMP2K_interaction_GATM	pos_interaction	0.992164
LAMP2_interaction_RIMKLA	pos_interaction	0.995506
ZMYM2_interaction_SLC12A6	pos_interaction	0.996138
VPS25_interaction_AFF4	pos_interaction	0.996531
ZNF117_interaction_NBPF11	pos_interaction	0.990603
LAMP2_interaction_SPINK5	pos_interaction	0.991894
RGL1_interaction_DPYSL2	pos_interaction	0.995487
SP4_interaction_POC1B	pos_interaction	0.99297
TIMP2_interaction_MAFB	pos_interaction	0.995985
SEMA3A_interaction_BRAF	pos_interaction	0.991044
NRIP1_interaction_F5	pos_interaction	0.993189
LAMP2_interaction_GIT2	pos_interaction	0.992019
ZMYM2_interaction_SP4	pos_interaction	0.993969
UBR1_interaction_SH3D19	pos_interaction	0.996518
ZEB2_interaction_PLEK	pos_interaction	0.994595
HLA-F_interaction_ETNK1	pos_interaction	0.991511
SEMA3A_interaction_CA5B	pos_interaction	0.995216
NTN4_interaction_DIAPH2	pos_interaction	0.996823
POC1B_interaction_KDM5D	pos_interaction	0.992377
SLC4A7_interaction_KDM5D	pos_interaction	0.997335
RPRD2_interaction_ADAM28	pos_interaction	0.990281
UCP2_interaction_ABCA1	pos_interaction	0.999335
FOSB_interaction_ACTR3	pos_interaction	0.99624
POC1B_interaction_KLF12	pos_interaction	0.993084
FOSB_interaction_AFF4	pos_interaction	0.991776
NRIP1_interaction_SPINK5	pos_interaction	0.995657
SYK_interaction_NRIP1	pos_interaction	0.993958
GNAI2_interaction_BTG2	pos_interaction	0.995905
UCP2_interaction_ACTR3	pos_interaction	0.994317
POC1B_interaction_LAMP2	pos_interaction	0.997422
LAMP2_interaction_LRRC37A3	pos_interaction	0.997006
RUNX3_interaction_ROCK2	pos_interaction	0.993395
TAB2_interaction_RGL1	pos_interaction	0.994177
FTH1_interaction_FOS	pos_interaction	0.991385
SLC4A7_interaction_LAMP2	pos_interaction	0.995354
LAMP2_interaction_KDM5D	pos_interaction	0.995874
KMT2A_interaction_BCAS3	pos_interaction	0.992252
FOSB_interaction_AP2A2	pos_interaction	0.994998
RRAGA_interaction_PRUNE2	pos_interaction	0.99098
POC1B_interaction_LRRC37A3	pos_interaction	0.99288
SLC4A7_interaction_LRRC37A3	pos_interaction	0.992908
LAMP2_interaction_KLF12	pos_interaction	0.993474
USP34_interaction_JARID2	pos_interaction	0.992418
UCP2_interaction_AP2A2	pos_interaction	0.995604
LINC01278_interaction_ANKRA2	pos_interaction	0.991194
NTN4_interaction_F5	pos_interaction	0.992172
TMX4_interaction_PRUNE2	pos_interaction	0.992479
NTN4_interaction_FAM172A	pos_interaction	0.995095
IRF2BP2_interaction_CADM1	pos_interaction	0.991257
RAB8B_interaction_FOSB	pos_interaction	0.990523
PGAP1_interaction_DENND4A	pos_interaction	0.991639
LAPTM5_interaction_ABCA1	pos_interaction	0.990313
PGAP1_interaction_DIAPH2	pos_interaction	0.992361
NTN4_interaction_RIMKLA	pos_interaction	0.992176
ZEB2_interaction_ROCK2	pos_interaction	0.992354
IRF2BP2_interaction_CCNT2	pos_interaction	0.990575
UCP2_interaction_ARL4C	pos_interaction	0.998144
NRIP1_interaction_KIAA1586	pos_interaction	0.992997
FOSB_interaction_ARRDC3	pos_interaction	0.99178
MYO1F_interaction_FCHO2	pos_interaction	0.991102
CEP120_interaction_ADAM28	pos_interaction	0.992229
NRIP1_interaction_KLF12	pos_interaction	0.991134
SLC9A3_interaction_KDM5D	pos_interaction	0.994662
SEMA3A_interaction_DIAPH2	pos_interaction	0.996281
NRIP1_interaction_LAMP2	pos_interaction	0.992636
BMP2K_interaction_MFSD6	pos_interaction	0.993909
NTN4_interaction_GIT2	pos_interaction	0.993334
SP4_interaction_RSBN1	pos_interaction	0.997308
RSBN1_interaction_ADAM28	pos_interaction	0.998384
SP4_interaction_SEMA3A	pos_interaction	0.990813
ZFP36L1_interaction_FOSB	pos_interaction	0.996062
FAM172A_interaction_DIAPH2	pos_interaction	0.990465
CEP120_interaction_RSBN1	pos_interaction	0.990391
NRIP1_interaction_LRRC37A3	pos_interaction	0.990675
ZFP36L1_interaction_FTH1	pos_interaction	0.995281
PCMTD2_interaction_ADAM28	pos_interaction	0.991032
DST_interaction_BTG2	pos_interaction	0.992612
KCNJ2_interaction_DUSP16	pos_interaction	0.991632
FNBP1L_interaction_ERC1	pos_interaction	0.992217
SLC12A6_interaction_ADAM28	pos_interaction	0.993833
FCHO2_interaction_AKAP13	pos_interaction	0.992768
ZFP36L1_interaction_GABARAP	pos_interaction	0.993538
MR1_interaction_BCAS3	pos_interaction	0.991381
