# Supplementary material for: Analysis of Dormancy-Associated Transcriptional Networks Reveals a Shared Quiescence Signature in Lung and Colorectal Cancer
Source: Int J Mol Sci. 2022 Aug 30;23(17):9869. doi: 10.3390/ijms23179869 (PMC9456317; doi:10.3390/ijms23179869)
Supplement: Supplementary file 1 [file ijms-23-09869-s001.zip › Table S8.xlsx]

## Sheet: Sheet1
name	BetweennessCentrality	ClusteringCoefficient
ABCG1	0.00101158	0.679609
ABCA1	0.000824114	0.701357
ABI1	0.00148513	0.643171
ACP2	0.00125611	0.587252
ABHD2	0.000767433	0.498299
ACTB	0.00323591	0.563825
ACOX1	0.000566852	0.761691
ACTR3	0.000990834	0.683157
ADAM28	0.000707818	0.728893
ADD3	0.000585151	0.82204
AFF1	0.000726083	0.777522
AFF4	0.00102077	0.67507
AFTPH	0.00171357	0.554116
ADNP	0.00133598	0.595349
AHR	0.00119862	0.667771
AK3	0.00127164	0.562405
AKAP10	0.00104433	0.717902
ABLIM1	0.00138648	0.634604
AKAP13	0.000736771	0.718403
ALDH3A2	0.000844308	0.571951
ANAPC4	0.00159405	0.657016
ANKH	0.000618163	0.730949
ANKIB1	0.000801495	0.738479
ANKRA2	0.0006666	0.740529
ANTXR2	0.00151197	0.64534
ANXA6	0.00187862	0.641887
AP1G2	0.000849196	0.725474
AP2A2	0.00107532	0.674988
APBB2	0.000876197	0.652735
APLP2	0.00155022	0.653662
APP	0.00115791	0.675628
APPBP2	0.00205612	0.60944
APPL1	0.000641322	0.722954
APPL2	0.000515431	0.778621
ARFGAP3	0.00105615	0.657542
ARHGAP29	0.00098226	0.711234
ARHGAP5	0.00130878	0.680325
ARHGEF12	0.00231757	0.662793
ARHGEF3	0.00243515	0.554473
ARHGEF7	0.000811526	0.688902
ARID5B	0.00187654	0.51752
ARL15	0.000748072	0.731696
ARL4C	0.000669242	0.719604
ARRDC3	0.00125353	0.650731
RSBN1	0.000779096	0.719481
FAM53C	0.000955716	0.70479
ATAD2B	0.000630679	0.744041
ATF2	0.00036451	0.506667
ATF3	0.000795125	0.568612
ATF7IP	0.000713427	0.735036
ATF7IP2	0.000578317	0.7521
ATM	0.000440714	0.791977
ATP11A	0.000333569	0.814227
ATP2B1	0.000538462	0.745861
ATP6V0E1	0.00068961	0.726603
ATRX	0.00130353	0.710512
ATXN1	0.000683077	0.681149
AXL	0.00077265	0.721245
B2M	0.00221703	0.635352
B4GALT6	0.00136728	0.691558
BACH1	0.00120819	0.592497
BAMBI	0.00144045	0.71677
BAZ1A	0.0015953	0.730113
BAZ2B	0.003036	0.578444
BBS1	0.00101913	0.649455
BBX	0.000461525	0.783845
DUSP6	0.00499939	0.580626
BCAS3	0.00134681	0.666371
BCL2L11	0.00103408	0.641278
BCL6	0.000733164	0.744446
BIRC2	0.00125548	0.684448
BIRC6	0.00160963	0.650667
BMPR1A	0.000904334	0.733574
BRAF	0.000589083	0.748048
BRD2	0.00087299	0.711946
BTAF1	0.00494371	0.548742
BTBD1	0.000306106	0.52043
BTG1	0.00158375	0.630242
BTG2	0.000768984	0.725016
EIF2AK2	0.000995448	0.598183
C1R	0.00217174	0.601749
C2CD3	0.00202103	0.651749
CA5B	0.0004419	0.77193
CABLES1	0.00144391	0.593125
CACNA1D	0.00135609	0.517228
CADM1	0.000639605	0.727866
CAMK1	0.00105509	0.72813
CAMK2D	0.00126877	0.69619
KIAA0319L	0.0007598	0.638515
CAMSAP2	0.000712868	0.76233
CAP2	0.00165712	0.55148
TAF15	0.000776376	0.780497
CAPN7	0.00113365	0.519139
CAT	0.00177537	0.596641
SPIN1	0.000613723	0.731597
CBX6	0.000762967	0.629972
DLST	0.000139999	0.504762
CCNT2	0.00064155	0.740456
CCSER2	0.00212583	0.560682
CD164	0.00193932	0.623234
CD44	8.23425e-05	0.676667
CD46	0.000853984	0.779165
PABPC1	0.000616619	0.649802
CDK13	0.00181077	0.575772
CDK17	0.00104608	0.609403
CDON	0.00026716	0.832873
CELF1	0.00131009	0.593375
CELF2	0.0015394	0.430272
CEP120	0.000536095	0.758712
CEP170	0.00044012	0.452381
CEP170P1	0.000649011	0.738805
CHD2	0.000804145	0.726476
CHD7	0.00104709	0.690192
CIR1	0.00158422	0.662618
TRIM24	0.00151114	0.622582
CLASP2	0.00240278	0.604866
CLCN4	0.000651609	0.767539
CLIC4	0.000879876	0.703072
CLK1	0.000855575	0.601653
CLSTN3	4.08701e-05	0.466667
CLTC	0.00400243	0.571784
CLU	0.00124017	0.655788
CMIP	0.00208437	0.693499
CNOT2	0.000476353	0.573643
CNOT6L	0.00107967	0.707397
CNOT8	0.000878525	0.645988
COG6	0.00637839	0.540076
COPB1	0.000387613	0.671787
COMMD2	0.000774088	0.755556
CPEB2	0.000973558	0.468468
CPEB3	0.000920848	0.720141
CPEB4	0.00080144	0.736091
CPQ	0.000124889	0.625616
CREB1	0.000620046	0.7379
SNRPF	0.00148067	0.638805
CREBRF	0.00047555	0.765655
CSDE1	0.00235053	0.625603
CSNK1A1	0.000884221	0.576266
CSNK2A1	0.000873137	0.560447
CTNNB1	0.000454872	0.372549
CTSA	0.00237781	0.609395
CTSD	0.0004976	0.637544
CUL3	0.00081244	0.706397
CUL4A	0.0013429	0.709641
CUL4B	0.000788888	0.732079
CUL5	0.00163335	0.491758
CUX1	0.00100092	0.759987
CYBB	0.000733868	0.718792
CYFIP2	0.00137423	0.57603
CYP3A5	0.0010216	0.730977
DAB2	0.00179594	0.612391
DCLRE1C	0.0010317	0.720226
DCTN4	0.00164391	0.61161
DDHD1	0.000896372	0.713882
DDX17	0.00145852	0.643831
DDX3X	0.00210745	0.666157
DDX3Y	0.00130382	0.716368
BPNT1	0.00174549	0.644198
DENND4A	0.000568394	0.771269
PSMG2	0.000662211	0.612281
DENND5A	0.000843164	0.699895
DHX40	0.00212563	0.611582
DIAPH2	0.00049431	0.765854
DMTF1	0.00082243	0.717716
DMXL1	0.00159311	0.661737
DNM1L	0.00106605	0.710962
DOCK11	0.00202332	0.466701
DOCK2	0.000982035	0.72224
DOCK4	0.000922939	0.744724
DOCK9	0.00144262	0.663872
DPYSL2	0.000719774	0.713825
DST	0.000858451	0.725277
DTX2P1-UPK3BP1-PMS2P11	0.00124282	0.722495
DUSP16	0.000901358	0.720141
DYNC1LI2	0.00220514	0.552292
EEF1A1	0.00172551	0.623664
EFCAB14	0.000396114	0.789599
EFEMP2	0.000784473	0.672722
EGLN1	0.00117681	0.695771
EGR2	0.00088013	0.688543
SIRPA	0.00161554	0.651362
EHF	0.000623451	0.533333
EIF4A2	9.32877e-05	0.5
ELF1	0.00176656	0.665072
EML4	0.00176257	0.495332
EPC1	0.00257373	0.581519
ERBB3	0.000885261	0.718367
ERC1	0.00110339	0.612876
ERCC3	0.000202394	0.503268
ERGIC2	0.000845753	0.472518
ETNK1	0.000703764	0.742563
ETS2	0.00154508	0.677172
EXOC4	0.00153622	0.693423
EXOC6B	0.000246905	0.609081
EXOC7	0.000770562	0.7335
EYA4	0.000417886	0.820413
EZH1	0.00162412	0.67661
F5	0.000602566	0.745906
FAM13B	0.00090616	0.739409
FAM172A	0.000587607	0.752
FAM193B	0.000659567	0.75422
RIMKLA	0.000787348	0.719422
FAM91A1	0.00130479	0.710099
FAR1	0.00105092	0.69847
FBXL20	0.000154314	0.650246
FBXO32	0.00155385	0.675618
FCHO2	0.000777372	0.708613
FGFR1	0.00128649	0.59266
FOXO3	0.00166682	0.643059
FKBP10	0.00194613	0.521689
FMOD	0.00111758	0.753059
FMR1	0.000848264	0.767081
FNBP1L	0.00096053	0.60883
SPINK5	0.000636883	0.75013
ZNF573	0.00103796	0.701116
FXR1	0.000318949	0.827618
FOS	0.00136094	0.64777
FOSB	0.00103289	0.675209
FRY	0.000485624	0.765908
FAM76B	0.000821452	0.564772
FTH1	0.0011826	0.660914
FTO	0.00118087	0.472606
FTX	0.00172802	0.662459
FYN	0.00180957	0.653223
GAA	0.00182512	0.56487
GABARAP	0.000888627	0.699677
GALNT10	0.000965215	0.641988
GATM	0.000676597	0.72622
GDPD5	0.00154666	0.542579
GIT2	0.000679537	0.732657
GLS	0.00108087	0.692308
GLUL	0.00268645	0.604744
GNAI2	0.000842955	0.706822
GNS	0.000936316	0.702893
GOLGB1	0.000680279	0.551261
GPATCH2	0.00125259	0.595909
GPBP1	0.000319416	0.645673
GPHN	0.00152462	0.495792
GPR137B	0.00309003	0.580652
GRINA	0.00146235	0.516844
GRN	0.000112651	0.703704
GSN	0.000804103	0.732987
GTF2I	0.00165202	0.637912
H19	0.000892768	0.573387
HAL	0.000186063	0.623106
HDAC3	0.00577955	0.536693
ZNF776	0.000626928	0.743458
HIF1A	0.000852618	0.720916
RPL21	0.00346839	0.558718
SH3KBP1	0.000583937	0.729456
HIPK3	0.00402368	0.578093
HMG20A	0.00123638	0.584
HNRNPLL	0.00131794	0.727308
HUWE1	0.00107463	0.4
IFRD1	0.000951167	0.703297
IGF1	0.00179302	0.649948
IGF2BP2	0.000182358	0.469697
ILK	7.35096e-05	0.545455
ING4	0.00115653	0.643105
INO80D	0.00116086	0.603172
INPP4A	0.00148542	0.746662
IQGAP1	0.000876483	0.711015
IRF2BP2	0.000633423	0.730667
TCF7L2	0.000775147	0.539024
LRRC37A3	0.000731656	0.729044
IVNS1ABP	0.00126805	0.647506
JAK1	0.018707	0.448911
JARID2	0.000644297	0.727762
JMJD1C	0.000888039	0.608681
KANSL1	0.00125783	0.615368
KAT6A	0.0015715	0.645473
KBTBD4	0.00123905	0.650979
KCNJ2	0.000775683	0.727099
COG5	0.00101425	0.742817
KDM5D	0.000504711	0.759878
KDM6A	0.00125401	0.778647
KDM7A	0.00182544	0.548329
CCNT1	0.00059576	0.657031
KIAA1109	0.00144763	0.576056
KIAA1191	0.00147701	0.682278
KIAA1586	0.000719159	0.734519
KIF2A	0.00159947	0.68333
VPS25	0.00123455	0.652769
KLF10	0.00137841	0.586502
KLF12	0.000624578	0.741838
KLHL24	0.00189921	0.546211
KMT2A	0.0018214	0.639015
LAMA3	0.000575392	0.811101
LAMB2	0.00165285	0.6434
LAMP2	0.000569454	0.748259
LAPTM5	0.000688579	0.720458
LDLRAD4	0.0260161	0.403522
LGALS8	0.00156911	0.651331
LINC00632	0.000632781	0.586517
LINC01278	0.000690997	0.735932
LITAF	0.00031007	0.55
LMO7	0.000371593	0.769641
LPP	7.92542e-08	0.964286
LRCH3	0.00122306	0.570679
LRP12	0.000963479	0.707237
NDUFA3	0.00143295	0.698059
M6PR	0.000869093	0.703038
MAB21L3	0.000772897	0.755152
MACF1	0.000654692	0.538462
MADD	0.000765581	0.664234
MAFB	0.000990428	0.683624
MAGED2	0.000845372	0.743942
MALAT1	0.000959391	0.723871
MANSC1	0.00228367	0.638254
MAP1LC3A	0.000883471	0.741113
MAP2K4	0.00178292	0.547209
MAP2K6	0.000591787	0.78439
MAP3K7	0.00149394	0.646457
MAP4K3	0.00161697	0.552
MAPK14	0.00126314	0.650351
MBNL1	0.00214821	0.531264
MBNL2	0.00085295	0.589874
MDM4	0.00262444	0.612456
MED12	0.0015262	0.688647
MED13	0.000858381	0.747933
MED13L	2.34465e-05	0.690909
MEF2A	0.00104046	0.697581
MERTK	0.0014397	0.545159
METTL15	0.00122254	0.676496
MFSD6	0.000704968	0.716236
MGA	0.000745108	0.768259
MID1	0.00130423	0.61672
MITF	0.00176724	0.55503
MKLN1	0.000784234	0.737343
HLA-F	0.000635498	0.745779
MLX	0.000367701	0.542339
MON2	0.00197322	0.65603
MOSPD2	0.00156953	0.566003
MPP1	0.000680265	0.72822
MR1	0.00114355	0.684987
MRPL42	0.00185233	0.71316
MSH2	0.00127273	0.500574
MTHFD1	0.00114704	0.64813
MTMR10	0.00188371	0.58216
MTMR9	0.00262798	0.531992
ASPH	0.0015275	0.580387
MYADM	0.000887428	0.475862
MYCBP2	0.000562715	0.740603
MYL9	0.000890024	0.698536
MYO10	0.00147987	0.65539
MYO1F	0.000817614	0.72602
MYO5A	0.00102307	0.684369
PLEKHM2	0.00131243	0.590991
MYO9A	0.00126063	0.660574
OSBPL9	0.00660637	0.603911
MYSM1	0.000685465	0.735209
N4BP2L2	0.000490916	0.65641
NAB1	0.000290582	0.478261
NBPF1	0.0015791	0.654663
NBPF11	0.00176465	0.643223
NBPF9	0.00112367	0.689594
ZNF518B	0.00176895	0.535291
NCKAP1L	0.00109263	0.666667
NCOA1	0.00217904	0.516046
NCOA3	0.000892839	0.726995
NEK6	0.00299306	0.573991
NEK7	0.00156463	0.569901
NF1	0.000879839	0.734279
NFAT5	0.00206715	0.636492
NFYA	0.00220206	0.633311
TMPO	9.96794e-06	0.6
NKTR	0.000509972	0.536134
NLK	0.00158089	0.672371
NMD3	0.00135743	0.580387
NPTN	0.000658645	0.750448
BMP2K	0.000660344	0.72515
NR2F1	0.000684563	0.686494
NRBP1	0.000697806	0.717049
NRIP1	0.000725534	0.733735
NRP1	0.000912158	0.538928
NSF	0.00134727	0.715462
NT5E	0.00103517	0.505115
NUAK1	0.00112857	0.720504
NUP43	0.00131016	0.716894
OFD1	0.00288762	0.615421
OGT	0.00140564	0.512061
HS2ST1	0.000461612	0.78527
P4HA1	0.00122621	0.689492
PAM	0.000512638	0.736349
PAN3	0.00238619	0.566108
PAQR5	0.00216999	0.63005
PARP6	0.000471127	0.811241
LMCD1	0.00195233	0.635758
PCDHGB2	0.000842571	0.762661
PCMTD1	0.000759639	0.708206
PCMTD2	0.000973751	0.702116
PDE4A	0.000793322	0.745868
AL513165.2	0.000773491	0.731857
PDE7B	0.000772614	0.728337
CPT2	0.00155462	0.514075
PGAP1	0.000576304	0.770746
OTUB1	0.00203119	0.618925
PHC1	0.00114012	0.689545
PHF20L1	0.00165396	0.591674
PHF21A	0.0010962	0.66171
PHF8	0.0022243	0.611623
PHLDA1	0.0014313	0.689387
PIAS1	0.000995319	0.717541
PICALM	0.000788826	0.740448
PIGA	0.000844312	0.728565
PIK3C3	0.00145304	0.519857
PIK3IP1	0.00173886	0.678593
PIKFYVE	0.00165029	0.696566
PKP4	0.00111394	0.72621
PLCB1	0.000584645	0.779952
PLCG2	0.000876052	0.689305
PLD3	0.00168873	0.629902
PLEK	0.000857224	0.701918
PLEKHA2	0.00123424	0.748794
OLFML3	0.00108441	0.701111
PLXNC1	0.00174991	0.643063
PMEPA1	0.00170342	0.519862
PMP22	0.00128993	0.513115
PNISR	0.00402332	0.562296
POC1B	0.000742258	0.725037
NT5DC2	0.000774757	0.728022
POLH	0.000791128	0.739578
PON2	0.00069191	0.792763
POU2F1	0.000957081	0.581767
VPS29	0.00120793	0.582307
PPME1	0.00200204	0.611349
PPP1R9A	0.00143244	0.677162
PPP2R5C	0.000637736	0.734185
GLT8D1	0.00160264	0.648857
PPP3CB	0.00141339	0.683601
PPP3R1	0.00284648	0.616293
PPT1	0.00116636	0.417949
PRKAA1	0.00125002	0.529049
PRKCH	0.0017651	0.503028
PRNP	0.00111366	0.725972
PRPF19	0.00303132	0.567844
PRPF39	0.00090062	0.723872
PRUNE2	0.000755394	0.71953
PSMC3IP	0.000557853	0.737572
PSMD10	0.00181822	0.599272
ARHGAP15	0.00187811	0.468116
PTCH1	0.00094973	0.682569
PTEN	0.00090094	0.699712
PTK2	0.00216473	0.6374
PTPN4	0.000701785	0.662618
PTPN6	0.00318053	0.564351
PTPRA	0.000607731	0.745732
PTPRJ	0.000715826	0.434483
PTPRO	0.00153675	0.567363
PTPRS	0.00120637	0.605823
RAB11FIP2	0.000780709	0.725183
QKI	0.00144638	0.698002
QRICH1	0.000491007	0.598558
QSER1	0.00049316	0.775311
RAB10	0.00268242	0.584745
RAB11A	0.00171168	0.637398
RAB2B	0.00131447	0.703501
RAB30	0.00103444	0.72951
RAB1A	0.00227213	0.607122
RAB8B	0.000975012	0.683296
RABGAP1L	0.000263728	0.410256
RAC2	0.000352062	0.474638
RAD50	0.00135203	0.659827
RAF1	0.00517704	0.55447
RALGAPA1	0.00141581	0.679542
RALGAPA2	0.00137837	0.668047
RALGDS	0.000646498	0.782393
RAP1B	2.14217e-05	0.6
RAP1GAP2	0.00212736	0.704035
RASA1	0.00110735	0.509783
ZNF71	0.000579399	0.755862
RBM6	0.00217158	0.533742
RBMS2	0.00102716	0.59522
RC3H2	0.00182407	0.53827
RDH10	0.00126427	0.639484
RGL1	0.000702379	0.71904
RICTOR	0.000817005	0.759955
RIN2	0.0016089	0.549607
RNF130	0.000939201	0.725929
RNF19A	0.000339925	0.272727
RNF217	0.00104897	0.634757
RNF38	0.00203229	0.546036
RNH1	0.000718584	0.78963
ROCK1	0.00196912	0.615321
ROCK2	0.000900827	0.722173
RPL31	0.000414398	0.808245
RPRD2	0.00102938	0.69879
RPS2	0.000518302	0.343874
RPS6KB1	0.000604222	0.661082
RPS6KC1	0.000684731	0.63394
RPSA	0.000915423	0.712398
RRAGA	0.000611664	0.731823
RSPRY1	0.000670092	0.760138
RUNX1	0.000600851	0.751621
RUNX3	0.00097587	0.711883
SBF2	0.000985856	0.610532
HNRNPA3P1	0.00237403	0.638586
SECISBP2L	0.00186554	0.494079
SEMA3A	0.000580686	0.746941
SESN3	0.0021228	0.554144
SETD5	0.00109084	0.75
SETD7	0.00168561	0.604276
FXYD5	0.000735796	0.768274
SGCB	0.000806572	0.758254
SH3D19	0.000947705	0.719524
SH3GLB1	0.000881298	0.693652
SIRT5	0.000511007	0.763365
SKIL	0.000398121	0.78302
INTS11	0.000638368	0.549258
SLC12A6	0.0009969	0.70106
SLC23A2	0.00105233	0.742491
SLC38A9	0.000787843	0.740865
SLC4A7	0.000544135	0.756498
SLC52A3	0.000874455	0.747952
SLC9A3	0.000450516	0.774445
SLC9A7	0.00130606	0.493844
SLU7	0.00186534	0.645702
SMAD3	0.000561954	0.742754
SMAD4	0.00104651	0.640957
SMARCA2	0.00100065	0.706287
SMG1	0.00121417	0.672886
RBX1	0.00101256	0.683944
SMOC1	0.00140417	0.503222
SNX18	0.00148004	0.693265
SOS2	0.00107348	0.713134
SP3	0.000490268	0.759414
SP4	0.000715666	0.729535
TOP2B	0.00117149	0.615093
UBN2	0.00094917	0.731653
SPG11	0.000815461	0.767665
SPI1	0.000767467	0.719621
SRGAP2	0.00135206	0.7034
SRPK2	0.00140556	0.563358
SRSF11	0.000561353	0.802273
SS18	2.06186e-05	0.714286
SSBP2	0.00128544	0.646716
LSM3	0.00139708	0.648605
STARD9	0.000441825	0.753816
STAT2	0.00284112	0.606523
STAT3	0.000776522	0.638343
STAU1	0.000413261	0.640336
STAU2	0.000763191	0.537815
STK38L	0.00212984	0.547011
STK4	0.000791054	0.7453
STRN3	0.00124411	0.687392
STX16	0.00028625	0.674797
STXBP3	0.000997077	0.693741
SUMF2	0.000484544	0.632799
SUPT6H	0.00257438	0.599251
SYK	0.000666934	0.738791
SYNE2	0.00048883	0.790521
EIF5A	0.00501747	0.545709
TAB2	0.000653571	0.728929
TANC2	0.000849145	0.697847
TAOK1	0.00446885	0.553509
TAOK3	0.000777287	0.708783
TBC1D15	0.00109277	0.479235
RC3H1	0.000788898	0.763142
TBCEL	0.00112542	0.567453
TBCK	0.000705312	0.741612
TCF12	0.00185398	0.696908
TCF4	0.000819768	0.708549
TCN2	0.00053831	0.62018
TEC	0.00156797	0.591615
LOXL1	0.000660172	0.726952
TGOLN2	0.000738727	0.757699
NTN4	0.000641448	0.741247
TIAL1	0.00202812	0.606343
TIMP1	0.000759336	0.766836
TIMP2	0.00143109	0.64941
TLK1	0.00169059	0.536725
TMCC1	0.00159994	0.646366
TMEM106B	0.00116305	0.545455
TMEM127	0.00120098	0.687017
TMEM259	0.00057504	0.747035
TMX3	0.000938132	0.718129
TMX4	0.000827198	0.704418
TNFAIP3	0.000673155	0.731556
TNFSF12	0.00175959	0.625418
TNKS	0.00122467	0.683028
TNRC6A	0.000884729	0.723237
TNRC6C	0.000635592	0.741774
TNS1	0.0013157	0.667649
TNS3	0.000912857	0.513784
TNXB	0.000941898	0.661203
TOM1	0.00116221	0.612368
TPD52L1	0.000507099	0.516162
TRAF3IP2	0.000547194	0.648901
TRAF5	0.00071844	0.763174
TRIB1	0.00140993	0.68236
TRIM44	0.000906044	0.768557
TRIO	0.000662416	0.617848
TRIP11	0.00115239	0.536027
TRIP12	0.000768533	0.73195
TRMT6	0.000909627	0.742407
TRPM7	0.000775138	0.715148
TSPAN5	0.00182556	0.600339
NOL4L	0.000517076	0.772718
TUBB3	0.00238744	0.605241
TUG1	0.0008213	0.726557
TXNIP	0.00287526	0.573241
UBAP2L	0.000630377	0.72922
UBASH3B	0.000637242	0.733501
UBE2B	0.00206101	0.505414
UBE2C	0.000692924	0.442645
UBE2D4	0.000549865	0.708756
RPL22P1	0.000980178	0.731508
UBE2L3	0.00143817	0.652703
UBE2Q2	0.00156954	0.552447
UBR1	0.000834168	0.727273
AGR2	0.00122061	0.693252
UBR5	0.00114916	0.627421
UBXN2B	0.00199535	0.486364
UCP2	0.000687602	0.71847
UGDH	0.00139211	0.660438
UGGT1	0.0014461	0.669246
USO1	0.00040695	0.786251
USP24	0.00151573	0.636258
USP34	0.000722974	0.722196
USP9Y	0.00169424	0.623421
VEZF1	0.00107563	0.496582
SEC24C	0.000720154	0.737901
VKORC1	0.00536164	0.549047
VPS13B	0.000954733	0.533428
VPS39	0.00144704	0.544547
VPS54	0.000842025	0.663063
WAC	0.00113369	0.673057
WDFY1	0.00161934	0.728512
WDFY3	0.00105075	0.592603
WDR11	0.0010106	0.700775
WDR26	0.00418905	0.66433
WDR45B	0.000342366	0.426901
WDR48	0.000671713	0.738475
WDTC1	0.00106472	0.753373
WNK1	0.00130985	0.702161
WSB1	0.000520822	0.617362
WWP1	0.00140154	0.688607
CBWD3	0.00143751	0.65997
XRN1	0.000962532	0.767433
YAP1	0.000384909	0.586895
YLPM1	0.000615281	0.779983
YPEL3	0.00354351	0.558763
YPEL5	0.00113953	0.667687
YTHDF3	0.000770234	0.75566
ZBTB10	0.000673749	0.719612
ZBTB20	0.000447404	0.58584
ZBTB38	0.000573071	0.675403
ZEB2	0.000736034	0.727722
ZFAND5	0.00141989	0.740107
ZFAND6	0.000321348	0.513978
ZFP36L1	0.00108726	0.671508
ZFP90	0.000816827	0.775036
ZFR	0.000749371	0.714822
ZFYVE16	0.000726013	0.748504
ZMYM2	0.00085932	0.711435
ZNF106	0.00155242	0.561869
ZNF117	0.00188128	0.635981
ZNF121	0.00124261	0.653846
ZNF148	0.00117777	0.718292
ZNF222	0.00120213	0.576874
ZNF226	0.00215797	0.611326
CWC27	0.000936572	0.747032
GORASP2	0.00106518	0.564979
ZNF362	0.00077238	0.809105
ZNF385A	0.000703985	0.722981
ZNF410	0.00181364	0.577092
ZNF512	0.000590726	0.754031
CTTNBP2NL	0.000994839	0.691518
ZNF608	0.00101402	0.746706
ZNF638	0.0039991	0.566152
ZNF641	0.0014006	0.691506
ZNF708	0.000684097	0.740241
ZNF83	0.00215074	0.643426
ZNF91	0.00117296	0.648186
ZSCAN21	0.00136162	0.747302
ZSWIM8	0.000705936	0.732617
