# Supplementary material for: Analysis of Dormancy-Associated Transcriptional Networks Reveals a Shared Quiescence Signature in Lung and Colorectal Cancer
Source: Int J Mol Sci. 2022 Aug 30;23(17):9869. doi: 10.3390/ijms23179869 (PMC9456317; doi:10.3390/ijms23179869)
Supplement: Supplementary file 1 [file ijms-23-09869-s001.zip › Table S9.xlsx]

## Sheet: Sheet1
name	BetweennessCentrality	ClusteringCoefficient
APPL1	0.000641322	0.722954
APPL2	0.000515431	0.778621
BAMBI	0.00144045	0.71677
BMPR1A	0.000904334	0.733574
DAB2	0.00179594	0.612391
FMOD	0.00111758	0.753059
FOS	0.00136094	0.64777
LDLRAD4	0.0260161	0.403522
MAP3K7	0.00149394	0.646457
NLK	0.00158089	0.672371
PMEPA1	0.00170342	0.519862
PTK2	0.00216473	0.6374
SKIL	0.000398121	0.78302
SMAD3	0.000561954	0.742754
SMAD4	0.00104651	0.640957
SPI1	0.000767467	0.719621
STAT3	0.000776522	0.638343
USP9Y	0.00169424	0.623421
ZEB2	0.000736034	0.727722
FYN	0.00180957	0.653223
ROCK1	0.00196912	0.615321
ROCK2	0.000900827	0.722173
RUNX3	0.00097587	0.711883
ZFP36L1	0.00108726	0.671508
