# Supplementary material for: Analysis of Dormancy-Associated Transcriptional Networks Reveals a Shared Quiescence Signature in Lung and Colorectal Cancer
Source: Int J Mol Sci. 2022 Aug 30;23(17):9869. doi: 10.3390/ijms23179869 (PMC9456317; doi:10.3390/ijms23179869)
Supplement: Supplementary file 1 [file ijms-23-09869-s001.zip › Table S10.xlsx]

## Sheet: Sheet1
geneName	lsc136pkh1	lsc136pkh2	lsc136pkh3	lsc136n1	lsc136n2	lsc136n3	lsc229pkh1	lsc229pkh2	lsc229pkh3	lsc229n1	lsc229n2	lsc229n3	H1	H2	H3	H4	H5	L1	L2	L3	L4	L5
ABLIM1	4.23104	0	1.44569	0	0	0	0	1.46116	0	0	0	0	8.06072	7.94728	7.8936	8.07075	7.81605	7.73171	7.65765	7.59092	7.99548	7.56073
ACTA1	6.57423	5.27333	10.1916	0	0	0	0.702343	0.483719	0.534765	0	0	0.144813	4.65978	4.80313	4.73386	4.84803	4.48022	5.18491	4.84132	5.02525	5.01722	4.70804
ADAM15	0	0	0	1.23752	10.247	1.36866	1.4954	1.26241	1.59506	1.85118	1.4349	0.990682	9.05307	8.95934	9.10291	9.01311	8.03221	9.34473	9.31946	9.01031	9.38176	8.96273
ADM	0.536205	0	3.24247	19.5326	9.82625	7.38741	4.68269	4.03342	3.36941	5.86181	5.67425	0.35293	5.54333	5.04097	5.56531	5.81306	5.51363	5.69958	5.13836	5.65592	6.51872	6.43115
ALDH1A3	0	0	0	0.829326	0.101346	1.52114	0	0.210168	0.033106	0.32362	0.024012	0.228836	3.4958	3.739	3.43971	3.90843	3.74334	4.3801	4.11215	4.26921	3.49072	3.55464
ANXA6	29.9284	50.6826	18.9853	5.0462	0	2.65767	11.4707	15.4419	15.837	2.23771	6.87267	5.92633	7.1499	7.37033	7.13174	7.9237	7.37415	6.72706	6.74437	6.7934	6.99163	6.6291
APLP1	1.18125	0	0	1.69125	5.46664	0	0	0	0.293677	6.58647	5.02298	1.84568	3.53721	3.99606	4.05627	3.46549	3.34636	3.32193	3.40083	3.46291	3.32193	3.59227
ARID5B	13.1357	4.12765	17.4559	2.37223	0	0.241936	1.98492	1.22744	2.50427	0.440598	0.289429	1.27265	12.8371	12.8603	12.6996	12.6231	12.364	12.5169	12.6124	12.3728	12.4003	12.0872
ARL13B	0	37.896	0	0	0	0	8.99936	9.68901	13.1815	4.09154	0	0	6.61079	6.6343	6.58742	6.36931	5.96454	6.9377	6.59688	6.5147	6.82124	6.48702
ATF2	20.5177	0	7.015	0	0	0	5.90761	8.35587	3.77343	0.67241	1.10862	4.87172	9.0347	8.96521	9.03672	9.3846	9.23636	8.67412	8.51001	8.69833	8.85224	8.90497
BCL2L11	1.70835	9.01306	0	0	0	0	2.2615	1.18836	0.667173	0	0.498547	1.06009	6.86476	6.56982	6.76412	6.7603	6.56113	6.62548	6.42788	6.44691	6.41326	6.48838
BMP1	0	0	0	0.506354	0	0.10724	0.617197	0.435955	0	0.458847	0.51352	0.962259	5.48357	5.31214	5.36847	5.37255	4.84978	6.13466	5.52	5.49468	5.52306	5.20654
BMPR1A	5.3607	4.39965	5.5748	0	0	0	1.8454	2.70819	0	0	0	0.392732	9.10722	9.53289	9.38027	9.74786	8.77447	8.91855	9.08773	9.27423	9.09478	8.80643
BRAF	0	1.93577	1.04265	0	0	0	0	0.488337	0.754949	0	0	0	7.66124	8.18188	7.57048	8.23071	8.10303	7.4982	7.55095	7.47238	7.56396	7.68843
C2CD3	0	4.89848	0	3.51472	1.86376	5.85645	1.65573	0	1.84594	13.2317	9.18211	1.76129	7.96323	8.04326	7.75269	8.24728	8.45096	7.916	7.87776	7.79463	7.60156	8.02485
CALB1	0	28.4098	11.9524	15.0805	11.3988	19.9448	6.59773	4.27925	2.88203	5.92398	6.28157	13.5168	8.20712	8.24539	8.13084	8.12603	8.79297	8.90259	8.44126	7.8837	8.74288	9.60358
CAPN1	0	0	0.032598	0.480915	1.11837	0.631052	1.269	0.16746	0.44875	0.30833	0.989784	0.615843	13.7921	13.9073	13.9093	14.1892	12.6344	14.1388	13.9681	13.8888	14.3003	13.6801
CHD7	0	0	0	2.12016	29.9786	7.98131	0	0	0	0	3.74048	17.2601	10.544	10.4757	10.0834	11.0557	10.8493	10.2795	9.91279	9.96433	10.1506	10.2608
CTNNB1	19.4836	0	23.0767	46.0629	17.3405	21.8165	37.1447	45.5884	49.6753	49.6402	54.4493	45.7791	9.89451	10.3174	9.64267	10.3527	10.2394	9.7121	9.73274	9.61458	9.67051	9.56108
CUL3	25.6636	39.6613	31.395	0	0	0	5.21185	5.3665	10.7698	0.264901	2.89349	0	8.45605	8.2883	8.2848	8.53892	8.01009	8.1437	7.9983	8.0973	8.16627	7.82124
DAB2	38.829	39.8135	47.7933	0.549003	1.593	1.47765	4.49868	5.52233	6.50221	0.184237	0	0.738854	8.00112	7.54269	7.67682	8.23154	7.98177	7.74119	7.44216	7.53466	7.89808	7.72092
E2F4	0	0	0	3.39471	1.16527	0.589606	1.41704	0.92907	0.751309	1.57753	2.45807	0.032926	11.2509	11.0471	11.1761	11.0924	9.94886	11.5928	11.5289	11.31	11.1459	11.1254
EFEMP2	3.80354	18.3513	0	0	0	0	0.35087	1.06102	3.80584	0	0	0	4.46656	4.61523	4.3942	4.84002	4.4004	4.40452	4.19909	4.23594	4.37606	4.44153
ESRP2	2.99721	0	0	1.97216	0	0.390183	0	0	0	0.60826	0.271242	1.02758	8.52761	8.13231	8.4611	8.85497	7.84499	9.18794	8.53001	8.48427	8.96273	9.07708
EXOC4	10.1221	72.5971	17.2077	0	0	2.09296	20.7732	15.6036	7.78455	0.558884	4.4786	2.98667	4.55428	4.68143	5.28251	4.3702	4.51209	4.17334	4.2401	4.26534	4.60915	4.42645
FAT1	1.07838	0	0	1.44014	0.128576	0.788781	0.764303	1.0822	0.785133	11.4408	4.10828	4.05838	12.5886	12.1486	12.0371	12.4076	11.8539	12.1004	11.6632	11.7365	12.1177	11.9906
FGFR1	0	0	0	4.44978	12.892	2.95034	2.18399	0	0.666116	1.34613	1.40726	2.50499	5.86078	6.10509	5.93887	6.3917	5.90734	5.72299	5.72372	5.66921	5.83652	5.58688
FGFR3	0	0	0	0.576098	3.03156	0	0	0	1.05049	1.99851	1.88053	0.380759	4.19842	4.18347	3.96141	3.95021	3.75686	4.60855	4.39292	4.43506	4.07203	3.98574
FGFRL1	0	0	0	22.2221	0	21.7275	0	5.87797	0	22.5342	17.2298	12.4625	6.07495	6.43313	6.13326	6.53561	6.17195	6.05626	6.19024	6.12214	6.07924	5.90477
FOXO3	15.8782	22.4483	14.7116	0.031365	0	0	4.80095	4.81049	4.83573	0	0	1.94909	8.78631	8.53531	8.5281	8.61925	8.62435	8.61678	8.35613	8.27753	8.45027	8.39927
GAA	19.3689	0	17.6981	0.468655	0	0	31.6002	34.3373	38.7791	1.21625	5.89819	42.7267	6.22949	6.75524	6.35146	6.67537	6.03598	6.36269	6.02653	6.002	6.1733	5.80073
GCNT3	5.4277	4.65784	11.2569	3.57073	0	0	14.1339	18.0232	18.2928	6.28151	10.0961	2.21531	9.92134	8.37422	9.77729	8.62326	7.543	10.0292	9.05079	9.7121	9.9278	9.71486
GZF1	0	0	0	2.42152	0	0	0	0	0	2.1448	1.92358	2.60196	5.70181	5.47591	5.57778	5.43153	4.86956	6.04084	5.72352	5.57619	5.63431	5.53292
TFAP4	0.184074	0.590604	0.013715	0.908748	0.648014	0.402081	0.698781	0.152022	0.230347	1.20542	0.754908	1.02004	10.0829	9.92564	10.2485	9.91712	9.57952	10.579	10.1017	10.29	10.4955	10.288
HIF1A	0	10.3599	0	29.1867	4.21929	10.0571	0	19.6414	0	24.5029	13.118	24.6818	11.1331	11.1317	11.0169	11.0425	10.8277	10.83	10.9361	10.8354	10.8463	10.5665
SH3KBP1	27.4716	44.6963	25.1854	2.06693	0.538192	0	2.41522	1.65849	5.28157	0	0.178988	0	6.83886	6.96971	6.71681	6.8127	6.43899	6.39082	6.70823	6.42427	6.24591	5.56306
HRAS	0.935138	0	0	6.61744	6.23395	0.434866	0.33911	0	2.60716	8.68463	6.24158	0	6.54199	6.13717	6.25475	6.47431	6.14143	6.61725	6.5076	6.48598	6.50001	6.47822
IFT122	0.295008	0	0	0.521522	0.056868	0.510622	0.307322	0.185163	0.188995	0.681815	0.514223	0.67244	6.26479	6.25494	6.31124	5.86763	6.07043	6.36121	6.3031	6.23037	6.52623	6.34869
ARHGAP26	0	0	0.146524	5.11611	3.04482	0.594772	11.0562	4.30666	4.98341	5.76764	7.08399	2.74074	8.33161	8.17085	8.2383	8.2902	7.55406	8.55989	8.78063	8.56787	8.45413	8.2902
ILK	0	0	0	5.27564	0	4.91171	6.06873	2.85741	4.41197	17.7482	10.3969	6.44928	9.45543	9.3962	9.60923	9.54524	9.15027	9.01618	9.42396	9.51107	9.30898	8.71285
INSIG1	0.256072	0	0.164549	1.30873	0	0.783905	0	0	0	0.443483	0.399869	0	8.15512	7.77306	8.30127	7.64035	7.40708	8.15896	7.72427	8.11021	8.36114	8.27249
ITGA2	1.75518	0	1.68116	0	0	0	0	0.910286	1.88994	0.399522	0	0	11.7918	12.0199	11.5817	12.596	12.5865	11.4429	11.548	11.2292	11.4794	11.1532
ITGA6	32.6546	72.8232	32.5029	7.15688	0	9.1942	19.8914	15.1526	25.7843	2.76266	8.86938	4.78618	12.5381	12.8411	12.4348	12.7833	12.9763	12.5726	12.338	12.1915	12.5313	12.3338
LAMA3	0.33264	3.01442	5.65733	0	0	1.01524	2.6293	1.85168	3.29943	0.560618	1.68098	0	6.95261	6.919	6.55893	7.55267	6.82067	6.69612	6.30584	6.29676	6.8765	6.55391
LAMB2	0	0	0	0.121069	1.67411	0.272648	2.75139	3.33707	0.260741	2.91775	3.74701	4.66079	6.63146	6.58075	6.65458	7.18865	6.83203	6.78639	6.22275	6.53486	6.64534	6.53332
MAFB	145.643	237.703	130.41	2.98069	7.47764	7.62921	17.5359	15.2541	27.4283	0.742727	1.82866	1.18102	4.06125	3.52268	3.64269	3.78831	3.86296	3.42052	3.32193	3.44502	3.91791	3.48451
MAPK14	15.8722	31.1692	13.9198	0	0	0	0	0	0	0	0.754835	0	8.0458	8.33188	8.1607	8.68836	8.06858	7.91787	7.60823	7.80012	7.97408	7.93336
MDM4	0	0	0	0.919348	0	1.72396	0	0	0	0.294572	1.88348	0	6.31242	6.51733	6.33428	6.59688	7.13439	6.21663	6.16003	6.18419	6.31344	6.75151
MED12	9.75256	21.1273	14.7436	6.51793	0	0	3.64383	5.83889	3.01592	0	1.61361	2.269	8.89533	9.60923	8.65125	9.2215	7.40332	8.40761	8.76678	8.57805	8.94356	8.04681
MFN2	0	0	0	0.149061	0	0	0	0	0	0.361718	0.428443	3.5696	9.42527	9.35275	9.03561	9.29392	8.16795	9.80283	9.26643	9.26681	9.70392	9.11186
MMP2	11.5871	423.553	330.204	0.673928	0	3.16186	0	2.43712	3.41655	0	1.4518	0	4.00919	3.89463	4.00741	4.0636	3.89227	4.26139	4.37283	4.32294	4.3331	4.14134
MTHFD1	31.2469	10.3972	27.2002	5.50623	0	0	9.04374	10.0999	6.09263	0	1.36783	3.00521	4.96856	4.1589	4.86982	4.28115	4.54765	4.1149	4.52258	4.72468	4.30061	3.9269
MYC	2.48289	5.01172	2.11058	28.6345	4.31695	12.1817	0.207766	1.02489	0.200473	1.79653	3.17792	3.06528	13.5488	13.0813	13.1489	12.8353	12.3851	13.8505	13.0273	12.9662	13.3085	12.9487
PLEKHM2	6.4207	20.6655	11.1542	0.649954	0	0	2.63897	1.56748	4.05862	0.186247	1.27655	1.91643	9.37462	8.51509	9.06235	9.9454	9.74828	9.02305	7.93533	8.50486	9.33943	9.95115
NAB1	2.77967	14.2818	7.19683	4.87931	0	0	7.63146	11.3564	13.1179	6.08095	9.09011	0.693973	8.3514	8.35803	8.19026	8.53053	8.61616	8.08707	7.97741	8.09811	8.29269	8.12637
NF1	6.67073	9.77486	12.1187	1.11607	0.71198	0.443907	6.31666	4.22587	5.6361	0.936992	2.78756	0	8.77079	8.77379	8.42907	9.05864	8.6986	8.44615	8.56365	8.27481	8.45868	8.50687
MAEA	17.9009	8.08891	15.2911	0.233322	0	0	4.2772	5.6794	9.94185	1.12666	0.289864	2.11367	10.4219	10.4682	10.1839	10.7955	10.5912	10.0681	9.78905	9.87715	10.1181	10.1055
NPHP3	0.416336	0	0	1.20153	2.31352	0.495794	0.56806	0	0	5.81532	2.89536	0	6.24025	6.36444	6.26579	6.74171	6.87143	6.33545	6.21524	6.35673	6.22258	6.30538
EIF1	40.9854	38.7976	31.2952	4.10874	0	2.97451	12.5235	13.3799	16.1324	2.17506	6.36492	3.96554	5.12143	5.56174	5.04986	5.53209	5.08393	4.83801	4.93486	4.77472	4.95691	4.57565
PALB2	0	0	0	6.59973	1.27463	0.928384	0	0	1.8183	1.8406	1.25391	4.42305	7.11189	7.35435	7.2504	7.35149	6.3692	7.61634	7.4795	7.26817	7.16583	7.09807
PAM	3.37728	0	2.62899	6.41432	7.76057	3.85973	0	0.374587	0.785944	4.66201	3.60436	2.64303	7.88159	8.10303	7.93707	7.9259	8.02321	7.52744	7.43124	7.54767	7.59736	7.40414
PLOD3	0	0	0	2.83599	4.47937	1.1703	0	0.718364	0	3.0487	0	0	8.4861	8.42197	8.41182	8.2865	8.05491	8.55325	8.61101	8.49286	8.59357	8.40761
PLXNA1	0	4.22255	0	0.299009	1.33188	0.129427	0.14225	0.014734	0.046078	0.4821	0.356256	0.359225	7.55993	7.66041	7.50454	7.9506	6.92453	7.58753	7.38186	7.40897	7.40234	6.786
PTCH1	7.95477	53.4959	16.6734	0	0	0	0	2.07121	2.61292	0	0	0	9.15797	9.2425	9.16308	9.61208	8.97302	9.00464	8.825	8.60958	8.92016	8.65744
PTEN	22.6344	98.254	39.4506	2.09277	0	0	10.1037	9.53341	12.047	1.69449	4.90337	0	3.99855	4.10794	4.09864	3.91068	5.44352	3.59038	4.36214	4.01609	4.0027	4.30492
PTK2	0	0	0	1.92449	8.42162	4.59221	1.13175	1.26404	2.87077	5.56123	4.27482	2.72428	8.00952	8.15236	8.15046	8.29807	8.68052	7.86025	7.79426	7.87662	7.93765	8.2338
RDH10	47.2554	13.9117	30.6939	0	0	0	3.16625	0	0	0	0	0	9.41576	9.52375	9.43489	9.38711	9.22594	9.14173	9.20626	9.18128	9.14882	8.93383
RHOA	0	0	0	38.8021	23.3313	0	31.9185	27.3067	20.8993	80.6579	84.7353	46.3183	11.9455	12.0293	11.8458	12.3543	12.3493	12.7709	12.6884	12.4646	12.5781	12.6817
SAPCD2	7.47978	0.223629	11.9171	10.4559	6.14387	9.72241	2.1347	1.6508	3.40569	4.46662	3.65319	3.7048	6.62485	6.33607	6.38196	5.89372	5.9673	6.94296	6.76996	6.67426	6.4863	6.27005
SDC1	16.6078	3.43411	0	32.1123	7.63173	15.7621	6.78904	4.11179	2.81399	8.59674	5.01981	2.73897	7.48472	7.8245	7.5472	7.65593	7.5322	7.39958	7.36527	7.41706	7.44311	7.28644
SEMA3A	0.604898	0.779948	1.81061	0.390463	0.093312	0	0.140116	0.372342	0.268451	0.006819	0.221282	0.005964	8.78279	9.26292	8.75547	9.28113	9.01349	8.22244	8.55455	8.23555	8.35649	8.28019
SGPL1	0	11.549	0	37.3101	52.705	41.028	6.6734	6.98175	5.02487	28.726	16.8719	3.89914	9.10519	8.98657	8.73543	8.96615	8.53619	8.27249	8.70415	8.68979	8.95678	8.60557
SLC9A3R1	2.7484	34.457	0.981448	167.08	110.092	115.702	1.54723	0	0	24.7922	11.8099	5.22698	9.14057	9.02487	9.51952	8.98809	7.93967	9.61716	9.31452	9.39754	9.64496	9.0466
SMAD3	25.6182	13.9716	14.1123	0	0	0	0	7.34873	4.58877	0	0	0	6.74761	6.84412	6.68453	7.41412	6.66887	6.7788	6.3491	6.37579	6.82775	6.78582
SMAD4	0	88.4884	41.3193	0	0	0	1.63619	0	5.80906	0	0	1.43608	9.28301	9.262	9.16062	9.18966	9.17695	8.90079	8.94136	8.92803	8.83374	8.88182
SP3	32.9239	18.3198	24.1806	5.08499	0	2.36379	7.82257	9.63478	9.29312	4.54399	6.01895	2.6495	10.1255	10.0954	9.93895	10.109	10.1247	9.74871	9.77654	9.77729	9.91592	9.85497
STAT3	80.4632	81.5543	95.6563	18.5584	0	4.74061	49.7578	40.442	45.9939	14.5015	21.881	29.496	11.7791	11.4783	11.0734	11.7051	11.2994	11.5124	11.2292	11.0279	11.3293	11.1751
STAU2	0	8.22247	31.3728	0	0	0	5.32455	4.68291	15.2353	2.14469	2.30204	1.81374	9.43823	9.63752	9.54586	9.40992	9.5888	9.20549	9.39338	9.37023	9.25441	9.34294
STIM1	13.8327	30.03	19.8222	5.52689	0	0	9.7804	3.25465	11.6127	5.40445	3.04321	0	4.64515	5.08995	5.2414	3.92708	4.76637	5.76495	4.71282	4.99059	4.9557	5.17785
SYK	0.867295	2.87575	0.998106	0	0	0	0.319962	0.370553	0.984476	0	0	0	8.77287	9.23305	8.82153	9.16192	9.10722	8.74562	8.61276	8.61985	8.73483	8.66583
TCIRG1	0	0	0	3.6759	2.5547	3.49521	0.753869	0.666339	1.45086	2.99024	2.9238	1.53597	10.1017	10.1541	10.3359	9.60141	10.6758	9.42396	10.1592	10.0809	9.90765	10.0618
TNFAIP3	0.789041	3.73894	8.99823	0	0	0	0	0.45651	0	0.199456	0	0	7.01361	6.7744	6.52174	6.97647	6.83091	6.24979	6.42107	6.35962	6.66902	6.78946
TNNT2	0	0	0	1.67586	0	4.55032	0	0	0	0.601414	0.302524	0	6.76908	6.62082	6.58325	5.50266	7.13233	5.38012	6.74323	6.18709	5.83091	6.36498
TRIP11	12.4379	0	3.18722	0	0	0	5.14689	2.41374	3.06785	0	0	1.30217	7.80397	7.94209	7.80137	8.54276	7.98627	7.78225	7.53018	7.86244	8.00978	7.89447
TSKU	0.694298	0	0	4.57028	1.57332	3.33881	0.42554	0.826793	0.29234	1.23299	2.35509	2.50883	8.35038	8.40577	8.36973	7.85679	7.09919	8.14738	8.43262	8.28882	8.28422	7.97615
TUG1	0	0	0	0	3.70812	0	0	0	0	0.16668	0.63687	1.52391	12.0504	12.2588	11.8373	12.2625	12.2842	11.8752	11.801	11.801	12.0235	11.7802
UCHL5	2.18923	0	0	9.38182	6.87205	5.11616	10.4255	4.93533	19.0941	9.80765	7.27694	5.57003	11.7205	11.4242	11.4868	11.6434	11.1373	11.7901	11.976	11.6924	12.0173	11.7484
VEGFA	0	0	0	2.05926	0	4.01979	0	0	0	1.33132	0	0	8.05069	7.94873	7.9374	9.33404	9.07894	8.59603	9.07353	9.33024	8.97837	8.84784
WDR48	4.0623	6.61054	4.00413	1.02556	0	0.469221	3.50742	5.51504	2.39844	0.329586	1.68898	0.986128	8.25416	7.7959	8.15512	8.32058	7.96161	7.40309	7.6679	7.72427	7.75484	7.56421
YAP1	0	0	0	3.08297	0	0.528352	0	3.58105	0	0.771601	0	0.795728	10.1181	10.0037	9.88606	10.3221	10.4978	10.0055	9.72231	9.64209	10.0169	10.2043
YY1	16.6221	18.3602	22.0169	0	0	0	0	0.515408	0	0	0	0	5.9874	6.10293	5.95271	5.81687	5.37592	6.43567	6.22519	6.35135	6.00543	6.07383
ZFAND5	0	0	0	11.3035	0	8.95292	11.213	23.3452	8.19758	14.6829	16.1857	7.66566	13.8852	13.4057	13.5999	15.2841	14.8754	13.3216	13.8416	13.7921	13.8394	13.5982
AAMP	0	0	0	0.310771	2.94676	0.718614	0	0	0.26483	1.40402	0	0	6.71355	6.8282	6.88734	6.59024	6.2645	6.83127	7.07674	7.10693	6.9918	6.61337
ABI1	0	0	0	1.53968	1.88426	0	0	0	0	1.33247	0	0	11.3008	11.2568	11.3713	11.3581	11.5948	11.1723	11.1032	11.0161	11.2821	11.2907
ACTA1	6.57423	5.27333	10.1916	0	0	0	0.702343	0.483719	0.534765	0	0	0.144813	4.65978	4.80313	4.73386	4.84803	4.48022	5.18491	4.84132	5.02525	5.01722	4.70804
ACTL6A	37.5243	59.1611	44.9192	37.8248	0	0	25.5564	31.0802	41.5765	23.7954	30.0957	2.11568	7.71688	7.55043	7.60535	6.9233	6.67799	7.69028	7.88008	8.14885	7.97522	7.61134
ACTN1	2.17693	0	0.807809	28.1613	28.0234	0	2.29299	0	3.04744	23.742	15.7441	27.8888	15.5099	15.5099	15.2631	15.7566	14.8238	15.3085	15.4715	15.3555	14.8047	14.3379
ADAM15	0	0	0	1.23752	10.247	1.36866	1.4954	1.26241	1.59506	1.85118	1.4349	0.990682	9.05307	8.95934	9.10291	9.01311	8.03221	9.34473	9.31946	9.01031	9.38176	8.96273
ADM	0.536205	0	3.24247	19.5326	9.82625	7.38741	4.68269	4.03342	3.36941	5.86181	5.67425	0.35293	5.54333	5.04097	5.56531	5.81306	5.51363	5.69958	5.13836	5.65592	6.51872	6.43115
AKAP13	0	0	0	5.85041	9.64372	0	0.325953	2.54215	11.3765	2.73081	2.94775	1.75483	8.37691	8.42865	8.30094	8.69361	8.95495	8.1602	7.97408	8.05776	8.31527	8.47839
ALDH1A3	0	0	0	0.829326	0.101346	1.52114	0	0.210168	0.033106	0.32362	0.024012	0.228836	3.4958	3.739	3.43971	3.90843	3.74334	4.3801	4.11215	4.26921	3.49072	3.55464
ALOX5	4.03181	0	11.167	0	0	0	0.569668	1.08766	2.65801	0	0	0	6.43794	5.84926	6.43794	5.98153	5.41981	6.44884	5.97791	6.62046	6.76996	6.23497
ANXA1	12.156	54.1319	43.7348	337.872	44.4101	106.732	23.352	26.6812	42.379	74.1134	52.6698	84.8265	10.841	9.91095	10.2067	9.90689	9.12364	10.843	10.2405	10.3916	11.2812	10.3206
ATF2	20.5177	0	7.015	0	0	0	5.90761	8.35587	3.77343	0.67241	1.10862	4.87172	9.0347	8.96521	9.03672	9.3846	9.23636	8.67412	8.51001	8.69833	8.85224	8.90497
BAIAP2	0	0	0	0.276323	0	0.252574	0.751681	0	0	0.437283	0.641591	0.903975	6.92028	6.84185	6.92362	7.20694	7.28944	6.73643	6.69845	6.56287	6.44291	7.13196
BCAS3	0.867397	0	0.838854	0.097205	0	0	2.19475	1.88978	1.37915	0.193435	1.53423	0	7.58562	7.91858	8.02121	7.99998	8.29056	6.95975	7.41678	7.42111	7.31989	7.6247
BCL2L11	1.70835	9.01306	0	0	0	0	2.2615	1.18836	0.667173	0	0.498547	1.06009	6.86476	6.56982	6.76412	6.7603	6.56113	6.62548	6.42788	6.44691	6.41326	6.48838
BCL6	0	0	0	2.41259	0	2.4337	1.77079	0.36983	1.83826	1.19354	1.6534	4.92559	6.81628	7.3332	6.99123	7.63271	7.07937	6.82804	6.61539	6.83203	6.86228	6.69117
BMPR1A	5.3607	4.39965	5.5748	0	0	0	1.8454	2.70819	0	0	0	0.392732	9.10722	9.53289	9.38027	9.74786	8.77447	8.91855	9.08773	9.27423	9.09478	8.80643
BRD2	0	0	0	6.99409	2.58399	1.10979	0	0	0.865343	12.4853	4.2076	8.27007	12.7261	12.6085	12.6104	12.9917	12.5919	12.4794	12.2588	12.3359	12.4269	12.4076
BTG1	82.3655	71.3406	51.6039	13.0845	0	7.29325	16.3218	20.3544	23.8258	7.19427	12.0505	0	7.53466	7.5322	7.63134	7.23801	8.13679	7.154	7.55578	7.37894	7.22417	7.5294
HNRNPA1P33	0.354405	0	0.490636	4.1802	4.23607	2.04152	1.59953	0	2.89743	2.0806	2.00806	0.639217	9.51407	9.4697	9.46075	9.55565	8.84999	10.0089	9.64267	9.49851	9.49503	9.37267
CALB1	0	28.4098	11.9524	15.0805	11.3988	19.9448	6.59773	4.27925	2.88203	5.92398	6.28157	13.5168	8.20712	8.24539	8.13084	8.12603	8.79297	8.90259	8.44126	7.8837	8.74288	9.60358
CAMK1	117.111	170.889	133.7	3.63831	0	3.93549	9.86271	8.60535	16.3252	2.88647	4.74461	2.07937	6.32465	6.29839	6.62617	7.09535	6.55004	6.38087	6.24164	6.45965	6.44159	6.15766
CAPN3	0	0	0	0.824226	0	0	0	0	0	0.464204	0.492559	0	5.53143	6.08861	5.66387	6.46529	6.51375	5.39235	5.49147	5.55973	5.45429	5.6001
AC090192.2	0.600612	0	0	4.88813	0	1.8955	0	0	0	0.144972	0.274012	0.824488	7.88665	8.43941	7.89313	8.24539	7.93299	7.87594	7.27515	7.55267	7.66878	7.70355
CCNB1IP1	1.1017	1.05335	9.29591	0	0	0	0	1.89774	8.78539	1.69823	0	0.523164	7.53207	8.06821	7.85904	7.7453	7.60076	7.9532	8.29662	8.06288	7.99998	7.82075
TRIM24	7.92125	14.436	9.1214	1.367	0	0	4.769	3.57724	5.27566	1.45705	2.3924	1.88292	6.99385	6.81328	7.24622	8.03145	7.55531	6.60947	6.93018	6.72782	7.51902	7.29214
CLASP2	5.28457	6.48038	4.39924	0.112848	0	0.844265	1.87611	1.39568	1.66135	0.316651	0.300029	0.979649	6.59983	6.69289	6.59343	6.90665	6.77308	6.35417	6.40433	6.29439	6.62737	6.65302
CLIC4	11.7788	7.1602	9.05022	3.03756	0	0.269833	4.60655	7.04382	8.54508	1.4934	2.77083	0.457428	7.29395	7.0652	6.7905	7.13094	6.38485	6.81442	6.73871	6.5762	6.52025	6.13737
CNOT2	0	11.0663	5.64507	0	0	0	0.868508	0.629666	0.540235	0	0.381241	0	10.6596	10.8559	10.5581	10.4929	10.5802	10.2703	10.7985	10.6497	10.1936	10.2224
CTNNB1	19.4836	0	23.0767	46.0629	17.3405	21.8165	37.1447	45.5884	49.6753	49.6402	54.4493	45.7791	9.89451	10.3174	9.64267	10.3527	10.2394	9.7121	9.73274	9.61458	9.67051	9.56108
CUL3	25.6636	39.6613	31.395	0	0	0	5.21185	5.3665	10.7698	0.264901	2.89349	0	8.45605	8.2883	8.2848	8.53892	8.01009	8.1437	7.9983	8.0973	8.16627	7.82124
CYBB	65.828	101.221	86.2135	0.541336	1.08896	3.58961	3.03275	3.65832	3.87308	0.084457	0.456392	0	5.52241	5.55405	5.15915	5.41155	4.92219	5.24429	4.5167	4.97593	4.94503	4.65173
EGLN1	25.1725	29.4845	36.4138	0.132436	0	0	73.8221	75.1968	40.1052	0	0.653084	0	12.1966	11.4002	11.746	12.015	11.3786	11.2436	11.3779	11.1623	11.7106	11.7106
EGR2	3.13889	15.3951	8.82191	0	0	0	2.43073	0	0	0	0	0	3.8476	4.04489	3.69114	4.10735	3.8478	3.56815	3.50518	3.67233	3.57487	3.73372
ERCC1	0	0	0.558234	0.174038	6.27367	1.01696	0.241899	0	0	1.33317	0.898045	0	4.62027	4.84384	5.16488	4.66172	4.45914	5.48789	5.08399	5.46855	5.0977	5.01586
ERCC2	0.31993	0	0	1.99552	2.74172	1.52727	2.29727	1.13372	2.59846	2.83691	2.5018	2.84204	8.04473	8.05228	8.08563	7.86174	7.46014	8.319	8.21955	7.93272	8.21378	8.0219
ETS2	1.02724	1.82113	0.951754	18.0946	36.3921	34.7201	7.40743	5.89327	3.93336	17.428	7.9833	5.01866	11.3059	11.5005	11.3684	11.7248	11.6586	11.296	11.117	11.1616	11.1585	11.1183
EXOC4	10.1221	72.5971	17.2077	0	0	2.09296	20.7732	15.6036	7.78455	0.558884	4.4786	2.98667	4.55428	4.68143	5.28251	4.3702	4.51209	4.17334	4.2401	4.26534	4.60915	4.42645
FURIN	0	0	0	0	6.24026	3.99214	2.26464	2.84601	6.75224	9.95632	8.96516	12.0047	8.52863	8.28051	8.44317	8.86718	8.26293	8.58663	7.86908	8.15127	8.27706	8.04186
GLUL	50.9775	26.457	56.9936	10.5236	1.47502	0	128.055	133.798	175.338	21.318	52.3392	20.7311	7.39802	7.63445	7.49423	7.89447	7.86483	7.04685	7.01756	7.08875	7.28944	7.31324
GRB2	0	0	0	0.439284	0	0.655004	0.238623	0	1.46006	1.32926	0.497287	0.382593	7.80905	7.73777	7.57547	7.62659	7.03581	7.99231	7.6482	7.80646	8.08891	7.7477
GRN	0	0	0	23.6011	5.59966	5.60301	13.2168	19.3201	35.0418	48.1546	30.2523	5.34266	13.4192	13.6036	13.4921	13.301	13.2093	13.1369	12.9433	13.0931	13.0949	12.8995
GTF2I	6.48592	0	21.4474	14.9235	23.4676	15.1658	15.5891	5.40585	16.5714	27.1913	24.0094	40.6151	10.4656	10.6345	10.4364	10.888	10.8651	10.4437	10.1648	10.2377	10.4248	10.4826
TFAP4	0.184074	0.590604	0.013715	0.908748	0.648014	0.402081	0.698781	0.152022	0.230347	1.20542	0.754908	1.02004	10.0829	9.92564	10.2485	9.91712	9.57952	10.579	10.1017	10.29	10.4955	10.288
HIF1A	0	10.3599	0	29.1867	4.21929	10.0571	0	19.6414	0	24.5029	13.118	24.6818	11.1331	11.1317	11.0169	11.0425	10.8277	10.83	10.9361	10.8354	10.8463	10.5665
SH3KBP1	27.4716	44.6963	25.1854	2.06693	0.538192	0	2.41522	1.65849	5.28157	0	0.178988	0	6.83886	6.96971	6.71681	6.8127	6.43899	6.39082	6.70823	6.42427	6.24591	5.56306
HLA-G	89.5101	128.395	64.0344	0	0.798555	0	4.50536	3.71763	9.5391	0	0	1.03123	6.34248	6.1941	6.17766	6.17766	5.88698	6.5236	6.46095	6.47763	6.52536	6.15504
IFT122	0.295008	0	0	0.521522	0.056868	0.510622	0.307322	0.185163	0.188995	0.681815	0.514223	0.67244	6.26479	6.25494	6.31124	5.86763	6.07043	6.36121	6.3031	6.23037	6.52623	6.34869
ARHGAP26	0	0	0.146524	5.11611	3.04482	0.594772	11.0562	4.30666	4.98341	5.76764	7.08399	2.74074	8.33161	8.17085	8.2383	8.2902	7.55406	8.55989	8.78063	8.56787	8.45413	8.2902
ITGA2	1.75518	0	1.68116	0	0	0	0	0.910286	1.88994	0.399522	0	0	11.7918	12.0199	11.5817	12.596	12.5865	11.4429	11.548	11.2292	11.4794	11.1532
ITGA3	0	0	0.170027	1.63668	1.74588	0.814464	0.604513	0.424704	0.67156	1.15171	1.1192	0.315111	7.63992	7.25256	7.45282	7.67562	6.81532	7.88159	7.2271	7.45709	7.83464	7.59686
ITGA5	0.186975	0	0	4.49	0	0	0	0	0	3.24691	3.68486	2.98172	5.65753	5.35029	5.25266	6.45086	5.22861	5.12909	5.04206	4.9286	5.47177	4.98195
JAK1	114.322	225.757	76.4363	28.9111	0	6.93449	93.078	44.8088	84.6699	17.9742	11.8577	5.59849	9.67051	9.51723	9.33404	9.84936	9.60923	9.55638	9.14789	9.24599	9.57523	9.28459
JMJD6	0	0	0	0.124493	0.556024	0.094036	0	0.686894	0	0.349796	0.513884	0.642908	7.83438	7.61698	8.04103	7.80805	7.20183	7.68033	7.93272	8.15786	8.55278	7.51956
KIF16B	0	0	0	43.9533	11.0756	12.9418	4.93832	2.28327	1.74928	19.3024	7.85055	1.96138	8.12603	8.2338	8.14145	8.58574	8.3406	8.12721	7.68379	7.69854	8.22962	8.49306
LAMA3	0.33264	3.01442	5.65733	0	0	1.01524	2.6293	1.85168	3.29943	0.560618	1.68098	0	6.95261	6.919	6.55893	7.55267	6.82067	6.69612	6.30584	6.29676	6.8765	6.55391
NDUFA3	35.961	12.015	27.1565	7.38354	0	0	29.65	26.1072	25.5491	9.83966	14.9574	5.10092	10.32	10.6707	10.2601	11.2663	10.6977	10.2283	10.1166	10.0047	10.6586	10.5815
LRP8	0	0	6.05858	15.149	21.0357	28.5118	1.02436	0.191597	3.15102	43.7309	15.6772	3.66414	6.85465	6.58468	6.73707	6.72247	6.13259	6.80259	6.7716	6.7533	7.06661	6.76009
MAFB	145.643	237.703	130.41	2.98069	7.47764	7.62921	17.5359	15.2541	27.4283	0.742727	1.82866	1.18102	4.06125	3.52268	3.64269	3.78831	3.86296	3.42052	3.32193	3.44502	3.91791	3.48451
MAPK14	15.8722	31.1692	13.9198	0	0	0	0	0	0	0	0.754835	0	8.0458	8.33188	8.1607	8.68836	8.06858	7.91787	7.60823	7.80012	7.97408	7.93336
MBOAT7	9.42099	0	0	13.3555	0	15.4707	0	0	0	21.7972	12.8098	24.5596	5.43183	5.19722	5.41005	5.27202	4.87609	5.43218	5.62916	5.3898	5.58676	5.27481
MED12	9.75256	21.1273	14.7436	6.51793	0	0	3.64383	5.83889	3.01592	0	1.61361	2.269	8.89533	9.60923	8.65125	9.2215	7.40332	8.40761	8.76678	8.57805	8.94356	8.04681
SEC62	69.0406	65.3581	121.324	11.8074	0	7.12318	59.183	56.6374	52.3438	22.7876	10.7993	3.88034	4.84164	5.61293	5.56396	5.32603	6.10193	4.59694	5.51565	5.1305	5.70414	5.47701
MFN2	0	0	0	0.149061	0	0	0	0	0	0.361718	0.428443	3.5696	9.42527	9.35275	9.03561	9.29392	8.16795	9.80283	9.26643	9.26681	9.70392	9.11186
MMP2	11.5871	423.553	330.204	0.673928	0	3.16186	0	2.43712	3.41655	0	1.4518	0	4.00919	3.89463	4.00741	4.0636	3.89227	4.26139	4.37283	4.32294	4.3331	4.14134
MTDH	49.1556	91.9049	71.9336	0	0	0	28.833	26.665	18.2298	0.298896	9.49157	14.6428	8.80978	8.92561	8.76319	8.76602	8.89032	8.94779	9.53377	9.36334	8.67616	8.84949
MTHFD1	31.2469	10.3972	27.2002	5.50623	0	0	9.04374	10.0999	6.09263	0	1.36783	3.00521	4.96856	4.1589	4.86982	4.28115	4.54765	4.1149	4.52258	4.72468	4.30061	3.9269
MYL9	12.6365	16.7709	10.7678	0.453138	0	0.756497	6.10773	6.42301	5.96889	1.66505	2.77039	4.60233	5.7893	5.77533	5.51627	6.10264	5.36381	5.87119	5.31494	5.44402	5.52681	5.28557
OSBPL9	25.4628	36.8583	12.0361	3.42749	0	0	3.67367	3.94003	8.01492	1.60736	2.76616	0.582632	10.8863	10.5152	10.5012	11.2061	10.6497	10.5109	9.9184	10.1744	10.8136	10.6206
NAA15	1.25161	11.722	6.27368	0	0	0	0.596759	1.11241	0	0.154127	0.210319	0	10.044	9.64593	9.56377	9.71121	9.35416	10.1614	10.1693	9.90377	10.1901	9.90588
C8orf82	0	0	0	1.37564	0	1.05916	0.057585	0.50117	0	2.31716	1.92036	2.77077	5.491	5.52592	5.01313	5.4665	5.60606	5.05088	5.02878	5.00253	5.26456	5.33508
NF1	6.67073	9.77486	12.1187	1.11607	0.71198	0.443907	6.31666	4.22587	5.6361	0.936992	2.78756	0	8.77079	8.77379	8.42907	9.05864	8.6986	8.44615	8.56365	8.27481	8.45868	8.50687
NFE2L2	0	0	4.24613	18.1666	1.90194	0	2.02242	0	17.6325	10.982	17.265	9.47198	9.164	9.08561	9.2964	9.09433	8.90702	9.0111	8.9776	8.91692	8.99396	8.5684
NPHP3	0.416336	0	0	1.20153	2.31352	0.495794	0.56806	0	0	5.81532	2.89536	0	6.24025	6.36444	6.26579	6.74171	6.87143	6.33545	6.21524	6.35673	6.22258	6.30538
NRARP	7.0232	2.19819	8.77877	24.0062	11.607	12.9746	1.74389	1.69842	1.22219	3.32041	2.17586	3.39887	8.16767	7.94146	8.48789	6.9796	6.89539	8.33038	8.37758	8.52494	8.29101	8.23053
EIF1	40.9854	38.7976	31.2952	4.10874	0	2.97451	12.5235	13.3799	16.1324	2.17506	6.36492	3.96554	5.12143	5.56174	5.04986	5.53209	5.08393	4.83801	4.93486	4.77472	4.95691	4.57565
PALB2	0	0	0	6.59973	1.27463	0.928384	0	0	1.8183	1.8406	1.25391	4.42305	7.11189	7.35435	7.2504	7.35149	6.3692	7.61634	7.4795	7.26817	7.16583	7.09807
ZNF596	0	0	0	1.4327	0	10.3471	0.535986	1.52267	0	3.3079	1.15951	0.737509	6.13737	6.38113	6.64743	6.18808	6.82046	6.11115	6.85842	7.07486	6.82175	6.74146
PGK1	20.9346	20.2837	15.4	3.29591	0	0.916942	12.7905	13.4898	18.409	3.10508	5.44351	3.89235	10.9572	10.638	10.9723	10.6383	10.1662	10.7709	10.9163	11.0841	11.1876	10.9661
PIK3CA	3.25833	5.51204	4.37635	0.808626	0	0	0.389524	0	1.77649	0.386187	0	0	5.80666	6.68453	6.48349	6.4764	4.74668	7.20003	6.01848	6.414	6.90492	5.51363
PIKFYVE	2.3149	5.45782	9.24921	0	0	2.06945	0.892585	0	0	0	0	0	7.04617	6.89613	6.56563	7.43967	7.28644	6.19699	6.5037	6.5294	6.7916	6.8166
FUNDC2	10.9978	0	3.35485	0.83994	0	0	3.18092	3.86305	1.43734	0	0.596409	0	5.16048	4.98101	4.74472	5.40343	5.42452	4.92146	4.67938	4.60546	5.12244	4.73412
PMP22	16.3463	0	2.91809	0	0	0	0	3.72103	0	0	0	0	8.76678	8.62359	8.08109	9.102	8.86625	7.88997	7.85634	7.81206	8.25416	8.06135
POU5F1	0	0	0	6.18892	0	1.12432	0	0	0	6.00704	4.56945	0	3.87465	4.12843	4.41386	4.69292	4.18595	3.7639	3.6565	3.83594	3.86058	4.18744
PPP3CB	1.81443	0	1.06334	0.067941	0	0	0.984363	0.141546	0.058562	0	0.037943	0	7.37632	7.3313	7.25696	7.4356	7.49214	6.7972	7.26029	7.31155	7.32965	7.16522
PRKACA	23.735	56.6756	29.6286	3.4873	0	2.15152	7.71154	4.79927	7.98399	1.79453	3.41375	5.35916	6.002	5.78416	5.62876	5.86693	5.35902	6.13296	5.87674	5.63925	6.2275	5.74437
PTCH1	7.95477	53.4959	16.6734	0	0	0	0	2.07121	2.61292	0	0	0	9.15797	9.2425	9.16308	9.61208	8.97302	9.00464	8.825	8.60958	8.92016	8.65744
PTEN	22.6344	98.254	39.4506	2.09277	0	0	10.1037	9.53341	12.047	1.69449	4.90337	0	3.99855	4.10794	4.09864	3.91068	5.44352	3.59038	4.36214	4.01609	4.0027	4.30492
PTK2	0	0	0	1.92449	8.42162	4.59221	1.13175	1.26404	2.87077	5.56123	4.27482	2.72428	8.00952	8.15236	8.15046	8.29807	8.68052	7.86025	7.79426	7.87662	7.93765	8.2338
PTPN6	33.9362	29.4433	41.4393	5.08412	0.08728	1.59262	21.3065	14.8569	21.3228	8.25995	10.2782	6.20888	7.61235	7.98651	7.47312	8.26832	7.73459	7.61028	7.54827	7.64841	7.69652	7.377
RDH10	47.2554	13.9117	30.6939	0	0	0	3.16625	0	0	0	0	0	9.41576	9.52375	9.43489	9.38711	9.22594	9.14173	9.20626	9.18128	9.14882	8.93383
RHOA	0	0	0	38.8021	23.3313	0	31.9185	27.3067	20.8993	80.6579	84.7353	46.3183	11.9455	12.0293	11.8458	12.3543	12.3493	12.7709	12.6884	12.4646	12.5781	12.6817
RNF213	1.39333	0	0	5.21603	2.05958	1.52088	6.7893	5.05595	6.87607	12.4612	14.049	3.67908	8.12466	8.11371	7.97002	8.35477	8.35569	7.88524	7.81544	7.9216	7.97245	8.07878
RNH1	0	0	0	0.901297	1.63034	1.79731	1.50648	0.91531	0	1.25013	1.2757	0.542974	6.64359	6.2067	6.32187	5.15705	6.59118	6.00328	5.9609	5.44341	5.97814	6.15465
ROCK1	41.8957	61.6481	40.8186	5.75979	0	0.613392	14.9851	16.1554	24.7546	3.22803	7.46189	0	9.49149	9.35351	9.06038	9.61276	9.28605	8.76359	9.29095	9.16109	9.4145	9.05159
ROCK2	5.14995	11.9596	8.72665	0.513147	0	0	0	0	4.06081	0	0	0	11.328	11.4126	11.1059	11.6562	11.6872	11.0493	11.0705	10.9558	11.0315	11.0632
RRP7A	0	0	0	1.00169	0.802059	1.69187	0	1.70373	2.0946	4.89767	4.20689	1.93558	6.98899	6.99049	6.94519	6.99972	6.27584	7.0796	7.10036	7.13311	7.08253	6.89909
RUNX1	13.0064	26.8487	16.0951	0	0	0	2.57682	1.44287	6.45888	0.423443	0.161898	4.86805	5.13733	5.27709	4.98028	5.43084	5.13706	5.09035	4.84941	4.79636	4.94527	5.02217
SKIL	30.3618	50.0761	26.6883	3.53152	0	3.73568	12.0948	12.1271	12.4697	5.57477	6.65604	4.93505	9.61439	9.86893	9.77654	9.71557	10.1576	9.28826	9.97466	9.65023	9.7059	9.42259
SLC12A2	14.4047	11.835	8.26452	2.3999	0	1.85018	7.27703	6.196	7.34952	3.10908	3.97862	0.878537	14.3638	14.4183	14.1289	14.7595	14.8126	14.0412	13.9663	13.8477	14.3431	14.1344
SLC12A6	0.907777	0	0	0.330597	0	1.18943	0	0.225859	0.969992	0.77873	0.667294	0.987167	8.31558	8.03221	8.05069	8.5999	8.08953	7.94273	7.86845	7.88102	8.04271	7.8221
SMAD3	25.6182	13.9716	14.1123	0	0	0	0	7.34873	4.58877	0	0	0	6.74761	6.84412	6.68453	7.41412	6.66887	6.7788	6.3491	6.37579	6.82775	6.78582
SMAD4	0	88.4884	41.3193	0	0	0	1.63619	0	5.80906	0	0	1.43608	9.28301	9.262	9.16062	9.18966	9.17695	8.90079	8.94136	8.92803	8.83374	8.88182
SP3	32.9239	18.3198	24.1806	5.08499	0	2.36379	7.82257	9.63478	9.29312	4.54399	6.01895	2.6495	10.1255	10.0954	9.93895	10.109	10.1247	9.74871	9.77654	9.77729	9.91592	9.85497
TOP2B	7.20402	15.6294	0	0	0	0	0.796309	0	0	0	0	0	4.76491	4.48194	3.94672	4.27962	4.96134	3.78582	3.76308	4.11665	4.52566	3.94709
SPINT2	0	0	0	46.2799	154.38	78.7028	41.999	28.6786	48.6488	66.3349	66.2666	43.0617	10.2835	10.528	11.355	11.3037	10.6525	12.1623	10.8668	11.506	10.7014	9.84599
SRPK2	0	0	0	2.66981	4.97087	6.75267	0	0	2.4059	3.05924	1.7234	0.97888	5.53779	5.68336	5.44994	5.82967	5.61033	5.18819	5.52454	5.31938	5.30142	5.33399
STAT3	80.4632	81.5543	95.6563	18.5584	0	4.74061	49.7578	40.442	45.9939	14.5015	21.881	29.496	11.7791	11.4783	11.0734	11.7051	11.2994	11.5124	11.2292	11.0279	11.3293	11.1751
STIM1	13.8327	30.03	19.8222	5.52689	0	0	9.7804	3.25465	11.6127	5.40445	3.04321	0	4.64515	5.08995	5.2414	3.92708	4.76637	5.76495	4.71282	4.99059	4.9557	5.17785
STK4	21.8471	47.5596	43.8879	4.5719	4.51603	0	12.6068	9.70918	15.4557	3.17248	5.15623	0	11.422	11.1842	10.7604	11.2743	11.1292	9.9184	11.2026	11.0339	11.6107	10.888
SUPT6H	0	0	3.36992	22.9044	11.0486	5.89321	0.723994	0.158671	0.247502	15.5474	10.7042	0	10.4818	10.2922	10.0026	10.7319	10.3221	9.42846	9.82063	9.93895	10.4719	10.1817
SYK	0.867295	2.87575	0.998106	0	0	0	0.319962	0.370553	0.984476	0	0	0	8.77287	9.23305	8.82153	9.16192	9.10722	8.74562	8.61276	8.61985	8.73483	8.66583
TCIRG1	0	0	0	3.6759	2.5547	3.49521	0.753869	0.666339	1.45086	2.99024	2.9238	1.53597	10.1017	10.1541	10.3359	9.60141	10.6758	9.42396	10.1592	10.0809	9.90765	10.0618
TGFBI	78.3642	110.068	149.467	14.7902	0	14.2543	15.4777	14.0125	15.1968	3.52528	7.40923	2.8142	13.5437	13.9857	13.5247	14.0143	13.8151	13.3361	13.3455	13.3998	13.4869	13.1394
TMOD3	0	0	0	5.48947	0	12.1441	0.680861	0.489691	11.3825	5.53435	9.30745	3.75472	11.4897	11.1608	11.2245	11.0449	10.8054	11.4041	11.2729	11.2319	11.6047	11.2476
TNFAIP3	0.789041	3.73894	8.99823	0	0	0	0	0.45651	0	0.199456	0	0	7.01361	6.7744	6.52174	6.97647	6.83091	6.24979	6.42107	6.35962	6.66902	6.78946
TNFSF12	19.8504	54.1262	10.8197	0	0	0	0	0	0	0	0	0	4.85001	4.56494	4.81356	4.91749	5.19324	4.57258	4.67037	4.64275	4.77222	4.57346
TNNT2	0	0	0	1.67586	0	4.55032	0	0	0	0.601414	0.302524	0	6.76908	6.62082	6.58325	5.50266	7.13233	5.38012	6.74323	6.18709	5.83091	6.36498
VEGFA	0	0	0	2.05926	0	4.01979	0	0	0	1.33132	0	0	8.05069	7.94873	7.9374	9.33404	9.07894	8.59603	9.07353	9.33024	8.97837	8.84784
VEZF1	11.1467	9.62848	17.293	0	0.488411	0	6.18184	7.23519	2.47966	0	0	1.00882	11.8792	12.2302	12.015	12.4979	11.7321	11.9354	11.9846	11.7345	11.8269	11.6412
WDR74	0	0	0	1.8757	1.80057	0	0	0	0	2.71855	2.6045	0	9.04933	8.89901	9.02848	8.80077	8.58063	9.40081	9.31295	9.40682	8.99863	8.98323
ANO9	0	0	0.19234	0.460348	0	0	0.050353	0	0	0.836568	0.743077	0.899551	6.72215	6.85776	6.6305	5.82433	6.25525	6.63844	6.34276	6.6625	7.24825	6.36533
YAP1	0	0	0	3.08297	0	0.528352	0	3.58105	0	0.771601	0	0.795728	10.1181	10.0037	9.88606	10.3221	10.4978	10.0055	9.72231	9.64209	10.0169	10.2043
ZNF385A	0	21.0814	4.41314	0	0	0	1.26304	0	1.86047	0	0	0	3.97557	4.16127	4.04327	4.24277	4.05651	4.08137	3.80137	3.77031	3.95081	3.71021
AAMP	0	0	0	0.310771	2.94676	0.718614	0	0	0.26483	1.40402	0	0	6.71355	6.8282	6.88734	6.59024	6.2645	6.83127	7.07674	7.10693	6.9918	6.61337
ADAM15	0	0	0	1.23752	10.247	1.36866	1.4954	1.26241	1.59506	1.85118	1.4349	0.990682	9.05307	8.95934	9.10291	9.01311	8.03221	9.34473	9.31946	9.01031	9.38176	8.96273
ADM	0.536205	0	3.24247	19.5326	9.82625	7.38741	4.68269	4.03342	3.36941	5.86181	5.67425	0.35293	5.54333	5.04097	5.56531	5.81306	5.51363	5.69958	5.13836	5.65592	6.51872	6.43115
ALOX5	4.03181	0	11.167	0	0	0	0.569668	1.08766	2.65801	0	0	0	6.43794	5.84926	6.43794	5.98153	5.41981	6.44884	5.97791	6.62046	6.76996	6.23497
ANXA1	12.156	54.1319	43.7348	337.872	44.4101	106.732	23.352	26.6812	42.379	74.1134	52.6698	84.8265	10.841	9.91095	10.2067	9.90689	9.12364	10.843	10.2405	10.3916	11.2812	10.3206
ATF2	20.5177	0	7.015	0	0	0	5.90761	8.35587	3.77343	0.67241	1.10862	4.87172	9.0347	8.96521	9.03672	9.3846	9.23636	8.67412	8.51001	8.69833	8.85224	8.90497
BCAS3	0.867397	0	0.838854	0.097205	0	0	2.19475	1.88978	1.37915	0.193435	1.53423	0	7.58562	7.91858	8.02121	7.99998	8.29056	6.95975	7.41678	7.42111	7.31989	7.6247
BMPR1A	5.3607	4.39965	5.5748	0	0	0	1.8454	2.70819	0	0	0	0.392732	9.10722	9.53289	9.38027	9.74786	8.77447	8.91855	9.08773	9.27423	9.09478	8.80643
BTG1	82.3655	71.3406	51.6039	13.0845	0	7.29325	16.3218	20.3544	23.8258	7.19427	12.0505	0	7.53466	7.5322	7.63134	7.23801	8.13679	7.154	7.55578	7.37894	7.22417	7.5294
AC090192.2	0.600612	0	0	4.88813	0	1.8955	0	0	0	0.144972	0.274012	0.824488	7.88665	8.43941	7.89313	8.24539	7.93299	7.87594	7.27515	7.55267	7.66878	7.70355
CCM2	15.4788	0	9.24404	2.55026	0	0	7.71797	5.51153	7.42813	0	3.95919	0	10.0346	9.99505	10.3431	10.1235	9.01412	10.3798	10.3309	10.0782	10.0318	10.0652
CHD7	0	0	0	2.12016	29.9786	7.98131	0	0	0	0	3.74048	17.2601	10.544	10.4757	10.0834	11.0557	10.8493	10.2795	9.91279	9.96433	10.1506	10.2608
CLIC4	11.7788	7.1602	9.05022	3.03756	0	0.269833	4.60655	7.04382	8.54508	1.4934	2.77083	0.457428	7.29395	7.0652	6.7905	7.13094	6.38485	6.81442	6.73871	6.5762	6.52025	6.13737
CTNNB1	19.4836	0	23.0767	46.0629	17.3405	21.8165	37.1447	45.5884	49.6753	49.6402	54.4493	45.7791	9.89451	10.3174	9.64267	10.3527	10.2394	9.7121	9.73274	9.61458	9.67051	9.56108
CYBB	65.828	101.221	86.2135	0.541336	1.08896	3.58961	3.03275	3.65832	3.87308	0.084457	0.456392	0	5.52241	5.55405	5.15915	5.41155	4.92219	5.24429	4.5167	4.97593	4.94503	4.65173
EFEMP2	3.80354	18.3513	0	0	0	0	0.35087	1.06102	3.80584	0	0	0	4.46656	4.61523	4.3942	4.84002	4.4004	4.40452	4.19909	4.23594	4.37606	4.44153
EGLN1	25.1725	29.4845	36.4138	0.132436	0	0	73.8221	75.1968	40.1052	0	0.653084	0	12.1966	11.4002	11.746	12.015	11.3786	11.2436	11.3779	11.1623	11.7106	11.7106
FKBP10	0	0	0	17.8155	6.81232	3.5619	0	6.83213	0	11.5997	11.92	9.45152	10.7886	11.1989	10.7061	11.1909	10.5856	10.8168	10.7312	10.5152	10.6798	10.4589
GLUL	50.9775	26.457	56.9936	10.5236	1.47502	0	128.055	133.798	175.338	21.318	52.3392	20.7311	7.39802	7.63445	7.49423	7.89447	7.86483	7.04685	7.01756	7.08875	7.28944	7.31324
GRN	0	0	0	23.6011	5.59966	5.60301	13.2168	19.3201	35.0418	48.1546	30.2523	5.34266	13.4192	13.6036	13.4921	13.301	13.2093	13.1369	12.9433	13.0931	13.0949	12.8995
GTF2I	6.48592	0	21.4474	14.9235	23.4676	15.1658	15.5891	5.40585	16.5714	27.1913	24.0094	40.6151	10.4656	10.6345	10.4364	10.888	10.8651	10.4437	10.1648	10.2377	10.4248	10.4826
HIF1A	0	10.3599	0	29.1867	4.21929	10.0571	0	19.6414	0	24.5029	13.118	24.6818	11.1331	11.1317	11.0169	11.0425	10.8277	10.83	10.9361	10.8354	10.8463	10.5665
SH3KBP1	27.4716	44.6963	25.1854	2.06693	0.538192	0	2.41522	1.65849	5.28157	0	0.178988	0	6.83886	6.96971	6.71681	6.8127	6.43899	6.39082	6.70823	6.42427	6.24591	5.56306
HLA-G	89.5101	128.395	64.0344	0	0.798555	0	4.50536	3.71763	9.5391	0	0	1.03123	6.34248	6.1941	6.17766	6.17766	5.88698	6.5236	6.46095	6.47763	6.52536	6.15504
ITGA5	0.186975	0	0	4.49	0	0	0	0	0	3.24691	3.68486	2.98172	5.65753	5.35029	5.25266	6.45086	5.22861	5.12909	5.04206	4.9286	5.47177	4.98195
JAK1	114.322	225.757	76.4363	28.9111	0	6.93449	93.078	44.8088	84.6699	17.9742	11.8577	5.59849	9.67051	9.51723	9.33404	9.84936	9.60923	9.55638	9.14789	9.24599	9.57523	9.28459
JMJD6	0	0	0	0.124493	0.556024	0.094036	0	0.686894	0	0.349796	0.513884	0.642908	7.83438	7.61698	8.04103	7.80805	7.20183	7.68033	7.93272	8.15786	8.55278	7.51956
LDLR	0	0	11.981	13.3034	0	17.8232	0	2.62835	0.87391	17.6865	7.65793	12.5505	10.646	9.80751	10.3692	9.93672	9.80214	10.8018	10.329	10.4605	10.9026	10.6011
LRP1	0	0	0.816112	1.80545	8.25619	1.3865	0	1.23996	0	2.43381	0	1.4564	10.8448	10.4978	10.766	11.7259	10.4064	10.1968	9.73767	10.7521	10.627	10.2209
MAPK14	15.8722	31.1692	13.9198	0	0	0	0	0	0	0	0.754835	0	8.0458	8.33188	8.1607	8.68836	8.06858	7.91787	7.60823	7.80012	7.97408	7.93336
MMP2	11.5871	423.553	330.204	0.673928	0	3.16186	0	2.43712	3.41655	0	1.4518	0	4.00919	3.89463	4.00741	4.0636	3.89227	4.26139	4.37283	4.32294	4.3331	4.14134
MTDH	49.1556	91.9049	71.9336	0	0	0	28.833	26.665	18.2298	0.298896	9.49157	14.6428	8.80978	8.92561	8.76319	8.76602	8.89032	8.94779	9.53377	9.36334	8.67616	8.84949
NAA15	1.25161	11.722	6.27368	0	0	0	0.596759	1.11241	0	0.154127	0.210319	0	10.044	9.64593	9.56377	9.71121	9.35416	10.1614	10.1693	9.90377	10.1901	9.90588
NF1	6.67073	9.77486	12.1187	1.11607	0.71198	0.443907	6.31666	4.22587	5.6361	0.936992	2.78756	0	8.77079	8.77379	8.42907	9.05864	8.6986	8.44615	8.56365	8.27481	8.45868	8.50687
NFE2L2	0	0	4.24613	18.1666	1.90194	0	2.02242	0	17.6325	10.982	17.265	9.47198	9.164	9.08561	9.2964	9.09433	8.90702	9.0111	8.9776	8.91692	8.99396	8.5684
NRARP	7.0232	2.19819	8.77877	24.0062	11.607	12.9746	1.74389	1.69842	1.22219	3.32041	2.17586	3.39887	8.16767	7.94146	8.48789	6.9796	6.89539	8.33038	8.37758	8.52494	8.29101	8.23053
EIF1	40.9854	38.7976	31.2952	4.10874	0	2.97451	12.5235	13.3799	16.1324	2.17506	6.36492	3.96554	5.12143	5.56174	5.04986	5.53209	5.08393	4.83801	4.93486	4.77472	4.95691	4.57565
ZNF596	0	0	0	1.4327	0	10.3471	0.535986	1.52267	0	3.3079	1.15951	0.737509	6.13737	6.38113	6.64743	6.18808	6.82046	6.11115	6.85842	7.07486	6.82175	6.74146
PGK1	20.9346	20.2837	15.4	3.29591	0	0.916942	12.7905	13.4898	18.409	3.10508	5.44351	3.89235	10.9572	10.638	10.9723	10.6383	10.1662	10.7709	10.9163	11.0841	11.1876	10.9661
PIK3CA	3.25833	5.51204	4.37635	0.808626	0	0	0.389524	0	1.77649	0.386187	0	0	5.80666	6.68453	6.48349	6.4764	4.74668	7.20003	6.01848	6.414	6.90492	5.51363
FUNDC2	10.9978	0	3.35485	0.83994	0	0	3.18092	3.86305	1.43734	0	0.596409	0	5.16048	4.98101	4.74472	5.40343	5.42452	4.92146	4.67938	4.60546	5.12244	4.73412
PTEN	22.6344	98.254	39.4506	2.09277	0	0	10.1037	9.53341	12.047	1.69449	4.90337	0	3.99855	4.10794	4.09864	3.91068	5.44352	3.59038	4.36214	4.01609	4.0027	4.30492
PTK2	0	0	0	1.92449	8.42162	4.59221	1.13175	1.26404	2.87077	5.56123	4.27482	2.72428	8.00952	8.15236	8.15046	8.29807	8.68052	7.86025	7.79426	7.87662	7.93765	8.2338
QKI	0	0	114.176	8.51803	0	0	18.4485	53.9264	0	0	0	0	5.30062	4.61178	4.37153	8.35649	6.39036	3.51297	3.57419	3.48222	4.93354	3.61082
RASA1	15.8574	27.1276	7.12198	0	0	0	0	0	4.6549	0	0	0	6.52451	6.22342	6.20823	6.85061	6.04228	6.74839	6.63935	6.21298	6.85465	6.8596
RHOA	0	0	0	38.8021	23.3313	0	31.9185	27.3067	20.8993	80.6579	84.7353	46.3183	11.9455	12.0293	11.8458	12.3543	12.3493	12.7709	12.6884	12.4646	12.5781	12.6817
RIN2	8.82891	24.5106	6.60566	2.97714	0	0	0.564542	0.941555	1.01686	0	0.051632	0.644221	11.1989	11.2936	11.5241	11.1804	10.8463	10.9642	10.913	11.1331	10.879	11.1497
RNF213	1.39333	0	0	5.21603	2.05958	1.52088	6.7893	5.05595	6.87607	12.4612	14.049	3.67908	8.12466	8.11371	7.97002	8.35477	8.35569	7.88524	7.81544	7.9216	7.97245	8.07878
RNH1	0	0	0	0.901297	1.63034	1.79731	1.50648	0.91531	0	1.25013	1.2757	0.542974	6.64359	6.2067	6.32187	5.15705	6.59118	6.00328	5.9609	5.44341	5.97814	6.15465
ROCK1	41.8957	61.6481	40.8186	5.75979	0	0.613392	14.9851	16.1554	24.7546	3.22803	7.46189	0	9.49149	9.35351	9.06038	9.61276	9.28605	8.76359	9.29095	9.16109	9.4145	9.05159
ROCK2	5.14995	11.9596	8.72665	0.513147	0	0	0	0	4.06081	0	0	0	11.328	11.4126	11.1059	11.6562	11.6872	11.0493	11.0705	10.9558	11.0315	11.0632
RUNX1	13.0064	26.8487	16.0951	0	0	0	2.57682	1.44287	6.45888	0.423443	0.161898	4.86805	5.13733	5.27709	4.98028	5.43084	5.13706	5.09035	4.84941	4.79636	4.94527	5.02217
SGPL1	0	11.549	0	37.3101	52.705	41.028	6.6734	6.98175	5.02487	28.726	16.8719	3.89914	9.10519	8.98657	8.73543	8.96615	8.53619	8.27249	8.70415	8.68979	8.95678	8.60557
SLC12A2	14.4047	11.835	8.26452	2.3999	0	1.85018	7.27703	6.196	7.34952	3.10908	3.97862	0.878537	14.3638	14.4183	14.1289	14.7595	14.8126	14.0412	13.9663	13.8477	14.3431	14.1344
SLC12A6	0.907777	0	0	0.330597	0	1.18943	0	0.225859	0.969992	0.77873	0.667294	0.987167	8.31558	8.03221	8.05069	8.5999	8.08953	7.94273	7.86845	7.88102	8.04271	7.8221
TOP2B	7.20402	15.6294	0	0	0	0	0.796309	0	0	0	0	0	4.76491	4.48194	3.94672	4.27962	4.96134	3.78582	3.76308	4.11665	4.52566	3.94709
SPI1	147.766	385.829	185.464	0	0.32974	17.1379	14.6414	16.2611	45.7092	0	1.29062	0.329926	3.95818	3.97525	3.92998	3.9913	4.31205	3.48516	3.70569	3.55728	3.94173	3.66961
SRPK2	0	0	0	2.66981	4.97087	6.75267	0	0	2.4059	3.05924	1.7234	0.97888	5.53779	5.68336	5.44994	5.82967	5.61033	5.18819	5.52454	5.31938	5.30142	5.33399
STAT3	80.4632	81.5543	95.6563	18.5584	0	4.74061	49.7578	40.442	45.9939	14.5015	21.881	29.496	11.7791	11.4783	11.0734	11.7051	11.2994	11.5124	11.2292	11.0279	11.3293	11.1751
STIM1	13.8327	30.03	19.8222	5.52689	0	0	9.7804	3.25465	11.6127	5.40445	3.04321	0	4.64515	5.08995	5.2414	3.92708	4.76637	5.76495	4.71282	4.99059	4.9557	5.17785
STK4	21.8471	47.5596	43.8879	4.5719	4.51603	0	12.6068	9.70918	15.4557	3.17248	5.15623	0	11.422	11.1842	10.7604	11.2743	11.1292	9.9184	11.2026	11.0339	11.6107	10.888
SYK	0.867295	2.87575	0.998106	0	0	0	0.319962	0.370553	0.984476	0	0	0	8.77287	9.23305	8.82153	9.16192	9.10722	8.74562	8.61276	8.61985	8.73483	8.66583
TGFBI	78.3642	110.068	149.467	14.7902	0	14.2543	15.4777	14.0125	15.1968	3.52528	7.40923	2.8142	13.5437	13.9857	13.5247	14.0143	13.8151	13.3361	13.3455	13.3998	13.4869	13.1394
TNFAIP3	0.789041	3.73894	8.99823	0	0	0	0	0.45651	0	0.199456	0	0	7.01361	6.7744	6.52174	6.97647	6.83091	6.24979	6.42107	6.35962	6.66902	6.78946
TNFSF12	19.8504	54.1262	10.8197	0	0	0	0	0	0	0	0	0	4.85001	4.56494	4.81356	4.91749	5.19324	4.57258	4.67037	4.64275	4.77222	4.57346
VEGFA	0	0	0	2.05926	0	4.01979	0	0	0	1.33132	0	0	8.05069	7.94873	7.9374	9.33404	9.07894	8.59603	9.07353	9.33024	8.97837	8.84784
VEZF1	11.1467	9.62848	17.293	0	0.488411	0	6.18184	7.23519	2.47966	0	0	1.00882	11.8792	12.2302	12.015	12.4979	11.7321	11.9354	11.9846	11.7345	11.8269	11.6412
YAP1	0	0	0	3.08297	0	0.528352	0	3.58105	0	0.771601	0	0.795728	10.1181	10.0037	9.88606	10.3221	10.4978	10.0055	9.72231	9.64209	10.0169	10.2043
ZFP36L1	253.188	244.559	240.872	42.1589	23.273	33.9723	18.8783	13.1741	20.247	0	7.21621	5.26067	7.94234	8.17236	7.90229	8.51193	8.6103	8.06258	7.76126	7.56421	8.01755	8.04608
ADM	0.536205	0	3.24247	19.5326	9.82625	7.38741	4.68269	4.03342	3.36941	5.86181	5.67425	0.35293	5.54333	5.04097	5.56531	5.81306	5.51363	5.69958	5.13836	5.65592	6.51872	6.43115
ALDH1A3	0	0	0	0.829326	0.101346	1.52114	0	0.210168	0.033106	0.32362	0.024012	0.228836	3.4958	3.739	3.43971	3.90843	3.74334	4.3801	4.11215	4.26921	3.49072	3.55464
ARL13B	0	37.896	0	0	0	0	8.99936	9.68901	13.1815	4.09154	0	0	6.61079	6.6343	6.58742	6.36931	5.96454	6.9377	6.59688	6.5147	6.82124	6.48702
BCL2L11	1.70835	9.01306	0	0	0	0	2.2615	1.18836	0.667173	0	0.498547	1.06009	6.86476	6.56982	6.76412	6.7603	6.56113	6.62548	6.42788	6.44691	6.41326	6.48838
BMPR1A	5.3607	4.39965	5.5748	0	0	0	1.8454	2.70819	0	0	0	0.392732	9.10722	9.53289	9.38027	9.74786	8.77447	8.91855	9.08773	9.27423	9.09478	8.80643
BRD2	0	0	0	6.99409	2.58399	1.10979	0	0	0.865343	12.4853	4.2076	8.27007	12.7261	12.6085	12.6104	12.9917	12.5919	12.4794	12.2588	12.3359	12.4269	12.4076
C2CD3	0	4.89848	0	3.51472	1.86376	5.85645	1.65573	0	1.84594	13.2317	9.18211	1.76129	7.96323	8.04326	7.75269	8.24728	8.45096	7.916	7.87776	7.79463	7.60156	8.02485
CDON	2.92162	1.61206	1.34839	0	0	0.142248	1.2597	0.942349	0.501914	0.234889	0.648071	0	3.93665	4.07188	4.72794	3.90251	3.8761	4.13636	3.95021	3.77334	3.80381	3.78393
CHD7	0	0	0	2.12016	29.9786	7.98131	0	0	0	0	3.74048	17.2601	10.544	10.4757	10.0834	11.0557	10.8493	10.2795	9.91279	9.96433	10.1506	10.2608
TRIM24	7.92125	14.436	9.1214	1.367	0	0	4.769	3.57724	5.27566	1.45705	2.3924	1.88292	6.99385	6.81328	7.24622	8.03145	7.55531	6.60947	6.93018	6.72782	7.51902	7.29214
CLASP2	5.28457	6.48038	4.39924	0.112848	0	0.844265	1.87611	1.39568	1.66135	0.316651	0.300029	0.979649	6.59983	6.69289	6.59343	6.90665	6.77308	6.35417	6.40433	6.29439	6.62737	6.65302
CREBBP	0	0	0	25.588	13.0051	0	7.96484	3.33214	3.48146	19.3821	20.9182	2.85022	12.1772	11.7791	11.806	12.4149	11.3405	11.746	11.7259	11.6081	11.806	11.345
CTNNB1	19.4836	0	23.0767	46.0629	17.3405	21.8165	37.1447	45.5884	49.6753	49.6402	54.4493	45.7791	9.89451	10.3174	9.64267	10.3527	10.2394	9.7121	9.73274	9.61458	9.67051	9.56108
CUL3	25.6636	39.6613	31.395	0	0	0	5.21185	5.3665	10.7698	0.264901	2.89349	0	8.45605	8.2883	8.2848	8.53892	8.01009	8.1437	7.9983	8.0973	8.16627	7.82124
ETS2	1.02724	1.82113	0.951754	18.0946	36.3921	34.7201	7.40743	5.89327	3.93336	17.428	7.9833	5.01866	11.3059	11.5005	11.3684	11.7248	11.6586	11.296	11.117	11.1616	11.1585	11.1183
EXOC4	10.1221	72.5971	17.2077	0	0	2.09296	20.7732	15.6036	7.78455	0.558884	4.4786	2.98667	4.55428	4.68143	5.28251	4.3702	4.51209	4.17334	4.2401	4.26534	4.60915	4.42645
GNA12	0	0	0	0.082052	0	0	0	0	0	0.192278	0.628472	1.92407	11.4099	11.7365	11.1162	10.8448	10.8828	11.3383	11.746	11.7106	11.4002	10.9163
GRB2	0	0	0	0.439284	0	0.655004	0.238623	0	1.46006	1.32926	0.497287	0.382593	7.80905	7.73777	7.57547	7.62659	7.03581	7.99231	7.6482	7.80646	8.08891	7.7477
TFAP4	0.184074	0.590604	0.013715	0.908748	0.648014	0.402081	0.698781	0.152022	0.230347	1.20542	0.754908	1.02004	10.0829	9.92564	10.2485	9.91712	9.57952	10.579	10.1017	10.29	10.4955	10.288
HIF1A	0	10.3599	0	29.1867	4.21929	10.0571	0	19.6414	0	24.5029	13.118	24.6818	11.1331	11.1317	11.0169	11.0425	10.8277	10.83	10.9361	10.8354	10.8463	10.5665
SH3KBP1	27.4716	44.6963	25.1854	2.06693	0.538192	0	2.41522	1.65849	5.28157	0	0.178988	0	6.83886	6.96971	6.71681	6.8127	6.43899	6.39082	6.70823	6.42427	6.24591	5.56306
IFT122	0.295008	0	0	0.521522	0.056868	0.510622	0.307322	0.185163	0.188995	0.681815	0.514223	0.67244	6.26479	6.25494	6.31124	5.86763	6.07043	6.36121	6.3031	6.23037	6.52623	6.34869
ARHGAP26	0	0	0.146524	5.11611	3.04482	0.594772	11.0562	4.30666	4.98341	5.76764	7.08399	2.74074	8.33161	8.17085	8.2383	8.2902	7.55406	8.55989	8.78063	8.56787	8.45413	8.2902
INSIG1	0.256072	0	0.164549	1.30873	0	0.783905	0	0	0	0.443483	0.399869	0	8.15512	7.77306	8.30127	7.64035	7.40708	8.15896	7.72427	8.11021	8.36114	8.27249
ITGA2	1.75518	0	1.68116	0	0	0	0	0.910286	1.88994	0.399522	0	0	11.7918	12.0199	11.5817	12.596	12.5865	11.4429	11.548	11.2292	11.4794	11.1532
ITGA3	0	0	0.170027	1.63668	1.74588	0.814464	0.604513	0.424704	0.67156	1.15171	1.1192	0.315111	7.63992	7.25256	7.45282	7.67562	6.81532	7.88159	7.2271	7.45709	7.83464	7.59686
ITGA5	0.186975	0	0	4.49	0	0	0	0	0	3.24691	3.68486	2.98172	5.65753	5.35029	5.25266	6.45086	5.22861	5.12909	5.04206	4.9286	5.47177	4.98195
KIF16B	0	0	0	43.9533	11.0756	12.9418	4.93832	2.28327	1.74928	19.3024	7.85055	1.96138	8.12603	8.2338	8.14145	8.58574	8.3406	8.12721	7.68379	7.69854	8.22962	8.49306
LAMA3	0.33264	3.01442	5.65733	0	0	1.01524	2.6293	1.85168	3.29943	0.560618	1.68098	0	6.95261	6.919	6.55893	7.55267	6.82067	6.69612	6.30584	6.29676	6.8765	6.55391
MAFB	145.643	237.703	130.41	2.98069	7.47764	7.62921	17.5359	15.2541	27.4283	0.742727	1.82866	1.18102	4.06125	3.52268	3.64269	3.78831	3.86296	3.42052	3.32193	3.44502	3.91791	3.48451
MBNL1	7.01475	0	18.7173	38.2864	6.96032	19.8075	6.07751	7.85244	6.37746	14.2565	10.7455	12.5514	12.6386	12.583	12.4128	12.8315	12.5603	12.0695	12.1411	12.0599	12.0708	12.0281
MED12	9.75256	21.1273	14.7436	6.51793	0	0	3.64383	5.83889	3.01592	0	1.61361	2.269	8.89533	9.60923	8.65125	9.2215	7.40332	8.40761	8.76678	8.57805	8.94356	8.04681
MMP2	11.5871	423.553	330.204	0.673928	0	3.16186	0	2.43712	3.41655	0	1.4518	0	4.00919	3.89463	4.00741	4.0636	3.89227	4.26139	4.37283	4.32294	4.3331	4.14134
MTHFD1	31.2469	10.3972	27.2002	5.50623	0	0	9.04374	10.0999	6.09263	0	1.36783	3.00521	4.96856	4.1589	4.86982	4.28115	4.54765	4.1149	4.52258	4.72468	4.30061	3.9269
MYADM	0	0	0	5.32889	0	0	0	0	0	1.56235	2.72298	7.41243	9.04893	8.61678	8.65471	9.28526	9.21237	9.09715	8.25745	8.20865	9.03561	8.90259
PLEKHM2	6.4207	20.6655	11.1542	0.649954	0	0	2.63897	1.56748	4.05862	0.186247	1.27655	1.91643	9.37462	8.51509	9.06235	9.9454	9.74828	9.02305	7.93533	8.50486	9.33943	9.95115
NCOA1	0	0	0.675608	0	0.534938	0.480737	0	0	0	0.543334	0.736154	0.392096	7.32128	7.53466	7.23263	7.42171	7.22385	6.98284	7.06002	7.12699	7.10316	6.83061
MAEA	17.9009	8.08891	15.2911	0.233322	0	0	4.2772	5.6794	9.94185	1.12666	0.289864	2.11367	10.4219	10.4682	10.1839	10.7955	10.5912	10.0681	9.78905	9.87715	10.1181	10.1055
NPHP3	0.416336	0	0	1.20153	2.31352	0.495794	0.56806	0	0	5.81532	2.89536	0	6.24025	6.36444	6.26579	6.74171	6.87143	6.33545	6.21524	6.35673	6.22258	6.30538
POU5F1	0	0	0	6.18892	0	1.12432	0	0	0	6.00704	4.56945	0	3.87465	4.12843	4.41386	4.69292	4.18595	3.7639	3.6565	3.83594	3.86058	4.18744
PRKACA	23.735	56.6756	29.6286	3.4873	0	2.15152	7.71154	4.79927	7.98399	1.79453	3.41375	5.35916	6.002	5.78416	5.62876	5.86693	5.35902	6.13296	5.87674	5.63925	6.2275	5.74437
PTCH1	7.95477	53.4959	16.6734	0	0	0	0	2.07121	2.61292	0	0	0	9.15797	9.2425	9.16308	9.61208	8.97302	9.00464	8.825	8.60958	8.92016	8.65744
RDH10	47.2554	13.9117	30.6939	0	0	0	3.16625	0	0	0	0	0	9.41576	9.52375	9.43489	9.38711	9.22594	9.14173	9.20626	9.18128	9.14882	8.93383
ROCK1	41.8957	61.6481	40.8186	5.75979	0	0.613392	14.9851	16.1554	24.7546	3.22803	7.46189	0	9.49149	9.35351	9.06038	9.61276	9.28605	8.76359	9.29095	9.16109	9.4145	9.05159
ROCK2	5.14995	11.9596	8.72665	0.513147	0	0	0	0	4.06081	0	0	0	11.328	11.4126	11.1059	11.6562	11.6872	11.0493	11.0705	10.9558	11.0315	11.0632
SLC9A3R1	2.7484	34.457	0.981448	167.08	110.092	115.702	1.54723	0	0	24.7922	11.8099	5.22698	9.14057	9.02487	9.51952	8.98809	7.93967	9.61716	9.31452	9.39754	9.64496	9.0466
SMAD3	25.6182	13.9716	14.1123	0	0	0	0	7.34873	4.58877	0	0	0	6.74761	6.84412	6.68453	7.41412	6.66887	6.7788	6.3491	6.37579	6.82775	6.78582
SMAD4	0	88.4884	41.3193	0	0	0	1.63619	0	5.80906	0	0	1.43608	9.28301	9.262	9.16062	9.18966	9.17695	8.90079	8.94136	8.92803	8.83374	8.88182
SP3	32.9239	18.3198	24.1806	5.08499	0	2.36379	7.82257	9.63478	9.29312	4.54399	6.01895	2.6495	10.1255	10.0954	9.93895	10.109	10.1247	9.74871	9.77654	9.77729	9.91592	9.85497
SPINT2	0	0	0	46.2799	154.38	78.7028	41.999	28.6786	48.6488	66.3349	66.2666	43.0617	10.2835	10.528	11.355	11.3037	10.6525	12.1623	10.8668	11.506	10.7014	9.84599
STK4	21.8471	47.5596	43.8879	4.5719	4.51603	0	12.6068	9.70918	15.4557	3.17248	5.15623	0	11.422	11.1842	10.7604	11.2743	11.1292	9.9184	11.2026	11.0339	11.6107	10.888
UGDH	5.49961	0	3.67216	37.2359	35.3492	20.3318	6.54653	12.2834	20.5759	47.5159	31.4745	13.0774	10.7458	10.9992	10.9093	10.6625	11.0485	10.5454	10.5605	10.5842	10.5949	10.5382
WNK1	73.2795	24.4597	80.886	0.831211	0	4.27475	2.1907	2.17492	3.72924	0.995948	0.975006	0	9.49503	9.13282	9.07643	9.7012	8.98323	9.06554	8.91529	8.80605	9.32218	8.6846
YAP1	0	0	0	3.08297	0	0.528352	0	3.58105	0	0.771601	0	0.795728	10.1181	10.0037	9.88606	10.3221	10.4978	10.0055	9.72231	9.64209	10.0169	10.2043
ZFP36L1	253.188	244.559	240.872	42.1589	23.273	33.9723	18.8783	13.1741	20.247	0	7.21621	5.26067	7.94234	8.17236	7.90229	8.51193	8.6103	8.06258	7.76126	7.56421	8.01755	8.04608
ZNF281	17.1355	14.7122	15.3364	0.328327	2.60348	0	4.02793	4.52295	2.62284	0	1.37796	0	8.67616	9.35919	8.55012	9.01382	8.5094	9.18596	9.07643	9.09768	9.44564	8.78748
ADAM15	0	0	0	1.23752	10.247	1.36866	1.4954	1.26241	1.59506	1.85118	1.4349	0.990682	9.05307	8.95934	9.10291	9.01311	8.03221	9.34473	9.31946	9.01031	9.38176	8.96273
ARL13B	0	37.896	0	0	0	0	8.99936	9.68901	13.1815	4.09154	0	0	6.61079	6.6343	6.58742	6.36931	5.96454	6.9377	6.59688	6.5147	6.82124	6.48702
ATF2	20.5177	0	7.015	0	0	0	5.90761	8.35587	3.77343	0.67241	1.10862	4.87172	9.0347	8.96521	9.03672	9.3846	9.23636	8.67412	8.51001	8.69833	8.85224	8.90497
BMPR1A	5.3607	4.39965	5.5748	0	0	0	1.8454	2.70819	0	0	0	0.392732	9.10722	9.53289	9.38027	9.74786	8.77447	8.91855	9.08773	9.27423	9.09478	8.80643
C2CD3	0	4.89848	0	3.51472	1.86376	5.85645	1.65573	0	1.84594	13.2317	9.18211	1.76129	7.96323	8.04326	7.75269	8.24728	8.45096	7.916	7.87776	7.79463	7.60156	8.02485
CHD7	0	0	0	2.12016	29.9786	7.98131	0	0	0	0	3.74048	17.2601	10.544	10.4757	10.0834	11.0557	10.8493	10.2795	9.91279	9.96433	10.1506	10.2608
CTNNB1	19.4836	0	23.0767	46.0629	17.3405	21.8165	37.1447	45.5884	49.6753	49.6402	54.4493	45.7791	9.89451	10.3174	9.64267	10.3527	10.2394	9.7121	9.73274	9.61458	9.67051	9.56108
FGFRL1	0	0	0	22.2221	0	21.7275	0	5.87797	0	22.5342	17.2298	12.4625	6.07495	6.43313	6.13326	6.53561	6.17195	6.05626	6.19024	6.12214	6.07924	5.90477
GAA	19.3689	0	17.6981	0.468655	0	0	31.6002	34.3373	38.7791	1.21625	5.89819	42.7267	6.22949	6.75524	6.35146	6.67537	6.03598	6.36269	6.02653	6.002	6.1733	5.80073
HIF1A	0	10.3599	0	29.1867	4.21929	10.0571	0	19.6414	0	24.5029	13.118	24.6818	11.1331	11.1317	11.0169	11.0425	10.8277	10.83	10.9361	10.8354	10.8463	10.5665
ARHGAP26	0	0	0.146524	5.11611	3.04482	0.594772	11.0562	4.30666	4.98341	5.76764	7.08399	2.74074	8.33161	8.17085	8.2383	8.2902	7.55406	8.55989	8.78063	8.56787	8.45413	8.2902
ILK	0	0	0	5.27564	0	4.91171	6.06873	2.85741	4.41197	17.7482	10.3969	6.44928	9.45543	9.3962	9.60923	9.54524	9.15027	9.01618	9.42396	9.51107	9.30898	8.71285
MDM4	0	0	0	0.919348	0	1.72396	0	0	0	0.294572	1.88348	0	6.31242	6.51733	6.33428	6.59688	7.13439	6.21663	6.16003	6.18419	6.31344	6.75151
MAEA	17.9009	8.08891	15.2911	0.233322	0	0	4.2772	5.6794	9.94185	1.12666	0.289864	2.11367	10.4219	10.4682	10.1839	10.7955	10.5912	10.0681	9.78905	9.87715	10.1181	10.1055
NPHP3	0.416336	0	0	1.20153	2.31352	0.495794	0.56806	0	0	5.81532	2.89536	0	6.24025	6.36444	6.26579	6.74171	6.87143	6.33545	6.21524	6.35673	6.22258	6.30538
EIF1	40.9854	38.7976	31.2952	4.10874	0	2.97451	12.5235	13.3799	16.1324	2.17506	6.36492	3.96554	5.12143	5.56174	5.04986	5.53209	5.08393	4.83801	4.93486	4.77472	4.95691	4.57565
PTCH1	7.95477	53.4959	16.6734	0	0	0	0	2.07121	2.61292	0	0	0	9.15797	9.2425	9.16308	9.61208	8.97302	9.00464	8.825	8.60958	8.92016	8.65744
PTK2	0	0	0	1.92449	8.42162	4.59221	1.13175	1.26404	2.87077	5.56123	4.27482	2.72428	8.00952	8.15236	8.15046	8.29807	8.68052	7.86025	7.79426	7.87662	7.93765	8.2338
SMAD3	25.6182	13.9716	14.1123	0	0	0	0	7.34873	4.58877	0	0	0	6.74761	6.84412	6.68453	7.41412	6.66887	6.7788	6.3491	6.37579	6.82775	6.78582
SMAD4	0	88.4884	41.3193	0	0	0	1.63619	0	5.80906	0	0	1.43608	9.28301	9.262	9.16062	9.18966	9.17695	8.90079	8.94136	8.92803	8.83374	8.88182
TNNT2	0	0	0	1.67586	0	4.55032	0	0	0	0.601414	0.302524	0	6.76908	6.62082	6.58325	5.50266	7.13233	5.38012	6.74323	6.18709	5.83091	6.36498
VEGFA	0	0	0	2.05926	0	4.01979	0	0	0	1.33132	0	0	8.05069	7.94873	7.9374	9.33404	9.07894	8.59603	9.07353	9.33024	8.97837	8.84784
YAP1	0	0	0	3.08297	0	0.528352	0	3.58105	0	0.771601	0	0.795728	10.1181	10.0037	9.88606	10.3221	10.4978	10.0055	9.72231	9.64209	10.0169	10.2043
ATF7IP	19.0771	0	0	17.4031	0	18.8902	11.0753	0	4.84737	13.5878	6.63352	4.90266	17.2157	16.8732	16.9514	17.365	16.8811	17.0639	16.2918	16.5126	16.7615	16.7636
ADM	0.536205	0	3.24247	19.5326	9.82625	7.38741	4.68269	4.03342	3.36941	5.86181	5.67425	0.35293	5.54333	5.04097	5.56531	5.81306	5.51363	5.69958	5.13836	5.65592	6.51872	6.43115
ALDH1A3	0	0	0	0.829326	0.101346	1.52114	0	0.210168	0.033106	0.32362	0.024012	0.228836	3.4958	3.739	3.43971	3.90843	3.74334	4.3801	4.11215	4.26921	3.49072	3.55464
ARL13B	0	37.896	0	0	0	0	8.99936	9.68901	13.1815	4.09154	0	0	6.61079	6.6343	6.58742	6.36931	5.96454	6.9377	6.59688	6.5147	6.82124	6.48702
BRD2	0	0	0	6.99409	2.58399	1.10979	0	0	0.865343	12.4853	4.2076	8.27007	12.7261	12.6085	12.6104	12.9917	12.5919	12.4794	12.2588	12.3359	12.4269	12.4076
C2CD3	0	4.89848	0	3.51472	1.86376	5.85645	1.65573	0	1.84594	13.2317	9.18211	1.76129	7.96323	8.04326	7.75269	8.24728	8.45096	7.916	7.87776	7.79463	7.60156	8.02485
CAMSAP3	2.87648	1.70862	0	0	0	0	1.07171	1.85962	0.159523	0	0.319634	0	6.90812	6.83633	6.77495	7.16896	5.85193	7.28126	6.48242	6.60109	7.46457	6.81975
CCM2	15.4788	0	9.24404	2.55026	0	0	7.71797	5.51153	7.42813	0	3.95919	0	10.0346	9.99505	10.3431	10.1235	9.01412	10.3798	10.3309	10.0782	10.0318	10.0652
BCL11A	0.037943	0	0	0.324448	0.331065	0.411986	0.394571	0.114331	0.232588	0.044454	0.213511	0.240634	9.26292	9.4964	9.23305	9.41483	11.6375	8.47039	9.22084	9.23444	8.30888	8.55989
TRIM24	7.92125	14.436	9.1214	1.367	0	0	4.769	3.57724	5.27566	1.45705	2.3924	1.88292	6.99385	6.81328	7.24622	8.03145	7.55531	6.60947	6.93018	6.72782	7.51902	7.29214
CLASP2	5.28457	6.48038	4.39924	0.112848	0	0.844265	1.87611	1.39568	1.66135	0.316651	0.300029	0.979649	6.59983	6.69289	6.59343	6.90665	6.77308	6.35417	6.40433	6.29439	6.62737	6.65302
CLIC4	11.7788	7.1602	9.05022	3.03756	0	0.269833	4.60655	7.04382	8.54508	1.4934	2.77083	0.457428	7.29395	7.0652	6.7905	7.13094	6.38485	6.81442	6.73871	6.5762	6.52025	6.13737
CTNNB1	19.4836	0	23.0767	46.0629	17.3405	21.8165	37.1447	45.5884	49.6753	49.6402	54.4493	45.7791	9.89451	10.3174	9.64267	10.3527	10.2394	9.7121	9.73274	9.61458	9.67051	9.56108
DAB2	38.829	39.8135	47.7933	0.549003	1.593	1.47765	4.49868	5.52233	6.50221	0.184237	0	0.738854	8.00112	7.54269	7.67682	8.23154	7.98177	7.74119	7.44216	7.53466	7.89808	7.72092
ESRP2	2.99721	0	0	1.97216	0	0.390183	0	0	0	0.60826	0.271242	1.02758	8.52761	8.13231	8.4611	8.85497	7.84499	9.18794	8.53001	8.48427	8.96273	9.07708
FAT1	1.07838	0	0	1.44014	0.128576	0.788781	0.764303	1.0822	0.785133	11.4408	4.10828	4.05838	12.5886	12.1486	12.0371	12.4076	11.8539	12.1004	11.6632	11.7365	12.1177	11.9906
GRB2	0	0	0	0.439284	0	0.655004	0.238623	0	1.46006	1.32926	0.497287	0.382593	7.80905	7.73777	7.57547	7.62659	7.03581	7.99231	7.6482	7.80646	8.08891	7.7477
GZF1	0	0	0	2.42152	0	0	0	0	0	2.1448	1.92358	2.60196	5.70181	5.47591	5.57778	5.43153	4.86956	6.04084	5.72352	5.57619	5.63431	5.53292
HIF1A	0	10.3599	0	29.1867	4.21929	10.0571	0	19.6414	0	24.5029	13.118	24.6818	11.1331	11.1317	11.0169	11.0425	10.8277	10.83	10.9361	10.8354	10.8463	10.5665
IFT122	0.295008	0	0	0.521522	0.056868	0.510622	0.307322	0.185163	0.188995	0.681815	0.514223	0.67244	6.26479	6.25494	6.31124	5.86763	6.07043	6.36121	6.3031	6.23037	6.52623	6.34869
ARHGAP26	0	0	0.146524	5.11611	3.04482	0.594772	11.0562	4.30666	4.98341	5.76764	7.08399	2.74074	8.33161	8.17085	8.2383	8.2902	7.55406	8.55989	8.78063	8.56787	8.45413	8.2902
ILK	0	0	0	5.27564	0	4.91171	6.06873	2.85741	4.41197	17.7482	10.3969	6.44928	9.45543	9.3962	9.60923	9.54524	9.15027	9.01618	9.42396	9.51107	9.30898	8.71285
ITGA5	0.186975	0	0	4.49	0	0	0	0	0	3.24691	3.68486	2.98172	5.65753	5.35029	5.25266	6.45086	5.22861	5.12909	5.04206	4.9286	5.47177	4.98195
LAMA3	0.33264	3.01442	5.65733	0	0	1.01524	2.6293	1.85168	3.29943	0.560618	1.68098	0	6.95261	6.919	6.55893	7.55267	6.82067	6.69612	6.30584	6.29676	6.8765	6.55391
MED12	9.75256	21.1273	14.7436	6.51793	0	0	3.64383	5.83889	3.01592	0	1.61361	2.269	8.89533	9.60923	8.65125	9.2215	7.40332	8.40761	8.76678	8.57805	8.94356	8.04681
MMP2	11.5871	423.553	330.204	0.673928	0	3.16186	0	2.43712	3.41655	0	1.4518	0	4.00919	3.89463	4.00741	4.0636	3.89227	4.26139	4.37283	4.32294	4.3331	4.14134
MTHFD1	31.2469	10.3972	27.2002	5.50623	0	0	9.04374	10.0999	6.09263	0	1.36783	3.00521	4.96856	4.1589	4.86982	4.28115	4.54765	4.1149	4.52258	4.72468	4.30061	3.9269
MYC	2.48289	5.01172	2.11058	28.6345	4.31695	12.1817	0.207766	1.02489	0.200473	1.79653	3.17792	3.06528	13.5488	13.0813	13.1489	12.8353	12.3851	13.8505	13.0273	12.9662	13.3085	12.9487
MYO9A	11.1125	15.0329	12.5684	0	0	0	2.89153	2.68847	5.32727	0	0.825662	1.72778	6.15371	6.29795	6.10304	6.60261	5.96203	6.13618	5.90334	5.92247	6.0029	5.95865
NPHP3	0.416336	0	0	1.20153	2.31352	0.495794	0.56806	0	0	5.81532	2.89536	0	6.24025	6.36444	6.26579	6.74171	6.87143	6.33545	6.21524	6.35673	6.22258	6.30538
NRARP	7.0232	2.19819	8.77877	24.0062	11.607	12.9746	1.74389	1.69842	1.22219	3.32041	2.17586	3.39887	8.16767	7.94146	8.48789	6.9796	6.89539	8.33038	8.37758	8.52494	8.29101	8.23053
EIF1	40.9854	38.7976	31.2952	4.10874	0	2.97451	12.5235	13.3799	16.1324	2.17506	6.36492	3.96554	5.12143	5.56174	5.04986	5.53209	5.08393	4.83801	4.93486	4.77472	4.95691	4.57565
PLOD3	0	0	0	2.83599	4.47937	1.1703	0	0.718364	0	3.0487	0	0	8.4861	8.42197	8.41182	8.2865	8.05491	8.55325	8.61101	8.49286	8.59357	8.40761
PLXNA1	0	4.22255	0	0.299009	1.33188	0.129427	0.14225	0.014734	0.046078	0.4821	0.356256	0.359225	7.55993	7.66041	7.50454	7.9506	6.92453	7.58753	7.38186	7.40897	7.40234	6.786
PRKACA	23.735	56.6756	29.6286	3.4873	0	2.15152	7.71154	4.79927	7.98399	1.79453	3.41375	5.35916	6.002	5.78416	5.62876	5.86693	5.35902	6.13296	5.87674	5.63925	6.2275	5.74437
PTCH1	7.95477	53.4959	16.6734	0	0	0	0	2.07121	2.61292	0	0	0	9.15797	9.2425	9.16308	9.61208	8.97302	9.00464	8.825	8.60958	8.92016	8.65744
PTEN	22.6344	98.254	39.4506	2.09277	0	0	10.1037	9.53341	12.047	1.69449	4.90337	0	3.99855	4.10794	4.09864	3.91068	5.44352	3.59038	4.36214	4.01609	4.0027	4.30492
RAB10	302.12	368.894	246.798	38.3365	0	11.1361	89.8358	76.8084	112.846	18.8256	36.4481	6.06706	13.4033	13.1576	13.1545	13.3085	13.2397	13.012	12.961	13.0604	13.1517	12.937
RDH10	47.2554	13.9117	30.6939	0	0	0	3.16625	0	0	0	0	0	9.41576	9.52375	9.43489	9.38711	9.22594	9.14173	9.20626	9.18128	9.14882	8.93383
RHOA	0	0	0	38.8021	23.3313	0	31.9185	27.3067	20.8993	80.6579	84.7353	46.3183	11.9455	12.0293	11.8458	12.3543	12.3493	12.7709	12.6884	12.4646	12.5781	12.6817
SAPCD2	7.47978	0.223629	11.9171	10.4559	6.14387	9.72241	2.1347	1.6508	3.40569	4.46662	3.65319	3.7048	6.62485	6.33607	6.38196	5.89372	5.9673	6.94296	6.76996	6.67426	6.4863	6.27005
SEMA3A	0.604898	0.779948	1.81061	0.390463	0.093312	0	0.140116	0.372342	0.268451	0.006819	0.221282	0.005964	8.78279	9.26292	8.75547	9.28113	9.01349	8.22244	8.55455	8.23555	8.35649	8.28019
SLC9A3R1	2.7484	34.457	0.981448	167.08	110.092	115.702	1.54723	0	0	24.7922	11.8099	5.22698	9.14057	9.02487	9.51952	8.98809	7.93967	9.61716	9.31452	9.39754	9.64496	9.0466
SMAD3	25.6182	13.9716	14.1123	0	0	0	0	7.34873	4.58877	0	0	0	6.74761	6.84412	6.68453	7.41412	6.66887	6.7788	6.3491	6.37579	6.82775	6.78582
SMAD4	0	88.4884	41.3193	0	0	0	1.63619	0	5.80906	0	0	1.43608	9.28301	9.262	9.16062	9.18966	9.17695	8.90079	8.94136	8.92803	8.83374	8.88182
SPINT2	0	0	0	46.2799	154.38	78.7028	41.999	28.6786	48.6488	66.3349	66.2666	43.0617	10.2835	10.528	11.355	11.3037	10.6525	12.1623	10.8668	11.506	10.7014	9.84599
STK4	21.8471	47.5596	43.8879	4.5719	4.51603	0	12.6068	9.70918	15.4557	3.17248	5.15623	0	11.422	11.1842	10.7604	11.2743	11.1292	9.9184	11.2026	11.0339	11.6107	10.888
TMEM79	0	0	0	0.658437	0	0.223824	1.90187	0.820752	0	0.988728	1.55965	1.91336	5.81393	5.51627	5.52915	5.14403	4.57542	5.6964	5.61443	5.86817	5.6252	5.21598
VEGFA	0	0	0	2.05926	0	4.01979	0	0	0	1.33132	0	0	8.05069	7.94873	7.9374	9.33404	9.07894	8.59603	9.07353	9.33024	8.97837	8.84784
YAP1	0	0	0	3.08297	0	0.528352	0	3.58105	0	0.771601	0	0.795728	10.1181	10.0037	9.88606	10.3221	10.4978	10.0055	9.72231	9.64209	10.0169	10.2043
ADM	0.536205	0	3.24247	19.5326	9.82625	7.38741	4.68269	4.03342	3.36941	5.86181	5.67425	0.35293	5.54333	5.04097	5.56531	5.81306	5.51363	5.69958	5.13836	5.65592	6.51872	6.43115
ADNP	0	0	0	0	4.98035	0.909551	0	0	5.99048	0	0	5.28206	8.59952	8.21663	8.64405	8.58873	8.43728	8.24959	8.1437	8.07599	8.38117	8.19512
ALOX5	4.03181	0	11.167	0	0	0	0.569668	1.08766	2.65801	0	0	0	6.43794	5.84926	6.43794	5.98153	5.41981	6.44884	5.97791	6.62046	6.76996	6.23497
ANXA1	12.156	54.1319	43.7348	337.872	44.4101	106.732	23.352	26.6812	42.379	74.1134	52.6698	84.8265	10.841	9.91095	10.2067	9.90689	9.12364	10.843	10.2405	10.3916	11.2812	10.3206
ARHGEF7	4.50846	3.43584	1.57596	0.499263	0	0	7.55231	6.04423	7.17589	3.58756	6.79877	2.90884	5.03853	4.89003	5.36712	5.65996	6.10239	4.19209	4.95115	4.89245	5.0603	5.67975
ATF2	20.5177	0	7.015	0	0	0	5.90761	8.35587	3.77343	0.67241	1.10862	4.87172	9.0347	8.96521	9.03672	9.3846	9.23636	8.67412	8.51001	8.69833	8.85224	8.90497
BAMBI	31.9962	14.0133	16.6804	0.695609	0	1.55875	26.0707	27.77	31.2654	4.36157	10.7084	15.9769	6.70932	7.26112	6.56413	6.83543	6.94519	6.32683	6.54646	6.55594	6.57322	6.50589
BCL6	0	0	0	2.41259	0	2.4337	1.77079	0.36983	1.83826	1.19354	1.6534	4.92559	6.81628	7.3332	6.99123	7.63271	7.07937	6.82804	6.61539	6.83203	6.86228	6.69117
BMPR1A	5.3607	4.39965	5.5748	0	0	0	1.8454	2.70819	0	0	0	0.392732	9.10722	9.53289	9.38027	9.74786	8.77447	8.91855	9.08773	9.27423	9.09478	8.80643
AK1	0	0	0	8.61533	0	3.32316	5.05039	0	1.98657	5.28623	1.72118	2.63388	7.40802	7.34758	7.44216	7.59517	7.79219	7.1749	7.19557	7.21866	7.30351	7.5121
BTG1	82.3655	71.3406	51.6039	13.0845	0	7.29325	16.3218	20.3544	23.8258	7.19427	12.0505	0	7.53466	7.5322	7.63134	7.23801	8.13679	7.154	7.55578	7.37894	7.22417	7.5294
C1QBP	0	0	0	71.2199	0	28.3629	4.46195	0.919664	0	39.3101	24.9038	64.6419	10.9661	10.8008	10.8405	10.3767	9.92365	10.7564	11.9833	11.3801	10.9121	10.6787
CALR	0.369194	0	0	4.93284	6.87712	5.98959	1.04573	0	0.753379	3.67624	4.57868	8.31085	16.3391	16.2496	16.1379	16.432	15.3943	16.7615	16.0482	16.0702	16.6537	16.0224
CAPZB	0.732376	0	0	0.454139	0	1.03273	0	0	0	0.601709	1.04766	0	12.7273	12.3919	12.4915	12.6805	11.6394	13.0532	12.5919	12.6846	12.6973	12.5204
AC090192.2	0.600612	0	0	4.88813	0	1.8955	0	0	0	0.144972	0.274012	0.824488	7.88665	8.43941	7.89313	8.24539	7.93299	7.87594	7.27515	7.55267	7.66878	7.70355
BCL11A	0.037943	0	0	0.324448	0.331065	0.411986	0.394571	0.114331	0.232588	0.044454	0.213511	0.240634	9.26292	9.4964	9.23305	9.41483	11.6375	8.47039	9.22084	9.23444	8.30888	8.55989
CFDP1	11.16	0	13.5088	74.2831	35.218	5.93066	20.7767	0	2.12065	62.6253	35.6524	2.42106	9.35275	8.8834	9.23691	8.69275	9.30721	9.32907	9.28605	9.81346	9.28113	9.83665
TRIM24	7.92125	14.436	9.1214	1.367	0	0	4.769	3.57724	5.27566	1.45705	2.3924	1.88292	6.99385	6.81328	7.24622	8.03145	7.55531	6.60947	6.93018	6.72782	7.51902	7.29214
CLASP2	5.28457	6.48038	4.39924	0.112848	0	0.844265	1.87611	1.39568	1.66135	0.316651	0.300029	0.979649	6.59983	6.69289	6.59343	6.90665	6.77308	6.35417	6.40433	6.29439	6.62737	6.65302
CORO1B	0	0	0	20.5772	0	6.69172	2.08398	0	8.29401	35.2327	31.5617	69.0176	9.07586	9.28459	9.3962	9.14952	8.04002	9.58061	9.70011	9.6295	9.42846	8.65951
CTNNB1	19.4836	0	23.0767	46.0629	17.3405	21.8165	37.1447	45.5884	49.6753	49.6402	54.4493	45.7791	9.89451	10.3174	9.64267	10.3527	10.2394	9.7121	9.73274	9.61458	9.67051	9.56108
CUX1	0	0	0	0	5.33995	0	0	0	0	0.311267	0.207608	0.044694	10.2585	10.1606	9.69027	9.65417	9.50334	9.2469	9.71557	9.55523	9.72154	9.29709
CYBB	65.828	101.221	86.2135	0.541336	1.08896	3.58961	3.03275	3.65832	3.87308	0.084457	0.456392	0	5.52241	5.55405	5.15915	5.41155	4.92219	5.24429	4.5167	4.97593	4.94503	4.65173
DAB2	38.829	39.8135	47.7933	0.549003	1.593	1.47765	4.49868	5.52233	6.50221	0.184237	0	0.738854	8.00112	7.54269	7.67682	8.23154	7.98177	7.74119	7.44216	7.53466	7.89808	7.72092
DDHD1	0	0.546948	0	0	0	0	0.519365	0.391921	0.417728	0	0	0.46081	5.78416	5.69028	5.56639	5.995	5.75403	5.4219	5.44574	5.50383	5.41627	5.45207
DAAM1	3.21061	8.64646	1.40452	2.4587	0	0.455201	8.03061	3.2612	6.85158	0.724583	0	0	8.56246	8.23555	8.38437	8.59219	7.85048	8.77379	8.3051	8.18769	9.10593	8.57321
DNM1L	6.88222	0	9.88692	1.71104	0	0.065934	4.67846	3.86645	6.48607	1.19374	2.92442	0	10.0486	10.1191	9.88166	10.1968	10.002	9.4701	9.90494	9.81223	9.85497	9.33943
EGLN1	25.1725	29.4845	36.4138	0.132436	0	0	73.8221	75.1968	40.1052	0	0.653084	0	12.1966	11.4002	11.746	12.015	11.3786	11.2436	11.3779	11.1623	11.7106	11.7106
EPB41	0.167064	0	0.542739	2.06159	2.94881	1.38167	1.37845	1.31061	1.406	2.59139	1.99743	2.39487	8.64732	8.52494	8.41266	8.68526	8.19393	8.96615	8.6224	8.68502	9.07353	8.31655
FYN	0	0	0	0	5.75834	0.565552	2.6324	0	0	1.0405	2.18452	2.86483	4.10886	4.2697	4.22283	4.19276	4.00245	3.73174	3.90415	3.96074	3.93738	3.96492
GLUL	50.9775	26.457	56.9936	10.5236	1.47502	0	128.055	133.798	175.338	21.318	52.3392	20.7311	7.39802	7.63445	7.49423	7.89447	7.86483	7.04685	7.01756	7.08875	7.28944	7.31324
GNA12	0	0	0	0.082052	0	0	0	0	0	0.192278	0.628472	1.92407	11.4099	11.7365	11.1162	10.8448	10.8828	11.3383	11.746	11.7106	11.4002	10.9163
GRN	0	0	0	23.6011	5.59966	5.60301	13.2168	19.3201	35.0418	48.1546	30.2523	5.34266	13.4192	13.6036	13.4921	13.301	13.2093	13.1369	12.9433	13.0931	13.0949	12.8995
GTF2I	6.48592	0	21.4474	14.9235	23.4676	15.1658	15.5891	5.40585	16.5714	27.1913	24.0094	40.6151	10.4656	10.6345	10.4364	10.888	10.8651	10.4437	10.1648	10.2377	10.4248	10.4826
ZNF148	1.38902	2.7541	3.00268	0.76683	0	0.17708	1.22808	1.68521	2.1819	0.494133	1.14562	0.127408	14.2232	14.1344	13.9663	13.3916	13.2982	13.589	14.777	14.439	14.2496	13.4869
HIF1A	0	10.3599	0	29.1867	4.21929	10.0571	0	19.6414	0	24.5029	13.118	24.6818	11.1331	11.1317	11.0169	11.0425	10.8277	10.83	10.9361	10.8354	10.8463	10.5665
SH3KBP1	27.4716	44.6963	25.1854	2.06693	0.538192	0	2.41522	1.65849	5.28157	0	0.178988	0	6.83886	6.96971	6.71681	6.8127	6.43899	6.39082	6.70823	6.42427	6.24591	5.56306
HLA-G	89.5101	128.395	64.0344	0	0.798555	0	4.50536	3.71763	9.5391	0	0	1.03123	6.34248	6.1941	6.17766	6.17766	5.88698	6.5236	6.46095	6.47763	6.52536	6.15504
HUWE1	0	0	0	7.29345	4.01352	0.303654	4.84167	0.797719	2.3858	5.41745	6.77522	3.72041	11.9071	11.7106	11.2752	11.8703	11.9475	11.4769	11.2402	11.3684	11.5084	11.8394
ILK	0	0	0	5.27564	0	4.91171	6.06873	2.85741	4.41197	17.7482	10.3969	6.44928	9.45543	9.3962	9.60923	9.54524	9.15027	9.01618	9.42396	9.51107	9.30898	8.71285
INF2	0	0	0	22.2539	15.758	18.3122	0	0	0	11.9335	8.32345	0	9.18428	9.42846	9.54251	10.0318	9.02617	10.5082	9.24461	9.36434	10.079	9.69904
ITGA5	0.186975	0	0	4.49	0	0	0	0	0	3.24691	3.68486	2.98172	5.65753	5.35029	5.25266	6.45086	5.22861	5.12909	5.04206	4.9286	5.47177	4.98195
ITPKA	0.172782	0	0	1.06529	0	1.22541	0.199468	0.37039	0	0.718032	0.273027	1.21888	4.84858	4.6566	4.83238	4.74293	4.25221	5.15915	4.92392	5.09114	4.92371	4.53453
JAK1	114.322	225.757	76.4363	28.9111	0	6.93449	93.078	44.8088	84.6699	17.9742	11.8577	5.59849	9.67051	9.51723	9.33404	9.84936	9.60923	9.55638	9.14789	9.24599	9.57523	9.28459
LRP8	0	0	6.05858	15.149	21.0357	28.5118	1.02436	0.191597	3.15102	43.7309	15.6772	3.66414	6.85465	6.58468	6.73707	6.72247	6.13259	6.80259	6.7716	6.7533	7.06661	6.76009
MACF1	0	0	0.922313	5.21369	5.84439	2.02658	6.61524	4.17732	1.50564	4.89942	6.84949	6.70508	7.38551	7.04617	7.00295	7.77577	7.44599	7.05779	6.59704	6.71238	7.13328	7.17903
MED12	9.75256	21.1273	14.7436	6.51793	0	0	3.64383	5.83889	3.01592	0	1.61361	2.269	8.89533	9.60923	8.65125	9.2215	7.40332	8.40761	8.76678	8.57805	8.94356	8.04681
MKLN1	1.06196	3.04793	1.52935	0.998112	0	0	2.74819	2.65245	4.23429	0.652501	1.90227	0.749417	7.89607	7.8687	7.56726	8.03396	7.76801	7.12331	7.53968	7.55847	7.66083	7.60994
MTDH	49.1556	91.9049	71.9336	0	0	0	28.833	26.665	18.2298	0.298896	9.49157	14.6428	8.80978	8.92561	8.76319	8.76602	8.89032	8.94779	9.53377	9.36334	8.67616	8.84949
MYADM	0	0	0	5.32889	0	0	0	0	0	1.56235	2.72298	7.41243	9.04893	8.61678	8.65471	9.28526	9.21237	9.09715	8.25745	8.20865	9.03561	8.90259
MYH14	0	0	0	4.35674	7.97282	0.304137	0	2.28297	0	9.55655	0.593138	0	9.81265	9.56446	9.37294	9.72364	9.22309	9.96214	9.55789	9.81461	9.94086	9.46649
MYO10	0	0	0	30.8818	18.5079	13.1582	2.93129	0	3.27878	6.39145	4.16769	4.32729	9.14444	9.39904	9.04377	9.34473	9.22687	8.70305	8.87572	8.82113	8.86756	8.87572
MYO19	0	0	1.26774	0.917921	0	0.451211	0	0	0	0.455459	1.40649	2.57398	9.33943	9.32739	8.9975	8.52661	8.84177	9.0814	9.74177	9.6064	9.43729	9.14103
MYO9A	11.1125	15.0329	12.5684	0	0	0	2.89153	2.68847	5.32727	0	0.825662	1.72778	6.15371	6.29795	6.10304	6.60261	5.96203	6.13618	5.90334	5.92247	6.0029	5.95865
NEDD4L	11.5722	0	0.482925	5.70685	24.9247	4.56911	3.45828	1.30902	1.53806	4.8279	3.95633	1.55112	5.24193	4.91317	5.1658	4.79682	4.87781	4.99129	5.61091	5.24551	4.84009	5.2875
NF1	6.67073	9.77486	12.1187	1.11607	0.71198	0.443907	6.31666	4.22587	5.6361	0.936992	2.78756	0	8.77079	8.77379	8.42907	9.05864	8.6986	8.44615	8.56365	8.27481	8.45868	8.50687
NFE2L2	0	0	4.24613	18.1666	1.90194	0	2.02242	0	17.6325	10.982	17.265	9.47198	9.164	9.08561	9.2964	9.09433	8.90702	9.0111	8.9776	8.91692	8.99396	8.5684
NPHP3	0.416336	0	0	1.20153	2.31352	0.495794	0.56806	0	0	5.81532	2.89536	0	6.24025	6.36444	6.26579	6.74171	6.87143	6.33545	6.21524	6.35673	6.22258	6.30538
EIF1	40.9854	38.7976	31.2952	4.10874	0	2.97451	12.5235	13.3799	16.1324	2.17506	6.36492	3.96554	5.12143	5.56174	5.04986	5.53209	5.08393	4.83801	4.93486	4.77472	4.95691	4.57565
PAK2	32.4996	0	23.8316	0	0	0	35.4589	49.5546	26.8817	0	3.98886	0	9.48131	9.24208	9.07418	9.31219	9.07794	9.94943	9.0214	9.01311	9.67723	9.47879
PARP6	0	0	0	1.42913	0	0	0	0	0	1.09832	1.98704	0	9.35225	9.40958	9.43533	9.68641	9.7494	9.15695	9.164	9.07867	9.09347	9.38176
PGK1	20.9346	20.2837	15.4	3.29591	0	0.916942	12.7905	13.4898	18.409	3.10508	5.44351	3.89235	10.9572	10.638	10.9723	10.6383	10.1662	10.7709	10.9163	11.0841	11.1876	10.9661
FUNDC2	10.9978	0	3.35485	0.83994	0	0	3.18092	3.86305	1.43734	0	0.596409	0	5.16048	4.98101	4.74472	5.40343	5.42452	4.92146	4.67938	4.60546	5.12244	4.73412
PLXNA1	0	4.22255	0	0.299009	1.33188	0.129427	0.14225	0.014734	0.046078	0.4821	0.356256	0.359225	7.55993	7.66041	7.50454	7.9506	6.92453	7.58753	7.38186	7.40897	7.40234	6.786
PLXNC1	14.3233	6.51089	15.4163	0.507302	0	0.459023	0.794801	0.297748	1.27063	0	0	0	3.6407	3.66657	3.75195	4.76092	4.36252	3.96488	3.34044	3.37812	3.74513	3.45702
GLT8D1	1.37707	0	0.961755	0	0	0	3.41558	5.82348	0	0	0.369715	0	9.776	9.54781	9.37023	9.90842	9.38612	9.38288	9.28526	9.36241	9.28791	9.22084
PTEN	22.6344	98.254	39.4506	2.09277	0	0	10.1037	9.53341	12.047	1.69449	4.90337	0	3.99855	4.10794	4.09864	3.91068	5.44352	3.59038	4.36214	4.01609	4.0027	4.30492
PTK2	0	0	0	1.92449	8.42162	4.59221	1.13175	1.26404	2.87077	5.56123	4.27482	2.72428	8.00952	8.15236	8.15046	8.29807	8.68052	7.86025	7.79426	7.87662	7.93765	8.2338
PTPRS	0.771462	6.93405	3.44921	0.044412	0	0.213122	2.54139	2.22179	1.46342	1.00179	1.26669	1.28374	4.14897	4.55789	4.07069	3.9645	3.49054	3.32193	3.32193	3.62824	3.32193	3.32193
RAB11A	35.2824	12.0941	34.0604	1.68837	0	0	14.9264	7.9063	3.3631	1.73646	3.77902	16.9536	12.004	11.7532	11.8939	11.6215	11.4271	11.345	11.674	11.5679	11.4953	11.328
RAC2	23.6738	0	0	0	0	0	2.14746	1.92562	1.63741	0	0	0	5.56623	5.67286	5.52231	6.15441	5.44695	5.56086	5.3139	5.27867	5.71586	5.25409
AC116407.1	0.041449	0	0	1.11983	1.9962	0.755993	0.253424	0.05942	0.582412	1.02243	0.302692	0.360147	5.24644	5.31586	5.19976	6.12065	5.32441	5.34235	5.03313	5.05572	5.29222	5.42511
ABHD10	23.1725	8.3703	6.08855	4.66859	0	0	7.18526	9.94919	8.77779	1.63193	4.65699	0	8.17976	8.18505	8.09404	8.33282	7.73531	8.58145	8.3148	8.32505	8.7835	8.00784
RASA1	15.8574	27.1276	7.12198	0	0	0	0	0	4.6549	0	0	0	6.52451	6.22342	6.20823	6.85061	6.04228	6.74839	6.63935	6.21298	6.85465	6.8596
RHOA	0	0	0	38.8021	23.3313	0	31.9185	27.3067	20.8993	80.6579	84.7353	46.3183	11.9455	12.0293	11.8458	12.3543	12.3493	12.7709	12.6884	12.4646	12.5781	12.6817
RNF157	0	0	0	1.62188	0.335078	0	0	0	0	0	0.214443	0	8.22888	7.91308	7.94019	7.5923	6.59343	8.83127	8.42272	8.24908	8.31943	8.30607
RNH1	0	0	0	0.901297	1.63034	1.79731	1.50648	0.91531	0	1.25013	1.2757	0.542974	6.64359	6.2067	6.32187	5.15705	6.59118	6.00328	5.9609	5.44341	5.97814	6.15465
ROCK1	41.8957	61.6481	40.8186	5.75979	0	0.613392	14.9851	16.1554	24.7546	3.22803	7.46189	0	9.49149	9.35351	9.06038	9.61276	9.28605	8.76359	9.29095	9.16109	9.4145	9.05159
ROCK2	5.14995	11.9596	8.72665	0.513147	0	0	0	0	4.06081	0	0	0	11.328	11.4126	11.1059	11.6562	11.6872	11.0493	11.0705	10.9558	11.0315	11.0632
RUNX1	13.0064	26.8487	16.0951	0	0	0	2.57682	1.44287	6.45888	0.423443	0.161898	4.86805	5.13733	5.27709	4.98028	5.43084	5.13706	5.09035	4.84941	4.79636	4.94527	5.02217
S100A10	1012.82	258.676	1050.64	94.2364	0	56.3865	1043.78	1115.08	1350.55	317.747	515.533	236.252	16.2694	15.8514	16.1998	15.6548	15.9002	16.2281	16.2281	16.6815	16.3134	16.1239
SAPCD2	7.47978	0.223629	11.9171	10.4559	6.14387	9.72241	2.1347	1.6508	3.40569	4.46662	3.65319	3.7048	6.62485	6.33607	6.38196	5.89372	5.9673	6.94296	6.76996	6.67426	6.4863	6.27005
SEMA3A	0.604898	0.779948	1.81061	0.390463	0.093312	0	0.140116	0.372342	0.268451	0.006819	0.221282	0.005964	8.78279	9.26292	8.75547	9.28113	9.01349	8.22244	8.55455	8.23555	8.35649	8.28019
SH3D19	1.28297	7.68886	5.82247	0	0	0	0	0.224383	0	0	0	0	12.5901	12.4484	12.5279	12.9171	12.5232	12.4472	12.1931	11.9553	12.364	12.2616
SKIL	30.3618	50.0761	26.6883	3.53152	0	3.73568	12.0948	12.1271	12.4697	5.57477	6.65604	4.93505	9.61439	9.86893	9.77654	9.71557	10.1576	9.28826	9.97466	9.65023	9.7059	9.42259
SLC12A2	14.4047	11.835	8.26452	2.3999	0	1.85018	7.27703	6.196	7.34952	3.10908	3.97862	0.878537	14.3638	14.4183	14.1289	14.7595	14.8126	14.0412	13.9663	13.8477	14.3431	14.1344
SLC23A2	5.23839	0.739528	2.46054	0	0	0	0	0.349332	1.40151	0	0	0	5.86111	6.134	5.93289	6.53909	5.98176	5.8652	5.50553	5.41237	6.01387	5.6229
SLC9A3R1	2.7484	34.457	0.981448	167.08	110.092	115.702	1.54723	0	0	24.7922	11.8099	5.22698	9.14057	9.02487	9.51952	8.98809	7.93967	9.61716	9.31452	9.39754	9.64496	9.0466
TOP2B	7.20402	15.6294	0	0	0	0	0.796309	0	0	0	0	0	4.76491	4.48194	3.94672	4.27962	4.96134	3.78582	3.76308	4.11665	4.52566	3.94709
STAT2	0.680572	0	0	8.20947	0	4.91811	9.45943	2.69108	9.21859	21.2932	21.4742	12.2325	7.03559	6.74146	6.82804	6.8995	6.98693	6.61258	6.32742	6.73605	6.7284	6.8765
STAT3	80.4632	81.5543	95.6563	18.5584	0	4.74061	49.7578	40.442	45.9939	14.5015	21.881	29.496	11.7791	11.4783	11.0734	11.7051	11.2994	11.5124	11.2292	11.0279	11.3293	11.1751
STAU2	0	8.22247	31.3728	0	0	0	5.32455	4.68291	15.2353	2.14469	2.30204	1.81374	9.43823	9.63752	9.54586	9.40992	9.5888	9.20549	9.39338	9.37023	9.25441	9.34294
STIM1	13.8327	30.03	19.8222	5.52689	0	0	9.7804	3.25465	11.6127	5.40445	3.04321	0	4.64515	5.08995	5.2414	3.92708	4.76637	5.76495	4.71282	4.99059	4.9557	5.17785
STK11	0.243443	0	0	0.914329	1.59377	0.26075	0.224468	0	0	0.744969	0.491914	0.219506	7.87716	7.99548	7.79713	8.06027	7.86688	8.44126	8.50113	8.42233	7.97954	8.56742
BCAR1	48.6488	0	13.0279	9.05021	0	0	30.8549	19.9797	12.9901	0	7.92756	0	5.51501	5.50853	5.06511	5.96151	5.46969	4.47491	4.57788	4.73605	5.20261	4.86621
TFRC	43.6882	21.2767	56.3193	11.9267	0	0.897	13.4653	31.8357	26.4084	4.91502	13.3531	2.57698	7.96946	7.65045	7.6821	7.7188	7.30073	7.90385	7.79463	7.81675	8.2194	7.74811
TNFAIP3	0.789041	3.73894	8.99823	0	0	0	0	0.45651	0	0.199456	0	0	7.01361	6.7744	6.52174	6.97647	6.83091	6.24979	6.42107	6.35962	6.66902	6.78946
TNFSF12	19.8504	54.1262	10.8197	0	0	0	0	0	0	0	0	0	4.85001	4.56494	4.81356	4.91749	5.19324	4.57258	4.67037	4.64275	4.77222	4.57346
VEGFA	0	0	0	2.05926	0	4.01979	0	0	0	1.33132	0	0	8.05069	7.94873	7.9374	9.33404	9.07894	8.59603	9.07353	9.33024	8.97837	8.84784
VPS35	31.1089	24.5255	30.0865	3.84644	0	1.04107	5.58499	7.32133	8.33565	0.97037	2.2523	0.436173	4.76888	4.05007	5.00489	4.32839	4.94306	4.6507	4.60616	4.98993	5.45054	4.43726
AAMP	0	0	0	0.310771	2.94676	0.718614	0	0	0.26483	1.40402	0	0	6.71355	6.8282	6.88734	6.59024	6.2645	6.83127	7.07674	7.10693	6.9918	6.61337
ADAM15	0	0	0	1.23752	10.247	1.36866	1.4954	1.26241	1.59506	1.85118	1.4349	0.990682	9.05307	8.95934	9.10291	9.01311	8.03221	9.34473	9.31946	9.01031	9.38176	8.96273
ADM	0.536205	0	3.24247	19.5326	9.82625	7.38741	4.68269	4.03342	3.36941	5.86181	5.67425	0.35293	5.54333	5.04097	5.56531	5.81306	5.51363	5.69958	5.13836	5.65592	6.51872	6.43115
HEMK1	0	0	0	1.60897	7.88923	0.873663	0.731892	0	0	0.408664	0.781368	0	9.59967	9.1934	9.56296	8.95465	9.07418	9.61098	9.6288	9.73274	9.50618	9.48427
ALOX5	4.03181	0	11.167	0	0	0	0.569668	1.08766	2.65801	0	0	0	6.43794	5.84926	6.43794	5.98153	5.41981	6.44884	5.97791	6.62046	6.76996	6.23497
ANXA1	12.156	54.1319	43.7348	337.872	44.4101	106.732	23.352	26.6812	42.379	74.1134	52.6698	84.8265	10.841	9.91095	10.2067	9.90689	9.12364	10.843	10.2405	10.3916	11.2812	10.3206
ARL13B	0	37.896	0	0	0	0	8.99936	9.68901	13.1815	4.09154	0	0	6.61079	6.6343	6.58742	6.36931	5.96454	6.9377	6.59688	6.5147	6.82124	6.48702
ATF2	20.5177	0	7.015	0	0	0	5.90761	8.35587	3.77343	0.67241	1.10862	4.87172	9.0347	8.96521	9.03672	9.3846	9.23636	8.67412	8.51001	8.69833	8.85224	8.90497
ATRX	5.54455	45.6493	22.4617	6.92907	5.64414	0	5.011	5.05374	12.6339	8.67199	7.45715	0	9.63752	9.70439	9.34184	9.89345	10.4232	9.56157	9.42912	9.32504	9.26292	9.85788
BCAS3	0.867397	0	0.838854	0.097205	0	0	2.19475	1.88978	1.37915	0.193435	1.53423	0	7.58562	7.91858	8.02121	7.99998	8.29056	6.95975	7.41678	7.42111	7.31989	7.6247
BCL2L11	1.70835	9.01306	0	0	0	0	2.2615	1.18836	0.667173	0	0.498547	1.06009	6.86476	6.56982	6.76412	6.7603	6.56113	6.62548	6.42788	6.44691	6.41326	6.48838
BMPR1A	5.3607	4.39965	5.5748	0	0	0	1.8454	2.70819	0	0	0	0.392732	9.10722	9.53289	9.38027	9.74786	8.77447	8.91855	9.08773	9.27423	9.09478	8.80643
BRD2	0	0	0	6.99409	2.58399	1.10979	0	0	0.865343	12.4853	4.2076	8.27007	12.7261	12.6085	12.6104	12.9917	12.5919	12.4794	12.2588	12.3359	12.4269	12.4076
BTG1	82.3655	71.3406	51.6039	13.0845	0	7.29325	16.3218	20.3544	23.8258	7.19427	12.0505	0	7.53466	7.5322	7.63134	7.23801	8.13679	7.154	7.55578	7.37894	7.22417	7.5294
C2CD3	0	4.89848	0	3.51472	1.86376	5.85645	1.65573	0	1.84594	13.2317	9.18211	1.76129	7.96323	8.04326	7.75269	8.24728	8.45096	7.916	7.87776	7.79463	7.60156	8.02485
CALB1	0	28.4098	11.9524	15.0805	11.3988	19.9448	6.59773	4.27925	2.88203	5.92398	6.28157	13.5168	8.20712	8.24539	8.13084	8.12603	8.79297	8.90259	8.44126	7.8837	8.74288	9.60358
CAT	45.4297	19.1881	31.9074	6.42113	0	2.89705	19.7557	20.343	22.3551	4.70465	9.10333	9.11187	11.1305	11.5605	11.5586	10.968	10.6907	11.0459	11.3015	11.332	10.7946	10.3466
AC090192.2	0.600612	0	0	4.88813	0	1.8955	0	0	0	0.144972	0.274012	0.824488	7.88665	8.43941	7.89313	8.24539	7.93299	7.87594	7.27515	7.55267	7.66878	7.70355
CCM2	15.4788	0	9.24404	2.55026	0	0	7.71797	5.51153	7.42813	0	3.95919	0	10.0346	9.99505	10.3431	10.1235	9.01412	10.3798	10.3309	10.0782	10.0318	10.0652
CHD7	0	0	0	2.12016	29.9786	7.98131	0	0	0	0	3.74048	17.2601	10.544	10.4757	10.0834	11.0557	10.8493	10.2795	9.91279	9.96433	10.1506	10.2608
CLIC4	11.7788	7.1602	9.05022	3.03756	0	0.269833	4.60655	7.04382	8.54508	1.4934	2.77083	0.457428	7.29395	7.0652	6.7905	7.13094	6.38485	6.81442	6.73871	6.5762	6.52025	6.13737
CREB1	10.715	7.24691	7.28638	0	0	0	4.98787	2.99118	4.28177	0	2.32801	0	5.94228	5.00084	5.7843	5.94517	5.25335	4.57011	5.56678	5.95507	5.46185	4.60058
CTNNB1	19.4836	0	23.0767	46.0629	17.3405	21.8165	37.1447	45.5884	49.6753	49.6402	54.4493	45.7791	9.89451	10.3174	9.64267	10.3527	10.2394	9.7121	9.73274	9.61458	9.67051	9.56108
CYBB	65.828	101.221	86.2135	0.541336	1.08896	3.58961	3.03275	3.65832	3.87308	0.084457	0.456392	0	5.52241	5.55405	5.15915	5.41155	4.92219	5.24429	4.5167	4.97593	4.94503	4.65173
EFEMP2	3.80354	18.3513	0	0	0	0	0.35087	1.06102	3.80584	0	0	0	4.46656	4.61523	4.3942	4.84002	4.4004	4.40452	4.19909	4.23594	4.37606	4.44153
EGLN1	25.1725	29.4845	36.4138	0.132436	0	0	73.8221	75.1968	40.1052	0	0.653084	0	12.1966	11.4002	11.746	12.015	11.3786	11.2436	11.3779	11.1623	11.7106	11.7106
ESRP2	2.99721	0	0	1.97216	0	0.390183	0	0	0	0.60826	0.271242	1.02758	8.52761	8.13231	8.4611	8.85497	7.84499	9.18794	8.53001	8.48427	8.96273	9.07708
FKBP10	0	0	0	17.8155	6.81232	3.5619	0	6.83213	0	11.5997	11.92	9.45152	10.7886	11.1989	10.7061	11.1909	10.5856	10.8168	10.7312	10.5152	10.6798	10.4589
FKBP8	0	0	0	19.1301	69.6476	41.6189	0.816033	0	1.34932	26.0564	6.56869	7.60802	6.96818	6.86373	7.02516	7.12637	6.39844	7.40431	7.06462	6.919	7.26626	6.88828
GLUL	50.9775	26.457	56.9936	10.5236	1.47502	0	128.055	133.798	175.338	21.318	52.3392	20.7311	7.39802	7.63445	7.49423	7.89447	7.86483	7.04685	7.01756	7.08875	7.28944	7.31324
GRN	0	0	0	23.6011	5.59966	5.60301	13.2168	19.3201	35.0418	48.1546	30.2523	5.34266	13.4192	13.6036	13.4921	13.301	13.2093	13.1369	12.9433	13.0931	13.0949	12.8995
GTF2I	6.48592	0	21.4474	14.9235	23.4676	15.1658	15.5891	5.40585	16.5714	27.1913	24.0094	40.6151	10.4656	10.6345	10.4364	10.888	10.8651	10.4437	10.1648	10.2377	10.4248	10.4826
GZF1	0	0	0	2.42152	0	0	0	0	0	2.1448	1.92358	2.60196	5.70181	5.47591	5.57778	5.43153	4.86956	6.04084	5.72352	5.57619	5.63431	5.53292
HIF1A	0	10.3599	0	29.1867	4.21929	10.0571	0	19.6414	0	24.5029	13.118	24.6818	11.1331	11.1317	11.0169	11.0425	10.8277	10.83	10.9361	10.8354	10.8463	10.5665
SH3KBP1	27.4716	44.6963	25.1854	2.06693	0.538192	0	2.41522	1.65849	5.28157	0	0.178988	0	6.83886	6.96971	6.71681	6.8127	6.43899	6.39082	6.70823	6.42427	6.24591	5.56306
HLA-G	89.5101	128.395	64.0344	0	0.798555	0	4.50536	3.71763	9.5391	0	0	1.03123	6.34248	6.1941	6.17766	6.17766	5.88698	6.5236	6.46095	6.47763	6.52536	6.15504
IFT122	0.295008	0	0	0.521522	0.056868	0.510622	0.307322	0.185163	0.188995	0.681815	0.514223	0.67244	6.26479	6.25494	6.31124	5.86763	6.07043	6.36121	6.3031	6.23037	6.52623	6.34869
ARHGAP26	0	0	0.146524	5.11611	3.04482	0.594772	11.0562	4.30666	4.98341	5.76764	7.08399	2.74074	8.33161	8.17085	8.2383	8.2902	7.55406	8.55989	8.78063	8.56787	8.45413	8.2902
ILK	0	0	0	5.27564	0	4.91171	6.06873	2.85741	4.41197	17.7482	10.3969	6.44928	9.45543	9.3962	9.60923	9.54524	9.15027	9.01618	9.42396	9.51107	9.30898	8.71285
ITGA3	0	0	0.170027	1.63668	1.74588	0.814464	0.604513	0.424704	0.67156	1.15171	1.1192	0.315111	7.63992	7.25256	7.45282	7.67562	6.81532	7.88159	7.2271	7.45709	7.83464	7.59686
ITGA5	0.186975	0	0	4.49	0	0	0	0	0	3.24691	3.68486	2.98172	5.65753	5.35029	5.25266	6.45086	5.22861	5.12909	5.04206	4.9286	5.47177	4.98195
JAK1	114.322	225.757	76.4363	28.9111	0	6.93449	93.078	44.8088	84.6699	17.9742	11.8577	5.59849	9.67051	9.51723	9.33404	9.84936	9.60923	9.55638	9.14789	9.24599	9.57523	9.28459
JMJD6	0	0	0	0.124493	0.556024	0.094036	0	0.686894	0	0.349796	0.513884	0.642908	7.83438	7.61698	8.04103	7.80805	7.20183	7.68033	7.93272	8.15786	8.55278	7.51956
LDLR	0	0	11.981	13.3034	0	17.8232	0	2.62835	0.87391	17.6865	7.65793	12.5505	10.646	9.80751	10.3692	9.93672	9.80214	10.8018	10.329	10.4605	10.9026	10.6011
LRP1	0	0	0.816112	1.80545	8.25619	1.3865	0	1.23996	0	2.43381	0	1.4564	10.8448	10.4978	10.766	11.7259	10.4064	10.1968	9.73767	10.7521	10.627	10.2209
MAPK14	15.8722	31.1692	13.9198	0	0	0	0	0	0	0	0.754835	0	8.0458	8.33188	8.1607	8.68836	8.06858	7.91787	7.60823	7.80012	7.97408	7.93336
MED12	9.75256	21.1273	14.7436	6.51793	0	0	3.64383	5.83889	3.01592	0	1.61361	2.269	8.89533	9.60923	8.65125	9.2215	7.40332	8.40761	8.76678	8.57805	8.94356	8.04681
MMP2	11.5871	423.553	330.204	0.673928	0	3.16186	0	2.43712	3.41655	0	1.4518	0	4.00919	3.89463	4.00741	4.0636	3.89227	4.26139	4.37283	4.32294	4.3331	4.14134
MTDH	49.1556	91.9049	71.9336	0	0	0	28.833	26.665	18.2298	0.298896	9.49157	14.6428	8.80978	8.92561	8.76319	8.76602	8.89032	8.94779	9.53377	9.36334	8.67616	8.84949
MTHFD1	31.2469	10.3972	27.2002	5.50623	0	0	9.04374	10.0999	6.09263	0	1.36783	3.00521	4.96856	4.1589	4.86982	4.28115	4.54765	4.1149	4.52258	4.72468	4.30061	3.9269
MYC	2.48289	5.01172	2.11058	28.6345	4.31695	12.1817	0.207766	1.02489	0.200473	1.79653	3.17792	3.06528	13.5488	13.0813	13.1489	12.8353	12.3851	13.8505	13.0273	12.9662	13.3085	12.9487
NAA15	1.25161	11.722	6.27368	0	0	0	0.596759	1.11241	0	0.154127	0.210319	0	10.044	9.64593	9.56377	9.71121	9.35416	10.1614	10.1693	9.90377	10.1901	9.90588
NF1	6.67073	9.77486	12.1187	1.11607	0.71198	0.443907	6.31666	4.22587	5.6361	0.936992	2.78756	0	8.77079	8.77379	8.42907	9.05864	8.6986	8.44615	8.56365	8.27481	8.45868	8.50687
NFE2L2	0	0	4.24613	18.1666	1.90194	0	2.02242	0	17.6325	10.982	17.265	9.47198	9.164	9.08561	9.2964	9.09433	8.90702	9.0111	8.9776	8.91692	8.99396	8.5684
MAEA	17.9009	8.08891	15.2911	0.233322	0	0	4.2772	5.6794	9.94185	1.12666	0.289864	2.11367	10.4219	10.4682	10.1839	10.7955	10.5912	10.0681	9.78905	9.87715	10.1181	10.1055
NKIRAS2	0	0	0	4.23735	0	0	2.67436	0.386242	0	2.80132	4.17344	9.92886	8.04227	8.08211	7.90647	8.16869	7.70633	8.49249	8.18965	8.10338	8.28882	8.13284
NPHP3	0.416336	0	0	1.20153	2.31352	0.495794	0.56806	0	0	5.81532	2.89536	0	6.24025	6.36444	6.26579	6.74171	6.87143	6.33545	6.21524	6.35673	6.22258	6.30538
NRARP	7.0232	2.19819	8.77877	24.0062	11.607	12.9746	1.74389	1.69842	1.22219	3.32041	2.17586	3.39887	8.16767	7.94146	8.48789	6.9796	6.89539	8.33038	8.37758	8.52494	8.29101	8.23053
EIF1	40.9854	38.7976	31.2952	4.10874	0	2.97451	12.5235	13.3799	16.1324	2.17506	6.36492	3.96554	5.12143	5.56174	5.04986	5.53209	5.08393	4.83801	4.93486	4.77472	4.95691	4.57565
ZNF596	0	0	0	1.4327	0	10.3471	0.535986	1.52267	0	3.3079	1.15951	0.737509	6.13737	6.38113	6.64743	6.18808	6.82046	6.11115	6.85842	7.07486	6.82175	6.74146
PGK1	20.9346	20.2837	15.4	3.29591	0	0.916942	12.7905	13.4898	18.409	3.10508	5.44351	3.89235	10.9572	10.638	10.9723	10.6383	10.1662	10.7709	10.9163	11.0841	11.1876	10.9661
PIK3CA	3.25833	5.51204	4.37635	0.808626	0	0	0.389524	0	1.77649	0.386187	0	0	5.80666	6.68453	6.48349	6.4764	4.74668	7.20003	6.01848	6.414	6.90492	5.51363
FUNDC2	10.9978	0	3.35485	0.83994	0	0	3.18092	3.86305	1.43734	0	0.596409	0	5.16048	4.98101	4.74472	5.40343	5.42452	4.92146	4.67938	4.60546	5.12244	4.73412
PLOD3	0	0	0	2.83599	4.47937	1.1703	0	0.718364	0	3.0487	0	0	8.4861	8.42197	8.41182	8.2865	8.05491	8.55325	8.61101	8.49286	8.59357	8.40761
PRKACA	23.735	56.6756	29.6286	3.4873	0	2.15152	7.71154	4.79927	7.98399	1.79453	3.41375	5.35916	6.002	5.78416	5.62876	5.86693	5.35902	6.13296	5.87674	5.63925	6.2275	5.74437
PTCH1	7.95477	53.4959	16.6734	0	0	0	0	2.07121	2.61292	0	0	0	9.15797	9.2425	9.16308	9.61208	8.97302	9.00464	8.825	8.60958	8.92016	8.65744
PTEN	22.6344	98.254	39.4506	2.09277	0	0	10.1037	9.53341	12.047	1.69449	4.90337	0	3.99855	4.10794	4.09864	3.91068	5.44352	3.59038	4.36214	4.01609	4.0027	4.30492
PTGES3	0	0	0.212188	3.22597	0	2.1669	0	0.378648	0	1.02442	0.50167	0.961785	11.1292	10.9281	11.1814	10.5865	10.4987	11.0681	11.2743	11.4078	11.3754	10.872
PTK2	0	0	0	1.92449	8.42162	4.59221	1.13175	1.26404	2.87077	5.56123	4.27482	2.72428	8.00952	8.15236	8.15046	8.29807	8.68052	7.86025	7.79426	7.87662	7.93765	8.2338
AC091171.1	0	0	0	0	0	1.07609	0	0	0	1.37833	0	0.952479	7.70418	7.84671	8.12603	7.62297	7.69223	7.62095	7.63107	7.64486	7.63636	7.40491
PTPN6	33.9362	29.4433	41.4393	5.08412	0.08728	1.59262	21.3065	14.8569	21.3228	8.25995	10.2782	6.20888	7.61235	7.98651	7.47312	8.26832	7.73459	7.61028	7.54827	7.64841	7.69652	7.377
QKI	0	0	114.176	8.51803	0	0	18.4485	53.9264	0	0	0	0	5.30062	4.61178	4.37153	8.35649	6.39036	3.51297	3.57419	3.48222	4.93354	3.61082
RASA1	15.8574	27.1276	7.12198	0	0	0	0	0	4.6549	0	0	0	6.52451	6.22342	6.20823	6.85061	6.04228	6.74839	6.63935	6.21298	6.85465	6.8596
NFASC	3.50349	0.678698	1.2455	0	0	0	0	0	0	0	0	0	9.62421	9.61992	9.58061	9.95182	9.60309	8.86968	9.04893	9.15695	9.54335	9.066
RDH10	47.2554	13.9117	30.6939	0	0	0	3.16625	0	0	0	0	0	9.41576	9.52375	9.43489	9.38711	9.22594	9.14173	9.20626	9.18128	9.14882	8.93383
RHOA	0	0	0	38.8021	23.3313	0	31.9185	27.3067	20.8993	80.6579	84.7353	46.3183	11.9455	12.0293	11.8458	12.3543	12.3493	12.7709	12.6884	12.4646	12.5781	12.6817
RIN2	8.82891	24.5106	6.60566	2.97714	0	0	0.564542	0.941555	1.01686	0	0.051632	0.644221	11.1989	11.2936	11.5241	11.1804	10.8463	10.9642	10.913	11.1331	10.879	11.1497
RNF213	1.39333	0	0	5.21603	2.05958	1.52088	6.7893	5.05595	6.87607	12.4612	14.049	3.67908	8.12466	8.11371	7.97002	8.35477	8.35569	7.88524	7.81544	7.9216	7.97245	8.07878
RNH1	0	0	0	0.901297	1.63034	1.79731	1.50648	0.91531	0	1.25013	1.2757	0.542974	6.64359	6.2067	6.32187	5.15705	6.59118	6.00328	5.9609	5.44341	5.97814	6.15465
ROCK1	41.8957	61.6481	40.8186	5.75979	0	0.613392	14.9851	16.1554	24.7546	3.22803	7.46189	0	9.49149	9.35351	9.06038	9.61276	9.28605	8.76359	9.29095	9.16109	9.4145	9.05159
ROCK2	5.14995	11.9596	8.72665	0.513147	0	0	0	0	4.06081	0	0	0	11.328	11.4126	11.1059	11.6562	11.6872	11.0493	11.0705	10.9558	11.0315	11.0632
RUNX1	13.0064	26.8487	16.0951	0	0	0	2.57682	1.44287	6.45888	0.423443	0.161898	4.86805	5.13733	5.27709	4.98028	5.43084	5.13706	5.09035	4.84941	4.79636	4.94527	5.02217
SDC1	16.6078	3.43411	0	32.1123	7.63173	15.7621	6.78904	4.11179	2.81399	8.59674	5.01981	2.73897	7.48472	7.8245	7.5472	7.65593	7.5322	7.39958	7.36527	7.41706	7.44311	7.28644
SGPL1	0	11.549	0	37.3101	52.705	41.028	6.6734	6.98175	5.02487	28.726	16.8719	3.89914	9.10519	8.98657	8.73543	8.96615	8.53619	8.27249	8.70415	8.68979	8.95678	8.60557
SLC12A2	14.4047	11.835	8.26452	2.3999	0	1.85018	7.27703	6.196	7.34952	3.10908	3.97862	0.878537	14.3638	14.4183	14.1289	14.7595	14.8126	14.0412	13.9663	13.8477	14.3431	14.1344
SLC12A6	0.907777	0	0	0.330597	0	1.18943	0	0.225859	0.969992	0.77873	0.667294	0.987167	8.31558	8.03221	8.05069	8.5999	8.08953	7.94273	7.86845	7.88102	8.04271	7.8221
SMAD3	25.6182	13.9716	14.1123	0	0	0	0	7.34873	4.58877	0	0	0	6.74761	6.84412	6.68453	7.41412	6.66887	6.7788	6.3491	6.37579	6.82775	6.78582
SMAD4	0	88.4884	41.3193	0	0	0	1.63619	0	5.80906	0	0	1.43608	9.28301	9.262	9.16062	9.18966	9.17695	8.90079	8.94136	8.92803	8.83374	8.88182
SP3	32.9239	18.3198	24.1806	5.08499	0	2.36379	7.82257	9.63478	9.29312	4.54399	6.01895	2.6495	10.1255	10.0954	9.93895	10.109	10.1247	9.74871	9.77654	9.77729	9.91592	9.85497
TOP2B	7.20402	15.6294	0	0	0	0	0.796309	0	0	0	0	0	4.76491	4.48194	3.94672	4.27962	4.96134	3.78582	3.76308	4.11665	4.52566	3.94709
SPI1	147.766	385.829	185.464	0	0.32974	17.1379	14.6414	16.2611	45.7092	0	1.29062	0.329926	3.95818	3.97525	3.92998	3.9913	4.31205	3.48516	3.70569	3.55728	3.94173	3.66961
SPINT2	0	0	0	46.2799	154.38	78.7028	41.999	28.6786	48.6488	66.3349	66.2666	43.0617	10.2835	10.528	11.355	11.3037	10.6525	12.1623	10.8668	11.506	10.7014	9.84599
SRPK2	0	0	0	2.66981	4.97087	6.75267	0	0	2.4059	3.05924	1.7234	0.97888	5.53779	5.68336	5.44994	5.82967	5.61033	5.18819	5.52454	5.31938	5.30142	5.33399
STAT3	80.4632	81.5543	95.6563	18.5584	0	4.74061	49.7578	40.442	45.9939	14.5015	21.881	29.496	11.7791	11.4783	11.0734	11.7051	11.2994	11.5124	11.2292	11.0279	11.3293	11.1751
STIM1	13.8327	30.03	19.8222	5.52689	0	0	9.7804	3.25465	11.6127	5.40445	3.04321	0	4.64515	5.08995	5.2414	3.92708	4.76637	5.76495	4.71282	4.99059	4.9557	5.17785
STK4	21.8471	47.5596	43.8879	4.5719	4.51603	0	12.6068	9.70918	15.4557	3.17248	5.15623	0	11.422	11.1842	10.7604	11.2743	11.1292	9.9184	11.2026	11.0339	11.6107	10.888
SYK	0.867295	2.87575	0.998106	0	0	0	0.319962	0.370553	0.984476	0	0	0	8.77287	9.23305	8.82153	9.16192	9.10722	8.74562	8.61276	8.61985	8.73483	8.66583
TGFBI	78.3642	110.068	149.467	14.7902	0	14.2543	15.4777	14.0125	15.1968	3.52528	7.40923	2.8142	13.5437	13.9857	13.5247	14.0143	13.8151	13.3361	13.3455	13.3998	13.4869	13.1394
TNFAIP3	0.789041	3.73894	8.99823	0	0	0	0	0.45651	0	0.199456	0	0	7.01361	6.7744	6.52174	6.97647	6.83091	6.24979	6.42107	6.35962	6.66902	6.78946
TNFSF12	19.8504	54.1262	10.8197	0	0	0	0	0	0	0	0	0	4.85001	4.56494	4.81356	4.91749	5.19324	4.57258	4.67037	4.64275	4.77222	4.57346
VEGFA	0	0	0	2.05926	0	4.01979	0	0	0	1.33132	0	0	8.05069	7.94873	7.9374	9.33404	9.07894	8.59603	9.07353	9.33024	8.97837	8.84784
VEZF1	11.1467	9.62848	17.293	0	0.488411	0	6.18184	7.23519	2.47966	0	0	1.00882	11.8792	12.2302	12.015	12.4979	11.7321	11.9354	11.9846	11.7345	11.8269	11.6412
WDR48	4.0623	6.61054	4.00413	1.02556	0	0.469221	3.50742	5.51504	2.39844	0.329586	1.68898	0.986128	8.25416	7.7959	8.15512	8.32058	7.96161	7.40309	7.6679	7.72427	7.75484	7.56421
YAP1	0	0	0	3.08297	0	0.528352	0	3.58105	0	0.771601	0	0.795728	10.1181	10.0037	9.88606	10.3221	10.4978	10.0055	9.72231	9.64209	10.0169	10.2043
ZFP36L1	253.188	244.559	240.872	42.1589	23.273	33.9723	18.8783	13.1741	20.247	0	7.21621	5.26067	7.94234	8.17236	7.90229	8.51193	8.6103	8.06258	7.76126	7.56421	8.01755	8.04608
ACTA1	6.57423	5.27333	10.1916	0	0	0	0.702343	0.483719	0.534765	0	0	0.144813	4.65978	4.80313	4.73386	4.84803	4.48022	5.18491	4.84132	5.02525	5.01722	4.70804
ATF7IP	19.0771	0	0	17.4031	0	18.8902	11.0753	0	4.84737	13.5878	6.63352	4.90266	17.2157	16.8732	16.9514	17.365	16.8811	17.0639	16.2918	16.5126	16.7615	16.7636
ADM	0.536205	0	3.24247	19.5326	9.82625	7.38741	4.68269	4.03342	3.36941	5.86181	5.67425	0.35293	5.54333	5.04097	5.56531	5.81306	5.51363	5.69958	5.13836	5.65592	6.51872	6.43115
ALDH1A3	0	0	0	0.829326	0.101346	1.52114	0	0.210168	0.033106	0.32362	0.024012	0.228836	3.4958	3.739	3.43971	3.90843	3.74334	4.3801	4.11215	4.26921	3.49072	3.55464
ARL13B	0	37.896	0	0	0	0	8.99936	9.68901	13.1815	4.09154	0	0	6.61079	6.6343	6.58742	6.36931	5.96454	6.9377	6.59688	6.5147	6.82124	6.48702
BMPR1A	5.3607	4.39965	5.5748	0	0	0	1.8454	2.70819	0	0	0	0.392732	9.10722	9.53289	9.38027	9.74786	8.77447	8.91855	9.08773	9.27423	9.09478	8.80643
BRD2	0	0	0	6.99409	2.58399	1.10979	0	0	0.865343	12.4853	4.2076	8.27007	12.7261	12.6085	12.6104	12.9917	12.5919	12.4794	12.2588	12.3359	12.4269	12.4076
C2CD3	0	4.89848	0	3.51472	1.86376	5.85645	1.65573	0	1.84594	13.2317	9.18211	1.76129	7.96323	8.04326	7.75269	8.24728	8.45096	7.916	7.87776	7.79463	7.60156	8.02485
CAMSAP3	2.87648	1.70862	0	0	0	0	1.07171	1.85962	0.159523	0	0.319634	0	6.90812	6.83633	6.77495	7.16896	5.85193	7.28126	6.48242	6.60109	7.46457	6.81975
CCM2	15.4788	0	9.24404	2.55026	0	0	7.71797	5.51153	7.42813	0	3.95919	0	10.0346	9.99505	10.3431	10.1235	9.01412	10.3798	10.3309	10.0782	10.0318	10.0652
BCL11A	0.037943	0	0	0.324448	0.331065	0.411986	0.394571	0.114331	0.232588	0.044454	0.213511	0.240634	9.26292	9.4964	9.23305	9.41483	11.6375	8.47039	9.22084	9.23444	8.30888	8.55989
CHD7	0	0	0	2.12016	29.9786	7.98131	0	0	0	0	3.74048	17.2601	10.544	10.4757	10.0834	11.0557	10.8493	10.2795	9.91279	9.96433	10.1506	10.2608
TRIM24	7.92125	14.436	9.1214	1.367	0	0	4.769	3.57724	5.27566	1.45705	2.3924	1.88292	6.99385	6.81328	7.24622	8.03145	7.55531	6.60947	6.93018	6.72782	7.51902	7.29214
CLASP2	5.28457	6.48038	4.39924	0.112848	0	0.844265	1.87611	1.39568	1.66135	0.316651	0.300029	0.979649	6.59983	6.69289	6.59343	6.90665	6.77308	6.35417	6.40433	6.29439	6.62737	6.65302
CLIC4	11.7788	7.1602	9.05022	3.03756	0	0.269833	4.60655	7.04382	8.54508	1.4934	2.77083	0.457428	7.29395	7.0652	6.7905	7.13094	6.38485	6.81442	6.73871	6.5762	6.52025	6.13737
CTNNB1	19.4836	0	23.0767	46.0629	17.3405	21.8165	37.1447	45.5884	49.6753	49.6402	54.4493	45.7791	9.89451	10.3174	9.64267	10.3527	10.2394	9.7121	9.73274	9.61458	9.67051	9.56108
DAB2	38.829	39.8135	47.7933	0.549003	1.593	1.47765	4.49868	5.52233	6.50221	0.184237	0	0.738854	8.00112	7.54269	7.67682	8.23154	7.98177	7.74119	7.44216	7.53466	7.89808	7.72092
EFEMP2	3.80354	18.3513	0	0	0	0	0.35087	1.06102	3.80584	0	0	0	4.46656	4.61523	4.3942	4.84002	4.4004	4.40452	4.19909	4.23594	4.37606	4.44153
ESRP2	2.99721	0	0	1.97216	0	0.390183	0	0	0	0.60826	0.271242	1.02758	8.52761	8.13231	8.4611	8.85497	7.84499	9.18794	8.53001	8.48427	8.96273	9.07708
EXOC4	10.1221	72.5971	17.2077	0	0	2.09296	20.7732	15.6036	7.78455	0.558884	4.4786	2.98667	4.55428	4.68143	5.28251	4.3702	4.51209	4.17334	4.2401	4.26534	4.60915	4.42645
FAT1	1.07838	0	0	1.44014	0.128576	0.788781	0.764303	1.0822	0.785133	11.4408	4.10828	4.05838	12.5886	12.1486	12.0371	12.4076	11.8539	12.1004	11.6632	11.7365	12.1177	11.9906
GCNT3	5.4277	4.65784	11.2569	3.57073	0	0	14.1339	18.0232	18.2928	6.28151	10.0961	2.21531	9.92134	8.37422	9.77729	8.62326	7.543	10.0292	9.05079	9.7121	9.9278	9.71486
GRB2	0	0	0	0.439284	0	0.655004	0.238623	0	1.46006	1.32926	0.497287	0.382593	7.80905	7.73777	7.57547	7.62659	7.03581	7.99231	7.6482	7.80646	8.08891	7.7477
GZF1	0	0	0	2.42152	0	0	0	0	0	2.1448	1.92358	2.60196	5.70181	5.47591	5.57778	5.43153	4.86956	6.04084	5.72352	5.57619	5.63431	5.53292
HIF1A	0	10.3599	0	29.1867	4.21929	10.0571	0	19.6414	0	24.5029	13.118	24.6818	11.1331	11.1317	11.0169	11.0425	10.8277	10.83	10.9361	10.8354	10.8463	10.5665
IFT122	0.295008	0	0	0.521522	0.056868	0.510622	0.307322	0.185163	0.188995	0.681815	0.514223	0.67244	6.26479	6.25494	6.31124	5.86763	6.07043	6.36121	6.3031	6.23037	6.52623	6.34869
ARHGAP26	0	0	0.146524	5.11611	3.04482	0.594772	11.0562	4.30666	4.98341	5.76764	7.08399	2.74074	8.33161	8.17085	8.2383	8.2902	7.55406	8.55989	8.78063	8.56787	8.45413	8.2902
ILK	0	0	0	5.27564	0	4.91171	6.06873	2.85741	4.41197	17.7482	10.3969	6.44928	9.45543	9.3962	9.60923	9.54524	9.15027	9.01618	9.42396	9.51107	9.30898	8.71285
ITGA2	1.75518	0	1.68116	0	0	0	0	0.910286	1.88994	0.399522	0	0	11.7918	12.0199	11.5817	12.596	12.5865	11.4429	11.548	11.2292	11.4794	11.1532
ITGA3	0	0	0.170027	1.63668	1.74588	0.814464	0.604513	0.424704	0.67156	1.15171	1.1192	0.315111	7.63992	7.25256	7.45282	7.67562	6.81532	7.88159	7.2271	7.45709	7.83464	7.59686
ITGA5	0.186975	0	0	4.49	0	0	0	0	0	3.24691	3.68486	2.98172	5.65753	5.35029	5.25266	6.45086	5.22861	5.12909	5.04206	4.9286	5.47177	4.98195
LAMA3	0.33264	3.01442	5.65733	0	0	1.01524	2.6293	1.85168	3.29943	0.560618	1.68098	0	6.95261	6.919	6.55893	7.55267	6.82067	6.69612	6.30584	6.29676	6.8765	6.55391
MDM4	0	0	0	0.919348	0	1.72396	0	0	0	0.294572	1.88348	0	6.31242	6.51733	6.33428	6.59688	7.13439	6.21663	6.16003	6.18419	6.31344	6.75151
MED12	9.75256	21.1273	14.7436	6.51793	0	0	3.64383	5.83889	3.01592	0	1.61361	2.269	8.89533	9.60923	8.65125	9.2215	7.40332	8.40761	8.76678	8.57805	8.94356	8.04681
MMP2	11.5871	423.553	330.204	0.673928	0	3.16186	0	2.43712	3.41655	0	1.4518	0	4.00919	3.89463	4.00741	4.0636	3.89227	4.26139	4.37283	4.32294	4.3331	4.14134
MTHFD1	31.2469	10.3972	27.2002	5.50623	0	0	9.04374	10.0999	6.09263	0	1.36783	3.00521	4.96856	4.1589	4.86982	4.28115	4.54765	4.1149	4.52258	4.72468	4.30061	3.9269
MYC	2.48289	5.01172	2.11058	28.6345	4.31695	12.1817	0.207766	1.02489	0.200473	1.79653	3.17792	3.06528	13.5488	13.0813	13.1489	12.8353	12.3851	13.8505	13.0273	12.9662	13.3085	12.9487
MYO9A	11.1125	15.0329	12.5684	0	0	0	2.89153	2.68847	5.32727	0	0.825662	1.72778	6.15371	6.29795	6.10304	6.60261	5.96203	6.13618	5.90334	5.92247	6.0029	5.95865
NPHP3	0.416336	0	0	1.20153	2.31352	0.495794	0.56806	0	0	5.81532	2.89536	0	6.24025	6.36444	6.26579	6.74171	6.87143	6.33545	6.21524	6.35673	6.22258	6.30538
NRARP	7.0232	2.19819	8.77877	24.0062	11.607	12.9746	1.74389	1.69842	1.22219	3.32041	2.17586	3.39887	8.16767	7.94146	8.48789	6.9796	6.89539	8.33038	8.37758	8.52494	8.29101	8.23053
EIF1	40.9854	38.7976	31.2952	4.10874	0	2.97451	12.5235	13.3799	16.1324	2.17506	6.36492	3.96554	5.12143	5.56174	5.04986	5.53209	5.08393	4.83801	4.93486	4.77472	4.95691	4.57565
PLOD3	0	0	0	2.83599	4.47937	1.1703	0	0.718364	0	3.0487	0	0	8.4861	8.42197	8.41182	8.2865	8.05491	8.55325	8.61101	8.49286	8.59357	8.40761
PLXNA1	0	4.22255	0	0.299009	1.33188	0.129427	0.14225	0.014734	0.046078	0.4821	0.356256	0.359225	7.55993	7.66041	7.50454	7.9506	6.92453	7.58753	7.38186	7.40897	7.40234	6.786
PRKACA	23.735	56.6756	29.6286	3.4873	0	2.15152	7.71154	4.79927	7.98399	1.79453	3.41375	5.35916	6.002	5.78416	5.62876	5.86693	5.35902	6.13296	5.87674	5.63925	6.2275	5.74437
PTCH1	7.95477	53.4959	16.6734	0	0	0	0	2.07121	2.61292	0	0	0	9.15797	9.2425	9.16308	9.61208	8.97302	9.00464	8.825	8.60958	8.92016	8.65744
PTEN	22.6344	98.254	39.4506	2.09277	0	0	10.1037	9.53341	12.047	1.69449	4.90337	0	3.99855	4.10794	4.09864	3.91068	5.44352	3.59038	4.36214	4.01609	4.0027	4.30492
RAB10	302.12	368.894	246.798	38.3365	0	11.1361	89.8358	76.8084	112.846	18.8256	36.4481	6.06706	13.4033	13.1576	13.1545	13.3085	13.2397	13.012	12.961	13.0604	13.1517	12.937
RDH10	47.2554	13.9117	30.6939	0	0	0	3.16625	0	0	0	0	0	9.41576	9.52375	9.43489	9.38711	9.22594	9.14173	9.20626	9.18128	9.14882	8.93383
RHOA	0	0	0	38.8021	23.3313	0	31.9185	27.3067	20.8993	80.6579	84.7353	46.3183	11.9455	12.0293	11.8458	12.3543	12.3493	12.7709	12.6884	12.4646	12.5781	12.6817
SAPCD2	7.47978	0.223629	11.9171	10.4559	6.14387	9.72241	2.1347	1.6508	3.40569	4.46662	3.65319	3.7048	6.62485	6.33607	6.38196	5.89372	5.9673	6.94296	6.76996	6.67426	6.4863	6.27005
SEMA3A	0.604898	0.779948	1.81061	0.390463	0.093312	0	0.140116	0.372342	0.268451	0.006819	0.221282	0.005964	8.78279	9.26292	8.75547	9.28113	9.01349	8.22244	8.55455	8.23555	8.35649	8.28019
SLC9A3R1	2.7484	34.457	0.981448	167.08	110.092	115.702	1.54723	0	0	24.7922	11.8099	5.22698	9.14057	9.02487	9.51952	8.98809	7.93967	9.61716	9.31452	9.39754	9.64496	9.0466
SMAD3	25.6182	13.9716	14.1123	0	0	0	0	7.34873	4.58877	0	0	0	6.74761	6.84412	6.68453	7.41412	6.66887	6.7788	6.3491	6.37579	6.82775	6.78582
SMAD4	0	88.4884	41.3193	0	0	0	1.63619	0	5.80906	0	0	1.43608	9.28301	9.262	9.16062	9.18966	9.17695	8.90079	8.94136	8.92803	8.83374	8.88182
SPINT2	0	0	0	46.2799	154.38	78.7028	41.999	28.6786	48.6488	66.3349	66.2666	43.0617	10.2835	10.528	11.355	11.3037	10.6525	12.1623	10.8668	11.506	10.7014	9.84599
STK4	21.8471	47.5596	43.8879	4.5719	4.51603	0	12.6068	9.70918	15.4557	3.17248	5.15623	0	11.422	11.1842	10.7604	11.2743	11.1292	9.9184	11.2026	11.0339	11.6107	10.888
TMEM79	0	0	0	0.658437	0	0.223824	1.90187	0.820752	0	0.988728	1.55965	1.91336	5.81393	5.51627	5.52915	5.14403	4.57542	5.6964	5.61443	5.86817	5.6252	5.21598
TNNT2	0	0	0	1.67586	0	4.55032	0	0	0	0.601414	0.302524	0	6.76908	6.62082	6.58325	5.50266	7.13233	5.38012	6.74323	6.18709	5.83091	6.36498
VEGFA	0	0	0	2.05926	0	4.01979	0	0	0	1.33132	0	0	8.05069	7.94873	7.9374	9.33404	9.07894	8.59603	9.07353	9.33024	8.97837	8.84784
YAP1	0	0	0	3.08297	0	0.528352	0	3.58105	0	0.771601	0	0.795728	10.1181	10.0037	9.88606	10.3221	10.4978	10.0055	9.72231	9.64209	10.0169	10.2043
AAMP	0	0	0	0.310771	2.94676	0.718614	0	0	0.26483	1.40402	0	0	6.71355	6.8282	6.88734	6.59024	6.2645	6.83127	7.07674	7.10693	6.9918	6.61337
ADAM15	0	0	0	1.23752	10.247	1.36866	1.4954	1.26241	1.59506	1.85118	1.4349	0.990682	9.05307	8.95934	9.10291	9.01311	8.03221	9.34473	9.31946	9.01031	9.38176	8.96273
ADM	0.536205	0	3.24247	19.5326	9.82625	7.38741	4.68269	4.03342	3.36941	5.86181	5.67425	0.35293	5.54333	5.04097	5.56531	5.81306	5.51363	5.69958	5.13836	5.65592	6.51872	6.43115
HEMK1	0	0	0	1.60897	7.88923	0.873663	0.731892	0	0	0.408664	0.781368	0	9.59967	9.1934	9.56296	8.95465	9.07418	9.61098	9.6288	9.73274	9.50618	9.48427
ALOX5	4.03181	0	11.167	0	0	0	0.569668	1.08766	2.65801	0	0	0	6.43794	5.84926	6.43794	5.98153	5.41981	6.44884	5.97791	6.62046	6.76996	6.23497
ANXA1	12.156	54.1319	43.7348	337.872	44.4101	106.732	23.352	26.6812	42.379	74.1134	52.6698	84.8265	10.841	9.91095	10.2067	9.90689	9.12364	10.843	10.2405	10.3916	11.2812	10.3206
ARL13B	0	37.896	0	0	0	0	8.99936	9.68901	13.1815	4.09154	0	0	6.61079	6.6343	6.58742	6.36931	5.96454	6.9377	6.59688	6.5147	6.82124	6.48702
ATF2	20.5177	0	7.015	0	0	0	5.90761	8.35587	3.77343	0.67241	1.10862	4.87172	9.0347	8.96521	9.03672	9.3846	9.23636	8.67412	8.51001	8.69833	8.85224	8.90497
BCAS3	0.867397	0	0.838854	0.097205	0	0	2.19475	1.88978	1.37915	0.193435	1.53423	0	7.58562	7.91858	8.02121	7.99998	8.29056	6.95975	7.41678	7.42111	7.31989	7.6247
BCL2L11	1.70835	9.01306	0	0	0	0	2.2615	1.18836	0.667173	0	0.498547	1.06009	6.86476	6.56982	6.76412	6.7603	6.56113	6.62548	6.42788	6.44691	6.41326	6.48838
BMPR1A	5.3607	4.39965	5.5748	0	0	0	1.8454	2.70819	0	0	0	0.392732	9.10722	9.53289	9.38027	9.74786	8.77447	8.91855	9.08773	9.27423	9.09478	8.80643
BRD2	0	0	0	6.99409	2.58399	1.10979	0	0	0.865343	12.4853	4.2076	8.27007	12.7261	12.6085	12.6104	12.9917	12.5919	12.4794	12.2588	12.3359	12.4269	12.4076
BTG1	82.3655	71.3406	51.6039	13.0845	0	7.29325	16.3218	20.3544	23.8258	7.19427	12.0505	0	7.53466	7.5322	7.63134	7.23801	8.13679	7.154	7.55578	7.37894	7.22417	7.5294
C2CD3	0	4.89848	0	3.51472	1.86376	5.85645	1.65573	0	1.84594	13.2317	9.18211	1.76129	7.96323	8.04326	7.75269	8.24728	8.45096	7.916	7.87776	7.79463	7.60156	8.02485
AC090192.2	0.600612	0	0	4.88813	0	1.8955	0	0	0	0.144972	0.274012	0.824488	7.88665	8.43941	7.89313	8.24539	7.93299	7.87594	7.27515	7.55267	7.66878	7.70355
CCM2	15.4788	0	9.24404	2.55026	0	0	7.71797	5.51153	7.42813	0	3.95919	0	10.0346	9.99505	10.3431	10.1235	9.01412	10.3798	10.3309	10.0782	10.0318	10.0652
CHD7	0	0	0	2.12016	29.9786	7.98131	0	0	0	0	3.74048	17.2601	10.544	10.4757	10.0834	11.0557	10.8493	10.2795	9.91279	9.96433	10.1506	10.2608
CLIC4	11.7788	7.1602	9.05022	3.03756	0	0.269833	4.60655	7.04382	8.54508	1.4934	2.77083	0.457428	7.29395	7.0652	6.7905	7.13094	6.38485	6.81442	6.73871	6.5762	6.52025	6.13737
CTNNB1	19.4836	0	23.0767	46.0629	17.3405	21.8165	37.1447	45.5884	49.6753	49.6402	54.4493	45.7791	9.89451	10.3174	9.64267	10.3527	10.2394	9.7121	9.73274	9.61458	9.67051	9.56108
CYBB	65.828	101.221	86.2135	0.541336	1.08896	3.58961	3.03275	3.65832	3.87308	0.084457	0.456392	0	5.52241	5.55405	5.15915	5.41155	4.92219	5.24429	4.5167	4.97593	4.94503	4.65173
EFEMP2	3.80354	18.3513	0	0	0	0	0.35087	1.06102	3.80584	0	0	0	4.46656	4.61523	4.3942	4.84002	4.4004	4.40452	4.19909	4.23594	4.37606	4.44153
EGLN1	25.1725	29.4845	36.4138	0.132436	0	0	73.8221	75.1968	40.1052	0	0.653084	0	12.1966	11.4002	11.746	12.015	11.3786	11.2436	11.3779	11.1623	11.7106	11.7106
ESRP2	2.99721	0	0	1.97216	0	0.390183	0	0	0	0.60826	0.271242	1.02758	8.52761	8.13231	8.4611	8.85497	7.84499	9.18794	8.53001	8.48427	8.96273	9.07708
FKBP10	0	0	0	17.8155	6.81232	3.5619	0	6.83213	0	11.5997	11.92	9.45152	10.7886	11.1989	10.7061	11.1909	10.5856	10.8168	10.7312	10.5152	10.6798	10.4589
GLUL	50.9775	26.457	56.9936	10.5236	1.47502	0	128.055	133.798	175.338	21.318	52.3392	20.7311	7.39802	7.63445	7.49423	7.89447	7.86483	7.04685	7.01756	7.08875	7.28944	7.31324
GRN	0	0	0	23.6011	5.59966	5.60301	13.2168	19.3201	35.0418	48.1546	30.2523	5.34266	13.4192	13.6036	13.4921	13.301	13.2093	13.1369	12.9433	13.0931	13.0949	12.8995
GTF2I	6.48592	0	21.4474	14.9235	23.4676	15.1658	15.5891	5.40585	16.5714	27.1913	24.0094	40.6151	10.4656	10.6345	10.4364	10.888	10.8651	10.4437	10.1648	10.2377	10.4248	10.4826
GZF1	0	0	0	2.42152	0	0	0	0	0	2.1448	1.92358	2.60196	5.70181	5.47591	5.57778	5.43153	4.86956	6.04084	5.72352	5.57619	5.63431	5.53292
HIF1A	0	10.3599	0	29.1867	4.21929	10.0571	0	19.6414	0	24.5029	13.118	24.6818	11.1331	11.1317	11.0169	11.0425	10.8277	10.83	10.9361	10.8354	10.8463	10.5665
SH3KBP1	27.4716	44.6963	25.1854	2.06693	0.538192	0	2.41522	1.65849	5.28157	0	0.178988	0	6.83886	6.96971	6.71681	6.8127	6.43899	6.39082	6.70823	6.42427	6.24591	5.56306
HLA-G	89.5101	128.395	64.0344	0	0.798555	0	4.50536	3.71763	9.5391	0	0	1.03123	6.34248	6.1941	6.17766	6.17766	5.88698	6.5236	6.46095	6.47763	6.52536	6.15504
IFT122	0.295008	0	0	0.521522	0.056868	0.510622	0.307322	0.185163	0.188995	0.681815	0.514223	0.67244	6.26479	6.25494	6.31124	5.86763	6.07043	6.36121	6.3031	6.23037	6.52623	6.34869
ARHGAP26	0	0	0.146524	5.11611	3.04482	0.594772	11.0562	4.30666	4.98341	5.76764	7.08399	2.74074	8.33161	8.17085	8.2383	8.2902	7.55406	8.55989	8.78063	8.56787	8.45413	8.2902
ILK	0	0	0	5.27564	0	4.91171	6.06873	2.85741	4.41197	17.7482	10.3969	6.44928	9.45543	9.3962	9.60923	9.54524	9.15027	9.01618	9.42396	9.51107	9.30898	8.71285
ITGA5	0.186975	0	0	4.49	0	0	0	0	0	3.24691	3.68486	2.98172	5.65753	5.35029	5.25266	6.45086	5.22861	5.12909	5.04206	4.9286	5.47177	4.98195
JAK1	114.322	225.757	76.4363	28.9111	0	6.93449	93.078	44.8088	84.6699	17.9742	11.8577	5.59849	9.67051	9.51723	9.33404	9.84936	9.60923	9.55638	9.14789	9.24599	9.57523	9.28459
JMJD6	0	0	0	0.124493	0.556024	0.094036	0	0.686894	0	0.349796	0.513884	0.642908	7.83438	7.61698	8.04103	7.80805	7.20183	7.68033	7.93272	8.15786	8.55278	7.51956
LDLR	0	0	11.981	13.3034	0	17.8232	0	2.62835	0.87391	17.6865	7.65793	12.5505	10.646	9.80751	10.3692	9.93672	9.80214	10.8018	10.329	10.4605	10.9026	10.6011
LRP1	0	0	0.816112	1.80545	8.25619	1.3865	0	1.23996	0	2.43381	0	1.4564	10.8448	10.4978	10.766	11.7259	10.4064	10.1968	9.73767	10.7521	10.627	10.2209
MAPK14	15.8722	31.1692	13.9198	0	0	0	0	0	0	0	0.754835	0	8.0458	8.33188	8.1607	8.68836	8.06858	7.91787	7.60823	7.80012	7.97408	7.93336
MED12	9.75256	21.1273	14.7436	6.51793	0	0	3.64383	5.83889	3.01592	0	1.61361	2.269	8.89533	9.60923	8.65125	9.2215	7.40332	8.40761	8.76678	8.57805	8.94356	8.04681
MMP2	11.5871	423.553	330.204	0.673928	0	3.16186	0	2.43712	3.41655	0	1.4518	0	4.00919	3.89463	4.00741	4.0636	3.89227	4.26139	4.37283	4.32294	4.3331	4.14134
MTDH	49.1556	91.9049	71.9336	0	0	0	28.833	26.665	18.2298	0.298896	9.49157	14.6428	8.80978	8.92561	8.76319	8.76602	8.89032	8.94779	9.53377	9.36334	8.67616	8.84949
MTHFD1	31.2469	10.3972	27.2002	5.50623	0	0	9.04374	10.0999	6.09263	0	1.36783	3.00521	4.96856	4.1589	4.86982	4.28115	4.54765	4.1149	4.52258	4.72468	4.30061	3.9269
MYC	2.48289	5.01172	2.11058	28.6345	4.31695	12.1817	0.207766	1.02489	0.200473	1.79653	3.17792	3.06528	13.5488	13.0813	13.1489	12.8353	12.3851	13.8505	13.0273	12.9662	13.3085	12.9487
NAA15	1.25161	11.722	6.27368	0	0	0	0.596759	1.11241	0	0.154127	0.210319	0	10.044	9.64593	9.56377	9.71121	9.35416	10.1614	10.1693	9.90377	10.1901	9.90588
NF1	6.67073	9.77486	12.1187	1.11607	0.71198	0.443907	6.31666	4.22587	5.6361	0.936992	2.78756	0	8.77079	8.77379	8.42907	9.05864	8.6986	8.44615	8.56365	8.27481	8.45868	8.50687
NFE2L2	0	0	4.24613	18.1666	1.90194	0	2.02242	0	17.6325	10.982	17.265	9.47198	9.164	9.08561	9.2964	9.09433	8.90702	9.0111	8.9776	8.91692	8.99396	8.5684
MAEA	17.9009	8.08891	15.2911	0.233322	0	0	4.2772	5.6794	9.94185	1.12666	0.289864	2.11367	10.4219	10.4682	10.1839	10.7955	10.5912	10.0681	9.78905	9.87715	10.1181	10.1055
NPHP3	0.416336	0	0	1.20153	2.31352	0.495794	0.56806	0	0	5.81532	2.89536	0	6.24025	6.36444	6.26579	6.74171	6.87143	6.33545	6.21524	6.35673	6.22258	6.30538
NRARP	7.0232	2.19819	8.77877	24.0062	11.607	12.9746	1.74389	1.69842	1.22219	3.32041	2.17586	3.39887	8.16767	7.94146	8.48789	6.9796	6.89539	8.33038	8.37758	8.52494	8.29101	8.23053
EIF1	40.9854	38.7976	31.2952	4.10874	0	2.97451	12.5235	13.3799	16.1324	2.17506	6.36492	3.96554	5.12143	5.56174	5.04986	5.53209	5.08393	4.83801	4.93486	4.77472	4.95691	4.57565
ZNF596	0	0	0	1.4327	0	10.3471	0.535986	1.52267	0	3.3079	1.15951	0.737509	6.13737	6.38113	6.64743	6.18808	6.82046	6.11115	6.85842	7.07486	6.82175	6.74146
PGK1	20.9346	20.2837	15.4	3.29591	0	0.916942	12.7905	13.4898	18.409	3.10508	5.44351	3.89235	10.9572	10.638	10.9723	10.6383	10.1662	10.7709	10.9163	11.0841	11.1876	10.9661
PIK3CA	3.25833	5.51204	4.37635	0.808626	0	0	0.389524	0	1.77649	0.386187	0	0	5.80666	6.68453	6.48349	6.4764	4.74668	7.20003	6.01848	6.414	6.90492	5.51363
FUNDC2	10.9978	0	3.35485	0.83994	0	0	3.18092	3.86305	1.43734	0	0.596409	0	5.16048	4.98101	4.74472	5.40343	5.42452	4.92146	4.67938	4.60546	5.12244	4.73412
PRKACA	23.735	56.6756	29.6286	3.4873	0	2.15152	7.71154	4.79927	7.98399	1.79453	3.41375	5.35916	6.002	5.78416	5.62876	5.86693	5.35902	6.13296	5.87674	5.63925	6.2275	5.74437
PTCH1	7.95477	53.4959	16.6734	0	0	0	0	2.07121	2.61292	0	0	0	9.15797	9.2425	9.16308	9.61208	8.97302	9.00464	8.825	8.60958	8.92016	8.65744
PTEN	22.6344	98.254	39.4506	2.09277	0	0	10.1037	9.53341	12.047	1.69449	4.90337	0	3.99855	4.10794	4.09864	3.91068	5.44352	3.59038	4.36214	4.01609	4.0027	4.30492
PTK2	0	0	0	1.92449	8.42162	4.59221	1.13175	1.26404	2.87077	5.56123	4.27482	2.72428	8.00952	8.15236	8.15046	8.29807	8.68052	7.86025	7.79426	7.87662	7.93765	8.2338
QKI	0	0	114.176	8.51803	0	0	18.4485	53.9264	0	0	0	0	5.30062	4.61178	4.37153	8.35649	6.39036	3.51297	3.57419	3.48222	4.93354	3.61082
RASA1	15.8574	27.1276	7.12198	0	0	0	0	0	4.6549	0	0	0	6.52451	6.22342	6.20823	6.85061	6.04228	6.74839	6.63935	6.21298	6.85465	6.8596
RDH10	47.2554	13.9117	30.6939	0	0	0	3.16625	0	0	0	0	0	9.41576	9.52375	9.43489	9.38711	9.22594	9.14173	9.20626	9.18128	9.14882	8.93383
RHOA	0	0	0	38.8021	23.3313	0	31.9185	27.3067	20.8993	80.6579	84.7353	46.3183	11.9455	12.0293	11.8458	12.3543	12.3493	12.7709	12.6884	12.4646	12.5781	12.6817
RIN2	8.82891	24.5106	6.60566	2.97714	0	0	0.564542	0.941555	1.01686	0	0.051632	0.644221	11.1989	11.2936	11.5241	11.1804	10.8463	10.9642	10.913	11.1331	10.879	11.1497
RNF213	1.39333	0	0	5.21603	2.05958	1.52088	6.7893	5.05595	6.87607	12.4612	14.049	3.67908	8.12466	8.11371	7.97002	8.35477	8.35569	7.88524	7.81544	7.9216	7.97245	8.07878
RNH1	0	0	0	0.901297	1.63034	1.79731	1.50648	0.91531	0	1.25013	1.2757	0.542974	6.64359	6.2067	6.32187	5.15705	6.59118	6.00328	5.9609	5.44341	5.97814	6.15465
ROCK1	41.8957	61.6481	40.8186	5.75979	0	0.613392	14.9851	16.1554	24.7546	3.22803	7.46189	0	9.49149	9.35351	9.06038	9.61276	9.28605	8.76359	9.29095	9.16109	9.4145	9.05159
ROCK2	5.14995	11.9596	8.72665	0.513147	0	0	0	0	4.06081	0	0	0	11.328	11.4126	11.1059	11.6562	11.6872	11.0493	11.0705	10.9558	11.0315	11.0632
RUNX1	13.0064	26.8487	16.0951	0	0	0	2.57682	1.44287	6.45888	0.423443	0.161898	4.86805	5.13733	5.27709	4.98028	5.43084	5.13706	5.09035	4.84941	4.79636	4.94527	5.02217
SGPL1	0	11.549	0	37.3101	52.705	41.028	6.6734	6.98175	5.02487	28.726	16.8719	3.89914	9.10519	8.98657	8.73543	8.96615	8.53619	8.27249	8.70415	8.68979	8.95678	8.60557
SLC12A2	14.4047	11.835	8.26452	2.3999	0	1.85018	7.27703	6.196	7.34952	3.10908	3.97862	0.878537	14.3638	14.4183	14.1289	14.7595	14.8126	14.0412	13.9663	13.8477	14.3431	14.1344
SLC12A6	0.907777	0	0	0.330597	0	1.18943	0	0.225859	0.969992	0.77873	0.667294	0.987167	8.31558	8.03221	8.05069	8.5999	8.08953	7.94273	7.86845	7.88102	8.04271	7.8221
SMAD3	25.6182	13.9716	14.1123	0	0	0	0	7.34873	4.58877	0	0	0	6.74761	6.84412	6.68453	7.41412	6.66887	6.7788	6.3491	6.37579	6.82775	6.78582
SMAD4	0	88.4884	41.3193	0	0	0	1.63619	0	5.80906	0	0	1.43608	9.28301	9.262	9.16062	9.18966	9.17695	8.90079	8.94136	8.92803	8.83374	8.88182
TOP2B	7.20402	15.6294	0	0	0	0	0.796309	0	0	0	0	0	4.76491	4.48194	3.94672	4.27962	4.96134	3.78582	3.76308	4.11665	4.52566	3.94709
SPI1	147.766	385.829	185.464	0	0.32974	17.1379	14.6414	16.2611	45.7092	0	1.29062	0.329926	3.95818	3.97525	3.92998	3.9913	4.31205	3.48516	3.70569	3.55728	3.94173	3.66961
SPINT2	0	0	0	46.2799	154.38	78.7028	41.999	28.6786	48.6488	66.3349	66.2666	43.0617	10.2835	10.528	11.355	11.3037	10.6525	12.1623	10.8668	11.506	10.7014	9.84599
SRPK2	0	0	0	2.66981	4.97087	6.75267	0	0	2.4059	3.05924	1.7234	0.97888	5.53779	5.68336	5.44994	5.82967	5.61033	5.18819	5.52454	5.31938	5.30142	5.33399
STAT3	80.4632	81.5543	95.6563	18.5584	0	4.74061	49.7578	40.442	45.9939	14.5015	21.881	29.496	11.7791	11.4783	11.0734	11.7051	11.2994	11.5124	11.2292	11.0279	11.3293	11.1751
STIM1	13.8327	30.03	19.8222	5.52689	0	0	9.7804	3.25465	11.6127	5.40445	3.04321	0	4.64515	5.08995	5.2414	3.92708	4.76637	5.76495	4.71282	4.99059	4.9557	5.17785
STK4	21.8471	47.5596	43.8879	4.5719	4.51603	0	12.6068	9.70918	15.4557	3.17248	5.15623	0	11.422	11.1842	10.7604	11.2743	11.1292	9.9184	11.2026	11.0339	11.6107	10.888
SYK	0.867295	2.87575	0.998106	0	0	0	0.319962	0.370553	0.984476	0	0	0	8.77287	9.23305	8.82153	9.16192	9.10722	8.74562	8.61276	8.61985	8.73483	8.66583
TGFBI	78.3642	110.068	149.467	14.7902	0	14.2543	15.4777	14.0125	15.1968	3.52528	7.40923	2.8142	13.5437	13.9857	13.5247	14.0143	13.8151	13.3361	13.3455	13.3998	13.4869	13.1394
TNFAIP3	0.789041	3.73894	8.99823	0	0	0	0	0.45651	0	0.199456	0	0	7.01361	6.7744	6.52174	6.97647	6.83091	6.24979	6.42107	6.35962	6.66902	6.78946
TNFSF12	19.8504	54.1262	10.8197	0	0	0	0	0	0	0	0	0	4.85001	4.56494	4.81356	4.91749	5.19324	4.57258	4.67037	4.64275	4.77222	4.57346
VEGFA	0	0	0	2.05926	0	4.01979	0	0	0	1.33132	0	0	8.05069	7.94873	7.9374	9.33404	9.07894	8.59603	9.07353	9.33024	8.97837	8.84784
VEZF1	11.1467	9.62848	17.293	0	0.488411	0	6.18184	7.23519	2.47966	0	0	1.00882	11.8792	12.2302	12.015	12.4979	11.7321	11.9354	11.9846	11.7345	11.8269	11.6412
YAP1	0	0	0	3.08297	0	0.528352	0	3.58105	0	0.771601	0	0.795728	10.1181	10.0037	9.88606	10.3221	10.4978	10.0055	9.72231	9.64209	10.0169	10.2043
ZFP36L1	253.188	244.559	240.872	42.1589	23.273	33.9723	18.8783	13.1741	20.247	0	7.21621	5.26067	7.94234	8.17236	7.90229	8.51193	8.6103	8.06258	7.76126	7.56421	8.01755	8.04608
