# Supplementary material for: Analysis of Dormancy-Associated Transcriptional Networks Reveals a Shared Quiescence Signature in Lung and Colorectal Cancer
Source: Int J Mol Sci. 2022 Aug 30;23(17):9869. doi: 10.3390/ijms23179869 (PMC9456317; doi:10.3390/ijms23179869)
Supplement: Supplementary file 1 [file ijms-23-09869-s001.zip › Table S11.xlsx]

## Sheet: Sheet1
geneName	lsc136pkh1	lsc136pkh2	lsc136pkh3	lsc229pkh1	lsc229pkh2	lsc229pkh3	H1	H2	H3	H4	H5
ABLIM1	4.23104	0	1.44569	0	1.46116	0	8.06072	7.94728	7.8936	8.07075	7.81605
ACTA1	6.57423	5.27333	10.1916	0.702343	0.483719	0.534765	4.65978	4.80313	4.73386	4.84803	4.48022
ADAM15	0	0	0	1.4954	1.26241	1.59506	9.05307	8.95934	9.10291	9.01311	8.03221
ADM	0.536205	0	3.24247	4.68269	4.03342	3.36941	5.54333	5.04097	5.56531	5.81306	5.51363
ALDH1A3	0	0	0	0	0.210168	0.033106	3.4958	3.739	3.43971	3.90843	3.74334
ANXA6	29.9284	50.6826	18.9853	11.4707	15.4419	15.837	7.1499	7.37033	7.13174	7.9237	7.37415
APLP1	1.18125	0	0	0	0	0.293677	3.53721	3.99606	4.05627	3.46549	3.34636
ARID5B	13.1357	4.12765	17.4559	1.98492	1.22744	2.50427	12.8371	12.8603	12.6996	12.6231	12.364
ARL13B	0	37.896	0	8.99936	9.68901	13.1815	6.61079	6.6343	6.58742	6.36931	5.96454
ATF2	20.5177	0	7.015	5.90761	8.35587	3.77343	9.0347	8.96521	9.03672	9.3846	9.23636
BCL2L11	1.70835	9.01306	0	2.2615	1.18836	0.667173	6.86476	6.56982	6.76412	6.7603	6.56113
BMP1	0	0	0	0.617197	0.435955	0	5.48357	5.31214	5.36847	5.37255	4.84978
BMPR1A	5.3607	4.39965	5.5748	1.8454	2.70819	0	9.10722	9.53289	9.38027	9.74786	8.77447
BRAF	0	1.93577	1.04265	0	0.488337	0.754949	7.66124	8.18188	7.57048	8.23071	8.10303
C2CD3	0	4.89848	0	1.65573	0	1.84594	7.96323	8.04326	7.75269	8.24728	8.45096
CALB1	0	28.4098	11.9524	6.59773	4.27925	2.88203	8.20712	8.24539	8.13084	8.12603	8.79297
CAPN1	0	0	0.032598	1.269	0.16746	0.44875	13.7921	13.9073	13.9093	14.1892	12.6344
CHD7	0	0	0	0	0	0	10.544	10.4757	10.0834	11.0557	10.8493
CTNNB1	19.4836	0	23.0767	37.1447	45.5884	49.6753	9.89451	10.3174	9.64267	10.3527	10.2394
CUL3	25.6636	39.6613	31.395	5.21185	5.3665	10.7698	8.45605	8.2883	8.2848	8.53892	8.01009
DAB2	38.829	39.8135	47.7933	4.49868	5.52233	6.50221	8.00112	7.54269	7.67682	8.23154	7.98177
E2F4	0	0	0	1.41704	0.92907	0.751309	11.2509	11.0471	11.1761	11.0924	9.94886
EFEMP2	3.80354	18.3513	0	0.35087	1.06102	3.80584	4.46656	4.61523	4.3942	4.84002	4.4004
ESRP2	2.99721	0	0	0	0	0	8.52761	8.13231	8.4611	8.85497	7.84499
EXOC4	10.1221	72.5971	17.2077	20.7732	15.6036	7.78455	4.55428	4.68143	5.28251	4.3702	4.51209
FAT1	1.07838	0	0	0.764303	1.0822	0.785133	12.5886	12.1486	12.0371	12.4076	11.8539
FGFR1	0	0	0	2.18399	0	0.666116	5.86078	6.10509	5.93887	6.3917	5.90734
FGFR3	0	0	0	0	0	1.05049	4.19842	4.18347	3.96141	3.95021	3.75686
FGFRL1	0	0	0	0	5.87797	0	6.07495	6.43313	6.13326	6.53561	6.17195
FOXO3	15.8782	22.4483	14.7116	4.80095	4.81049	4.83573	8.78631	8.53531	8.5281	8.61925	8.62435
GAA	19.3689	0	17.6981	31.6002	34.3373	38.7791	6.22949	6.75524	6.35146	6.67537	6.03598
GCNT3	5.4277	4.65784	11.2569	14.1339	18.0232	18.2928	9.92134	8.37422	9.77729	8.62326	7.543
GZF1	0	0	0	0	0	0	5.70181	5.47591	5.57778	5.43153	4.86956
TFAP4	0.184074	0.590604	0.013715	0.698781	0.152022	0.230347	10.0829	9.92564	10.2485	9.91712	9.57952
HIF1A	0	10.3599	0	0	19.6414	0	11.1331	11.1317	11.0169	11.0425	10.8277
SH3KBP1	27.4716	44.6963	25.1854	2.41522	1.65849	5.28157	6.83886	6.96971	6.71681	6.8127	6.43899
HRAS	0.935138	0	0	0.33911	0	2.60716	6.54199	6.13717	6.25475	6.47431	6.14143
IFT122	0.295008	0	0	0.307322	0.185163	0.188995	6.26479	6.25494	6.31124	5.86763	6.07043
ARHGAP26	0	0	0.146524	11.0562	4.30666	4.98341	8.33161	8.17085	8.2383	8.2902	7.55406
ILK	0	0	0	6.06873	2.85741	4.41197	9.45543	9.3962	9.60923	9.54524	9.15027
INSIG1	0.256072	0	0.164549	0	0	0	8.15512	7.77306	8.30127	7.64035	7.40708
ITGA2	1.75518	0	1.68116	0	0.910286	1.88994	11.7918	12.0199	11.5817	12.596	12.5865
ITGA6	32.6546	72.8232	32.5029	19.8914	15.1526	25.7843	12.5381	12.8411	12.4348	12.7833	12.9763
LAMA3	0.33264	3.01442	5.65733	2.6293	1.85168	3.29943	6.95261	6.919	6.55893	7.55267	6.82067
LAMB2	0	0	0	2.75139	3.33707	0.260741	6.63146	6.58075	6.65458	7.18865	6.83203
MAFB	145.643	237.703	130.41	17.5359	15.2541	27.4283	4.06125	3.52268	3.64269	3.78831	3.86296
MAPK14	15.8722	31.1692	13.9198	0	0	0	8.0458	8.33188	8.1607	8.68836	8.06858
MDM4	0	0	0	0	0	0	6.31242	6.51733	6.33428	6.59688	7.13439
MED12	9.75256	21.1273	14.7436	3.64383	5.83889	3.01592	8.89533	9.60923	8.65125	9.2215	7.40332
MFN2	0	0	0	0	0	0	9.42527	9.35275	9.03561	9.29392	8.16795
MMP2	11.5871	423.553	330.204	0	2.43712	3.41655	4.00919	3.89463	4.00741	4.0636	3.89227
MTHFD1	31.2469	10.3972	27.2002	9.04374	10.0999	6.09263	4.96856	4.1589	4.86982	4.28115	4.54765
MYC	2.48289	5.01172	2.11058	0.207766	1.02489	0.200473	13.5488	13.0813	13.1489	12.8353	12.3851
PLEKHM2	6.4207	20.6655	11.1542	2.63897	1.56748	4.05862	9.37462	8.51509	9.06235	9.9454	9.74828
NAB1	2.77967	14.2818	7.19683	7.63146	11.3564	13.1179	8.3514	8.35803	8.19026	8.53053	8.61616
NF1	6.67073	9.77486	12.1187	6.31666	4.22587	5.6361	8.77079	8.77379	8.42907	9.05864	8.6986
MAEA	17.9009	8.08891	15.2911	4.2772	5.6794	9.94185	10.4219	10.4682	10.1839	10.7955	10.5912
NPHP3	0.416336	0	0	0.56806	0	0	6.24025	6.36444	6.26579	6.74171	6.87143
EIF1	40.9854	38.7976	31.2952	12.5235	13.3799	16.1324	5.12143	5.56174	5.04986	5.53209	5.08393
PALB2	0	0	0	0	0	1.8183	7.11189	7.35435	7.2504	7.35149	6.3692
PAM	3.37728	0	2.62899	0	0.374587	0.785944	7.88159	8.10303	7.93707	7.9259	8.02321
PLOD3	0	0	0	0	0.718364	0	8.4861	8.42197	8.41182	8.2865	8.05491
PLXNA1	0	4.22255	0	0.14225	0.014734	0.046078	7.55993	7.66041	7.50454	7.9506	6.92453
PTCH1	7.95477	53.4959	16.6734	0	2.07121	2.61292	9.15797	9.2425	9.16308	9.61208	8.97302
PTEN	22.6344	98.254	39.4506	10.1037	9.53341	12.047	3.99855	4.10794	4.09864	3.91068	5.44352
PTK2	0	0	0	1.13175	1.26404	2.87077	8.00952	8.15236	8.15046	8.29807	8.68052
RDH10	47.2554	13.9117	30.6939	3.16625	0	0	9.41576	9.52375	9.43489	9.38711	9.22594
RHOA	0	0	0	31.9185	27.3067	20.8993	11.9455	12.0293	11.8458	12.3543	12.3493
SAPCD2	7.47978	0.223629	11.9171	2.1347	1.6508	3.40569	6.62485	6.33607	6.38196	5.89372	5.9673
SDC1	16.6078	3.43411	0	6.78904	4.11179	2.81399	7.48472	7.8245	7.5472	7.65593	7.5322
SEMA3A	0.604898	0.779948	1.81061	0.140116	0.372342	0.268451	8.78279	9.26292	8.75547	9.28113	9.01349
SGPL1	0	11.549	0	6.6734	6.98175	5.02487	9.10519	8.98657	8.73543	8.96615	8.53619
SLC9A3R1	2.7484	34.457	0.981448	1.54723	0	0	9.14057	9.02487	9.51952	8.98809	7.93967
SMAD3	25.6182	13.9716	14.1123	0	7.34873	4.58877	6.74761	6.84412	6.68453	7.41412	6.66887
SMAD4	0	88.4884	41.3193	1.63619	0	5.80906	9.28301	9.262	9.16062	9.18966	9.17695
SP3	32.9239	18.3198	24.1806	7.82257	9.63478	9.29312	10.1255	10.0954	9.93895	10.109	10.1247
STAT3	80.4632	81.5543	95.6563	49.7578	40.442	45.9939	11.7791	11.4783	11.0734	11.7051	11.2994
STAU2	0	8.22247	31.3728	5.32455	4.68291	15.2353	9.43823	9.63752	9.54586	9.40992	9.5888
STIM1	13.8327	30.03	19.8222	9.7804	3.25465	11.6127	4.64515	5.08995	5.2414	3.92708	4.76637
SYK	0.867295	2.87575	0.998106	0.319962	0.370553	0.984476	8.77287	9.23305	8.82153	9.16192	9.10722
TCIRG1	0	0	0	0.753869	0.666339	1.45086	10.1017	10.1541	10.3359	9.60141	10.6758
TNFAIP3	0.789041	3.73894	8.99823	0	0.45651	0	7.01361	6.7744	6.52174	6.97647	6.83091
TNNT2	0	0	0	0	0	0	6.76908	6.62082	6.58325	5.50266	7.13233
TRIP11	12.4379	0	3.18722	5.14689	2.41374	3.06785	7.80397	7.94209	7.80137	8.54276	7.98627
TSKU	0.694298	0	0	0.42554	0.826793	0.29234	8.35038	8.40577	8.36973	7.85679	7.09919
TUG1	0	0	0	0	0	0	12.0504	12.2588	11.8373	12.2625	12.2842
UCHL5	2.18923	0	0	10.4255	4.93533	19.0941	11.7205	11.4242	11.4868	11.6434	11.1373
VEGFA	0	0	0	0	0	0	8.05069	7.94873	7.9374	9.33404	9.07894
WDR48	4.0623	6.61054	4.00413	3.50742	5.51504	2.39844	8.25416	7.7959	8.15512	8.32058	7.96161
YAP1	0	0	0	0	3.58105	0	10.1181	10.0037	9.88606	10.3221	10.4978
YY1	16.6221	18.3602	22.0169	0	0.515408	0	5.9874	6.10293	5.95271	5.81687	5.37592
ZFAND5	0	0	0	11.213	23.3452	8.19758	13.8852	13.4057	13.5999	15.2841	14.8754
AAMP	0	0	0	0	0	0.26483	6.71355	6.8282	6.88734	6.59024	6.2645
ABI1	0	0	0	0	0	0	11.3008	11.2568	11.3713	11.3581	11.5948
ACTA1	6.57423	5.27333	10.1916	0.702343	0.483719	0.534765	4.65978	4.80313	4.73386	4.84803	4.48022
ACTL6A	37.5243	59.1611	44.9192	25.5564	31.0802	41.5765	7.71688	7.55043	7.60535	6.9233	6.67799
ACTN1	2.17693	0	0.807809	2.29299	0	3.04744	15.5099	15.5099	15.2631	15.7566	14.8238
ADAM15	0	0	0	1.4954	1.26241	1.59506	9.05307	8.95934	9.10291	9.01311	8.03221
ADM	0.536205	0	3.24247	4.68269	4.03342	3.36941	5.54333	5.04097	5.56531	5.81306	5.51363
AKAP13	0	0	0	0.325953	2.54215	11.3765	8.37691	8.42865	8.30094	8.69361	8.95495
ALDH1A3	0	0	0	0	0.210168	0.033106	3.4958	3.739	3.43971	3.90843	3.74334
ALOX5	4.03181	0	11.167	0.569668	1.08766	2.65801	6.43794	5.84926	6.43794	5.98153	5.41981
ANXA1	12.156	54.1319	43.7348	23.352	26.6812	42.379	10.841	9.91095	10.2067	9.90689	9.12364
ATF2	20.5177	0	7.015	5.90761	8.35587	3.77343	9.0347	8.96521	9.03672	9.3846	9.23636
BAIAP2	0	0	0	0.751681	0	0	6.92028	6.84185	6.92362	7.20694	7.28944
BCAS3	0.867397	0	0.838854	2.19475	1.88978	1.37915	7.58562	7.91858	8.02121	7.99998	8.29056
BCL2L11	1.70835	9.01306	0	2.2615	1.18836	0.667173	6.86476	6.56982	6.76412	6.7603	6.56113
BCL6	0	0	0	1.77079	0.36983	1.83826	6.81628	7.3332	6.99123	7.63271	7.07937
BMPR1A	5.3607	4.39965	5.5748	1.8454	2.70819	0	9.10722	9.53289	9.38027	9.74786	8.77447
BRD2	0	0	0	0	0	0.865343	12.7261	12.6085	12.6104	12.9917	12.5919
BTG1	82.3655	71.3406	51.6039	16.3218	20.3544	23.8258	7.53466	7.5322	7.63134	7.23801	8.13679
HNRNPA1P33	0.354405	0	0.490636	1.59953	0	2.89743	9.51407	9.4697	9.46075	9.55565	8.84999
CALB1	0	28.4098	11.9524	6.59773	4.27925	2.88203	8.20712	8.24539	8.13084	8.12603	8.79297
CAMK1	117.111	170.889	133.7	9.86271	8.60535	16.3252	6.32465	6.29839	6.62617	7.09535	6.55004
CAPN3	0	0	0	0	0	0	5.53143	6.08861	5.66387	6.46529	6.51375
AC090192.2	0.600612	0	0	0	0	0	7.88665	8.43941	7.89313	8.24539	7.93299
CCNB1IP1	1.1017	1.05335	9.29591	0	1.89774	8.78539	7.53207	8.06821	7.85904	7.7453	7.60076
TRIM24	7.92125	14.436	9.1214	4.769	3.57724	5.27566	6.99385	6.81328	7.24622	8.03145	7.55531
CLASP2	5.28457	6.48038	4.39924	1.87611	1.39568	1.66135	6.59983	6.69289	6.59343	6.90665	6.77308
CLIC4	11.7788	7.1602	9.05022	4.60655	7.04382	8.54508	7.29395	7.0652	6.7905	7.13094	6.38485
CNOT2	0	11.0663	5.64507	0.868508	0.629666	0.540235	10.6596	10.8559	10.5581	10.4929	10.5802
CTNNB1	19.4836	0	23.0767	37.1447	45.5884	49.6753	9.89451	10.3174	9.64267	10.3527	10.2394
CUL3	25.6636	39.6613	31.395	5.21185	5.3665	10.7698	8.45605	8.2883	8.2848	8.53892	8.01009
CYBB	65.828	101.221	86.2135	3.03275	3.65832	3.87308	5.52241	5.55405	5.15915	5.41155	4.92219
EGLN1	25.1725	29.4845	36.4138	73.8221	75.1968	40.1052	12.1966	11.4002	11.746	12.015	11.3786
EGR2	3.13889	15.3951	8.82191	2.43073	0	0	3.8476	4.04489	3.69114	4.10735	3.8478
ERCC1	0	0	0.558234	0.241899	0	0	4.62027	4.84384	5.16488	4.66172	4.45914
ERCC2	0.31993	0	0	2.29727	1.13372	2.59846	8.04473	8.05228	8.08563	7.86174	7.46014
ETS2	1.02724	1.82113	0.951754	7.40743	5.89327	3.93336	11.3059	11.5005	11.3684	11.7248	11.6586
EXOC4	10.1221	72.5971	17.2077	20.7732	15.6036	7.78455	4.55428	4.68143	5.28251	4.3702	4.51209
FURIN	0	0	0	2.26464	2.84601	6.75224	8.52863	8.28051	8.44317	8.86718	8.26293
GLUL	50.9775	26.457	56.9936	128.055	133.798	175.338	7.39802	7.63445	7.49423	7.89447	7.86483
GRB2	0	0	0	0.238623	0	1.46006	7.80905	7.73777	7.57547	7.62659	7.03581
GRN	0	0	0	13.2168	19.3201	35.0418	13.4192	13.6036	13.4921	13.301	13.2093
GTF2I	6.48592	0	21.4474	15.5891	5.40585	16.5714	10.4656	10.6345	10.4364	10.888	10.8651
TFAP4	0.184074	0.590604	0.013715	0.698781	0.152022	0.230347	10.0829	9.92564	10.2485	9.91712	9.57952
HIF1A	0	10.3599	0	0	19.6414	0	11.1331	11.1317	11.0169	11.0425	10.8277
SH3KBP1	27.4716	44.6963	25.1854	2.41522	1.65849	5.28157	6.83886	6.96971	6.71681	6.8127	6.43899
HLA-G	89.5101	128.395	64.0344	4.50536	3.71763	9.5391	6.34248	6.1941	6.17766	6.17766	5.88698
IFT122	0.295008	0	0	0.307322	0.185163	0.188995	6.26479	6.25494	6.31124	5.86763	6.07043
ARHGAP26	0	0	0.146524	11.0562	4.30666	4.98341	8.33161	8.17085	8.2383	8.2902	7.55406
ITGA2	1.75518	0	1.68116	0	0.910286	1.88994	11.7918	12.0199	11.5817	12.596	12.5865
ITGA3	0	0	0.170027	0.604513	0.424704	0.67156	7.63992	7.25256	7.45282	7.67562	6.81532
ITGA5	0.186975	0	0	0	0	0	5.65753	5.35029	5.25266	6.45086	5.22861
JAK1	114.322	225.757	76.4363	93.078	44.8088	84.6699	9.67051	9.51723	9.33404	9.84936	9.60923
JMJD6	0	0	0	0	0.686894	0	7.83438	7.61698	8.04103	7.80805	7.20183
KIF16B	0	0	0	4.93832	2.28327	1.74928	8.12603	8.2338	8.14145	8.58574	8.3406
LAMA3	0.33264	3.01442	5.65733	2.6293	1.85168	3.29943	6.95261	6.919	6.55893	7.55267	6.82067
NDUFA3	35.961	12.015	27.1565	29.65	26.1072	25.5491	10.32	10.6707	10.2601	11.2663	10.6977
LRP8	0	0	6.05858	1.02436	0.191597	3.15102	6.85465	6.58468	6.73707	6.72247	6.13259
MAFB	145.643	237.703	130.41	17.5359	15.2541	27.4283	4.06125	3.52268	3.64269	3.78831	3.86296
MAPK14	15.8722	31.1692	13.9198	0	0	0	8.0458	8.33188	8.1607	8.68836	8.06858
MBOAT7	9.42099	0	0	0	0	0	5.43183	5.19722	5.41005	5.27202	4.87609
MED12	9.75256	21.1273	14.7436	3.64383	5.83889	3.01592	8.89533	9.60923	8.65125	9.2215	7.40332
SEC62	69.0406	65.3581	121.324	59.183	56.6374	52.3438	4.84164	5.61293	5.56396	5.32603	6.10193
MFN2	0	0	0	0	0	0	9.42527	9.35275	9.03561	9.29392	8.16795
MMP2	11.5871	423.553	330.204	0	2.43712	3.41655	4.00919	3.89463	4.00741	4.0636	3.89227
MTDH	49.1556	91.9049	71.9336	28.833	26.665	18.2298	8.80978	8.92561	8.76319	8.76602	8.89032
MTHFD1	31.2469	10.3972	27.2002	9.04374	10.0999	6.09263	4.96856	4.1589	4.86982	4.28115	4.54765
MYL9	12.6365	16.7709	10.7678	6.10773	6.42301	5.96889	5.7893	5.77533	5.51627	6.10264	5.36381
OSBPL9	25.4628	36.8583	12.0361	3.67367	3.94003	8.01492	10.8863	10.5152	10.5012	11.2061	10.6497
NAA15	1.25161	11.722	6.27368	0.596759	1.11241	0	10.044	9.64593	9.56377	9.71121	9.35416
C8orf82	0	0	0	0.057585	0.50117	0	5.491	5.52592	5.01313	5.4665	5.60606
NF1	6.67073	9.77486	12.1187	6.31666	4.22587	5.6361	8.77079	8.77379	8.42907	9.05864	8.6986
NFE2L2	0	0	4.24613	2.02242	0	17.6325	9.164	9.08561	9.2964	9.09433	8.90702
NPHP3	0.416336	0	0	0.56806	0	0	6.24025	6.36444	6.26579	6.74171	6.87143
NRARP	7.0232	2.19819	8.77877	1.74389	1.69842	1.22219	8.16767	7.94146	8.48789	6.9796	6.89539
EIF1	40.9854	38.7976	31.2952	12.5235	13.3799	16.1324	5.12143	5.56174	5.04986	5.53209	5.08393
PALB2	0	0	0	0	0	1.8183	7.11189	7.35435	7.2504	7.35149	6.3692
ZNF596	0	0	0	0.535986	1.52267	0	6.13737	6.38113	6.64743	6.18808	6.82046
PGK1	20.9346	20.2837	15.4	12.7905	13.4898	18.409	10.9572	10.638	10.9723	10.6383	10.1662
PIK3CA	3.25833	5.51204	4.37635	0.389524	0	1.77649	5.80666	6.68453	6.48349	6.4764	4.74668
PIKFYVE	2.3149	5.45782	9.24921	0.892585	0	0	7.04617	6.89613	6.56563	7.43967	7.28644
FUNDC2	10.9978	0	3.35485	3.18092	3.86305	1.43734	5.16048	4.98101	4.74472	5.40343	5.42452
PMP22	16.3463	0	2.91809	0	3.72103	0	8.76678	8.62359	8.08109	9.102	8.86625
POU5F1	0	0	0	0	0	0	3.87465	4.12843	4.41386	4.69292	4.18595
PPP3CB	1.81443	0	1.06334	0.984363	0.141546	0.058562	7.37632	7.3313	7.25696	7.4356	7.49214
PRKACA	23.735	56.6756	29.6286	7.71154	4.79927	7.98399	6.002	5.78416	5.62876	5.86693	5.35902
PTCH1	7.95477	53.4959	16.6734	0	2.07121	2.61292	9.15797	9.2425	9.16308	9.61208	8.97302
PTEN	22.6344	98.254	39.4506	10.1037	9.53341	12.047	3.99855	4.10794	4.09864	3.91068	5.44352
PTK2	0	0	0	1.13175	1.26404	2.87077	8.00952	8.15236	8.15046	8.29807	8.68052
PTPN6	33.9362	29.4433	41.4393	21.3065	14.8569	21.3228	7.61235	7.98651	7.47312	8.26832	7.73459
RDH10	47.2554	13.9117	30.6939	3.16625	0	0	9.41576	9.52375	9.43489	9.38711	9.22594
RHOA	0	0	0	31.9185	27.3067	20.8993	11.9455	12.0293	11.8458	12.3543	12.3493
RNF213	1.39333	0	0	6.7893	5.05595	6.87607	8.12466	8.11371	7.97002	8.35477	8.35569
RNH1	0	0	0	1.50648	0.91531	0	6.64359	6.2067	6.32187	5.15705	6.59118
ROCK1	41.8957	61.6481	40.8186	14.9851	16.1554	24.7546	9.49149	9.35351	9.06038	9.61276	9.28605
ROCK2	5.14995	11.9596	8.72665	0	0	4.06081	11.328	11.4126	11.1059	11.6562	11.6872
RRP7A	0	0	0	0	1.70373	2.0946	6.98899	6.99049	6.94519	6.99972	6.27584
RUNX1	13.0064	26.8487	16.0951	2.57682	1.44287	6.45888	5.13733	5.27709	4.98028	5.43084	5.13706
SKIL	30.3618	50.0761	26.6883	12.0948	12.1271	12.4697	9.61439	9.86893	9.77654	9.71557	10.1576
SLC12A2	14.4047	11.835	8.26452	7.27703	6.196	7.34952	14.3638	14.4183	14.1289	14.7595	14.8126
SLC12A6	0.907777	0	0	0	0.225859	0.969992	8.31558	8.03221	8.05069	8.5999	8.08953
SMAD3	25.6182	13.9716	14.1123	0	7.34873	4.58877	6.74761	6.84412	6.68453	7.41412	6.66887
SMAD4	0	88.4884	41.3193	1.63619	0	5.80906	9.28301	9.262	9.16062	9.18966	9.17695
SP3	32.9239	18.3198	24.1806	7.82257	9.63478	9.29312	10.1255	10.0954	9.93895	10.109	10.1247
TOP2B	7.20402	15.6294	0	0.796309	0	0	4.76491	4.48194	3.94672	4.27962	4.96134
SPINT2	0	0	0	41.999	28.6786	48.6488	10.2835	10.528	11.355	11.3037	10.6525
SRPK2	0	0	0	0	0	2.4059	5.53779	5.68336	5.44994	5.82967	5.61033
STAT3	80.4632	81.5543	95.6563	49.7578	40.442	45.9939	11.7791	11.4783	11.0734	11.7051	11.2994
STIM1	13.8327	30.03	19.8222	9.7804	3.25465	11.6127	4.64515	5.08995	5.2414	3.92708	4.76637
STK4	21.8471	47.5596	43.8879	12.6068	9.70918	15.4557	11.422	11.1842	10.7604	11.2743	11.1292
SUPT6H	0	0	3.36992	0.723994	0.158671	0.247502	10.4818	10.2922	10.0026	10.7319	10.3221
SYK	0.867295	2.87575	0.998106	0.319962	0.370553	0.984476	8.77287	9.23305	8.82153	9.16192	9.10722
TCIRG1	0	0	0	0.753869	0.666339	1.45086	10.1017	10.1541	10.3359	9.60141	10.6758
TGFBI	78.3642	110.068	149.467	15.4777	14.0125	15.1968	13.5437	13.9857	13.5247	14.0143	13.8151
TMOD3	0	0	0	0.680861	0.489691	11.3825	11.4897	11.1608	11.2245	11.0449	10.8054
TNFAIP3	0.789041	3.73894	8.99823	0	0.45651	0	7.01361	6.7744	6.52174	6.97647	6.83091
TNFSF12	19.8504	54.1262	10.8197	0	0	0	4.85001	4.56494	4.81356	4.91749	5.19324
TNNT2	0	0	0	0	0	0	6.76908	6.62082	6.58325	5.50266	7.13233
VEGFA	0	0	0	0	0	0	8.05069	7.94873	7.9374	9.33404	9.07894
VEZF1	11.1467	9.62848	17.293	6.18184	7.23519	2.47966	11.8792	12.2302	12.015	12.4979	11.7321
WDR74	0	0	0	0	0	0	9.04933	8.89901	9.02848	8.80077	8.58063
ANO9	0	0	0.19234	0.050353	0	0	6.72215	6.85776	6.6305	5.82433	6.25525
YAP1	0	0	0	0	3.58105	0	10.1181	10.0037	9.88606	10.3221	10.4978
ZNF385A	0	21.0814	4.41314	1.26304	0	1.86047	3.97557	4.16127	4.04327	4.24277	4.05651
AAMP	0	0	0	0	0	0.26483	6.71355	6.8282	6.88734	6.59024	6.2645
ADAM15	0	0	0	1.4954	1.26241	1.59506	9.05307	8.95934	9.10291	9.01311	8.03221
ADM	0.536205	0	3.24247	4.68269	4.03342	3.36941	5.54333	5.04097	5.56531	5.81306	5.51363
ALOX5	4.03181	0	11.167	0.569668	1.08766	2.65801	6.43794	5.84926	6.43794	5.98153	5.41981
ANXA1	12.156	54.1319	43.7348	23.352	26.6812	42.379	10.841	9.91095	10.2067	9.90689	9.12364
ATF2	20.5177	0	7.015	5.90761	8.35587	3.77343	9.0347	8.96521	9.03672	9.3846	9.23636
BCAS3	0.867397	0	0.838854	2.19475	1.88978	1.37915	7.58562	7.91858	8.02121	7.99998	8.29056
BMPR1A	5.3607	4.39965	5.5748	1.8454	2.70819	0	9.10722	9.53289	9.38027	9.74786	8.77447
BTG1	82.3655	71.3406	51.6039	16.3218	20.3544	23.8258	7.53466	7.5322	7.63134	7.23801	8.13679
AC090192.2	0.600612	0	0	0	0	0	7.88665	8.43941	7.89313	8.24539	7.93299
CCM2	15.4788	0	9.24404	7.71797	5.51153	7.42813	10.0346	9.99505	10.3431	10.1235	9.01412
CHD7	0	0	0	0	0	0	10.544	10.4757	10.0834	11.0557	10.8493
CLIC4	11.7788	7.1602	9.05022	4.60655	7.04382	8.54508	7.29395	7.0652	6.7905	7.13094	6.38485
CTNNB1	19.4836	0	23.0767	37.1447	45.5884	49.6753	9.89451	10.3174	9.64267	10.3527	10.2394
CYBB	65.828	101.221	86.2135	3.03275	3.65832	3.87308	5.52241	5.55405	5.15915	5.41155	4.92219
EFEMP2	3.80354	18.3513	0	0.35087	1.06102	3.80584	4.46656	4.61523	4.3942	4.84002	4.4004
EGLN1	25.1725	29.4845	36.4138	73.8221	75.1968	40.1052	12.1966	11.4002	11.746	12.015	11.3786
FKBP10	0	0	0	0	6.83213	0	10.7886	11.1989	10.7061	11.1909	10.5856
GLUL	50.9775	26.457	56.9936	128.055	133.798	175.338	7.39802	7.63445	7.49423	7.89447	7.86483
GRN	0	0	0	13.2168	19.3201	35.0418	13.4192	13.6036	13.4921	13.301	13.2093
GTF2I	6.48592	0	21.4474	15.5891	5.40585	16.5714	10.4656	10.6345	10.4364	10.888	10.8651
HIF1A	0	10.3599	0	0	19.6414	0	11.1331	11.1317	11.0169	11.0425	10.8277
SH3KBP1	27.4716	44.6963	25.1854	2.41522	1.65849	5.28157	6.83886	6.96971	6.71681	6.8127	6.43899
HLA-G	89.5101	128.395	64.0344	4.50536	3.71763	9.5391	6.34248	6.1941	6.17766	6.17766	5.88698
ITGA5	0.186975	0	0	0	0	0	5.65753	5.35029	5.25266	6.45086	5.22861
JAK1	114.322	225.757	76.4363	93.078	44.8088	84.6699	9.67051	9.51723	9.33404	9.84936	9.60923
JMJD6	0	0	0	0	0.686894	0	7.83438	7.61698	8.04103	7.80805	7.20183
LDLR	0	0	11.981	0	2.62835	0.87391	10.646	9.80751	10.3692	9.93672	9.80214
LRP1	0	0	0.816112	0	1.23996	0	10.8448	10.4978	10.766	11.7259	10.4064
MAPK14	15.8722	31.1692	13.9198	0	0	0	8.0458	8.33188	8.1607	8.68836	8.06858
MMP2	11.5871	423.553	330.204	0	2.43712	3.41655	4.00919	3.89463	4.00741	4.0636	3.89227
MTDH	49.1556	91.9049	71.9336	28.833	26.665	18.2298	8.80978	8.92561	8.76319	8.76602	8.89032
NAA15	1.25161	11.722	6.27368	0.596759	1.11241	0	10.044	9.64593	9.56377	9.71121	9.35416
NF1	6.67073	9.77486	12.1187	6.31666	4.22587	5.6361	8.77079	8.77379	8.42907	9.05864	8.6986
NFE2L2	0	0	4.24613	2.02242	0	17.6325	9.164	9.08561	9.2964	9.09433	8.90702
NRARP	7.0232	2.19819	8.77877	1.74389	1.69842	1.22219	8.16767	7.94146	8.48789	6.9796	6.89539
EIF1	40.9854	38.7976	31.2952	12.5235	13.3799	16.1324	5.12143	5.56174	5.04986	5.53209	5.08393
ZNF596	0	0	0	0.535986	1.52267	0	6.13737	6.38113	6.64743	6.18808	6.82046
PGK1	20.9346	20.2837	15.4	12.7905	13.4898	18.409	10.9572	10.638	10.9723	10.6383	10.1662
PIK3CA	3.25833	5.51204	4.37635	0.389524	0	1.77649	5.80666	6.68453	6.48349	6.4764	4.74668
FUNDC2	10.9978	0	3.35485	3.18092	3.86305	1.43734	5.16048	4.98101	4.74472	5.40343	5.42452
PTEN	22.6344	98.254	39.4506	10.1037	9.53341	12.047	3.99855	4.10794	4.09864	3.91068	5.44352
PTK2	0	0	0	1.13175	1.26404	2.87077	8.00952	8.15236	8.15046	8.29807	8.68052
QKI	0	0	114.176	18.4485	53.9264	0	5.30062	4.61178	4.37153	8.35649	6.39036
RASA1	15.8574	27.1276	7.12198	0	0	4.6549	6.52451	6.22342	6.20823	6.85061	6.04228
RHOA	0	0	0	31.9185	27.3067	20.8993	11.9455	12.0293	11.8458	12.3543	12.3493
RIN2	8.82891	24.5106	6.60566	0.564542	0.941555	1.01686	11.1989	11.2936	11.5241	11.1804	10.8463
RNF213	1.39333	0	0	6.7893	5.05595	6.87607	8.12466	8.11371	7.97002	8.35477	8.35569
RNH1	0	0	0	1.50648	0.91531	0	6.64359	6.2067	6.32187	5.15705	6.59118
ROCK1	41.8957	61.6481	40.8186	14.9851	16.1554	24.7546	9.49149	9.35351	9.06038	9.61276	9.28605
ROCK2	5.14995	11.9596	8.72665	0	0	4.06081	11.328	11.4126	11.1059	11.6562	11.6872
RUNX1	13.0064	26.8487	16.0951	2.57682	1.44287	6.45888	5.13733	5.27709	4.98028	5.43084	5.13706
SGPL1	0	11.549	0	6.6734	6.98175	5.02487	9.10519	8.98657	8.73543	8.96615	8.53619
SLC12A2	14.4047	11.835	8.26452	7.27703	6.196	7.34952	14.3638	14.4183	14.1289	14.7595	14.8126
SLC12A6	0.907777	0	0	0	0.225859	0.969992	8.31558	8.03221	8.05069	8.5999	8.08953
TOP2B	7.20402	15.6294	0	0.796309	0	0	4.76491	4.48194	3.94672	4.27962	4.96134
SPI1	147.766	385.829	185.464	14.6414	16.2611	45.7092	3.95818	3.97525	3.92998	3.9913	4.31205
SRPK2	0	0	0	0	0	2.4059	5.53779	5.68336	5.44994	5.82967	5.61033
STAT3	80.4632	81.5543	95.6563	49.7578	40.442	45.9939	11.7791	11.4783	11.0734	11.7051	11.2994
STIM1	13.8327	30.03	19.8222	9.7804	3.25465	11.6127	4.64515	5.08995	5.2414	3.92708	4.76637
STK4	21.8471	47.5596	43.8879	12.6068	9.70918	15.4557	11.422	11.1842	10.7604	11.2743	11.1292
SYK	0.867295	2.87575	0.998106	0.319962	0.370553	0.984476	8.77287	9.23305	8.82153	9.16192	9.10722
TGFBI	78.3642	110.068	149.467	15.4777	14.0125	15.1968	13.5437	13.9857	13.5247	14.0143	13.8151
TNFAIP3	0.789041	3.73894	8.99823	0	0.45651	0	7.01361	6.7744	6.52174	6.97647	6.83091
TNFSF12	19.8504	54.1262	10.8197	0	0	0	4.85001	4.56494	4.81356	4.91749	5.19324
VEGFA	0	0	0	0	0	0	8.05069	7.94873	7.9374	9.33404	9.07894
VEZF1	11.1467	9.62848	17.293	6.18184	7.23519	2.47966	11.8792	12.2302	12.015	12.4979	11.7321
YAP1	0	0	0	0	3.58105	0	10.1181	10.0037	9.88606	10.3221	10.4978
ZFP36L1	253.188	244.559	240.872	18.8783	13.1741	20.247	7.94234	8.17236	7.90229	8.51193	8.6103
ADM	0.536205	0	3.24247	4.68269	4.03342	3.36941	5.54333	5.04097	5.56531	5.81306	5.51363
ALDH1A3	0	0	0	0	0.210168	0.033106	3.4958	3.739	3.43971	3.90843	3.74334
ARL13B	0	37.896	0	8.99936	9.68901	13.1815	6.61079	6.6343	6.58742	6.36931	5.96454
BCL2L11	1.70835	9.01306	0	2.2615	1.18836	0.667173	6.86476	6.56982	6.76412	6.7603	6.56113
BMPR1A	5.3607	4.39965	5.5748	1.8454	2.70819	0	9.10722	9.53289	9.38027	9.74786	8.77447
BRD2	0	0	0	0	0	0.865343	12.7261	12.6085	12.6104	12.9917	12.5919
C2CD3	0	4.89848	0	1.65573	0	1.84594	7.96323	8.04326	7.75269	8.24728	8.45096
CDON	2.92162	1.61206	1.34839	1.2597	0.942349	0.501914	3.93665	4.07188	4.72794	3.90251	3.8761
CHD7	0	0	0	0	0	0	10.544	10.4757	10.0834	11.0557	10.8493
TRIM24	7.92125	14.436	9.1214	4.769	3.57724	5.27566	6.99385	6.81328	7.24622	8.03145	7.55531
CLASP2	5.28457	6.48038	4.39924	1.87611	1.39568	1.66135	6.59983	6.69289	6.59343	6.90665	6.77308
CREBBP	0	0	0	7.96484	3.33214	3.48146	12.1772	11.7791	11.806	12.4149	11.3405
CTNNB1	19.4836	0	23.0767	37.1447	45.5884	49.6753	9.89451	10.3174	9.64267	10.3527	10.2394
CUL3	25.6636	39.6613	31.395	5.21185	5.3665	10.7698	8.45605	8.2883	8.2848	8.53892	8.01009
ETS2	1.02724	1.82113	0.951754	7.40743	5.89327	3.93336	11.3059	11.5005	11.3684	11.7248	11.6586
EXOC4	10.1221	72.5971	17.2077	20.7732	15.6036	7.78455	4.55428	4.68143	5.28251	4.3702	4.51209
GNA12	0	0	0	0	0	0	11.4099	11.7365	11.1162	10.8448	10.8828
GRB2	0	0	0	0.238623	0	1.46006	7.80905	7.73777	7.57547	7.62659	7.03581
TFAP4	0.184074	0.590604	0.013715	0.698781	0.152022	0.230347	10.0829	9.92564	10.2485	9.91712	9.57952
HIF1A	0	10.3599	0	0	19.6414	0	11.1331	11.1317	11.0169	11.0425	10.8277
SH3KBP1	27.4716	44.6963	25.1854	2.41522	1.65849	5.28157	6.83886	6.96971	6.71681	6.8127	6.43899
IFT122	0.295008	0	0	0.307322	0.185163	0.188995	6.26479	6.25494	6.31124	5.86763	6.07043
ARHGAP26	0	0	0.146524	11.0562	4.30666	4.98341	8.33161	8.17085	8.2383	8.2902	7.55406
INSIG1	0.256072	0	0.164549	0	0	0	8.15512	7.77306	8.30127	7.64035	7.40708
ITGA2	1.75518	0	1.68116	0	0.910286	1.88994	11.7918	12.0199	11.5817	12.596	12.5865
ITGA3	0	0	0.170027	0.604513	0.424704	0.67156	7.63992	7.25256	7.45282	7.67562	6.81532
ITGA5	0.186975	0	0	0	0	0	5.65753	5.35029	5.25266	6.45086	5.22861
KIF16B	0	0	0	4.93832	2.28327	1.74928	8.12603	8.2338	8.14145	8.58574	8.3406
LAMA3	0.33264	3.01442	5.65733	2.6293	1.85168	3.29943	6.95261	6.919	6.55893	7.55267	6.82067
MAFB	145.643	237.703	130.41	17.5359	15.2541	27.4283	4.06125	3.52268	3.64269	3.78831	3.86296
MBNL1	7.01475	0	18.7173	6.07751	7.85244	6.37746	12.6386	12.583	12.4128	12.8315	12.5603
MED12	9.75256	21.1273	14.7436	3.64383	5.83889	3.01592	8.89533	9.60923	8.65125	9.2215	7.40332
MMP2	11.5871	423.553	330.204	0	2.43712	3.41655	4.00919	3.89463	4.00741	4.0636	3.89227
MTHFD1	31.2469	10.3972	27.2002	9.04374	10.0999	6.09263	4.96856	4.1589	4.86982	4.28115	4.54765
MYADM	0	0	0	0	0	0	9.04893	8.61678	8.65471	9.28526	9.21237
PLEKHM2	6.4207	20.6655	11.1542	2.63897	1.56748	4.05862	9.37462	8.51509	9.06235	9.9454	9.74828
NCOA1	0	0	0.675608	0	0	0	7.32128	7.53466	7.23263	7.42171	7.22385
MAEA	17.9009	8.08891	15.2911	4.2772	5.6794	9.94185	10.4219	10.4682	10.1839	10.7955	10.5912
NPHP3	0.416336	0	0	0.56806	0	0	6.24025	6.36444	6.26579	6.74171	6.87143
POU5F1	0	0	0	0	0	0	3.87465	4.12843	4.41386	4.69292	4.18595
PRKACA	23.735	56.6756	29.6286	7.71154	4.79927	7.98399	6.002	5.78416	5.62876	5.86693	5.35902
PTCH1	7.95477	53.4959	16.6734	0	2.07121	2.61292	9.15797	9.2425	9.16308	9.61208	8.97302
RDH10	47.2554	13.9117	30.6939	3.16625	0	0	9.41576	9.52375	9.43489	9.38711	9.22594
ROCK1	41.8957	61.6481	40.8186	14.9851	16.1554	24.7546	9.49149	9.35351	9.06038	9.61276	9.28605
ROCK2	5.14995	11.9596	8.72665	0	0	4.06081	11.328	11.4126	11.1059	11.6562	11.6872
SLC9A3R1	2.7484	34.457	0.981448	1.54723	0	0	9.14057	9.02487	9.51952	8.98809	7.93967
SMAD3	25.6182	13.9716	14.1123	0	7.34873	4.58877	6.74761	6.84412	6.68453	7.41412	6.66887
SMAD4	0	88.4884	41.3193	1.63619	0	5.80906	9.28301	9.262	9.16062	9.18966	9.17695
SP3	32.9239	18.3198	24.1806	7.82257	9.63478	9.29312	10.1255	10.0954	9.93895	10.109	10.1247
SPINT2	0	0	0	41.999	28.6786	48.6488	10.2835	10.528	11.355	11.3037	10.6525
STK4	21.8471	47.5596	43.8879	12.6068	9.70918	15.4557	11.422	11.1842	10.7604	11.2743	11.1292
UGDH	5.49961	0	3.67216	6.54653	12.2834	20.5759	10.7458	10.9992	10.9093	10.6625	11.0485
WNK1	73.2795	24.4597	80.886	2.1907	2.17492	3.72924	9.49503	9.13282	9.07643	9.7012	8.98323
YAP1	0	0	0	0	3.58105	0	10.1181	10.0037	9.88606	10.3221	10.4978
ZFP36L1	253.188	244.559	240.872	18.8783	13.1741	20.247	7.94234	8.17236	7.90229	8.51193	8.6103
ZNF281	17.1355	14.7122	15.3364	4.02793	4.52295	2.62284	8.67616	9.35919	8.55012	9.01382	8.5094
ADAM15	0	0	0	1.4954	1.26241	1.59506	9.05307	8.95934	9.10291	9.01311	8.03221
ARL13B	0	37.896	0	8.99936	9.68901	13.1815	6.61079	6.6343	6.58742	6.36931	5.96454
ATF2	20.5177	0	7.015	5.90761	8.35587	3.77343	9.0347	8.96521	9.03672	9.3846	9.23636
BMPR1A	5.3607	4.39965	5.5748	1.8454	2.70819	0	9.10722	9.53289	9.38027	9.74786	8.77447
C2CD3	0	4.89848	0	1.65573	0	1.84594	7.96323	8.04326	7.75269	8.24728	8.45096
CHD7	0	0	0	0	0	0	10.544	10.4757	10.0834	11.0557	10.8493
CTNNB1	19.4836	0	23.0767	37.1447	45.5884	49.6753	9.89451	10.3174	9.64267	10.3527	10.2394
FGFRL1	0	0	0	0	5.87797	0	6.07495	6.43313	6.13326	6.53561	6.17195
GAA	19.3689	0	17.6981	31.6002	34.3373	38.7791	6.22949	6.75524	6.35146	6.67537	6.03598
HIF1A	0	10.3599	0	0	19.6414	0	11.1331	11.1317	11.0169	11.0425	10.8277
ARHGAP26	0	0	0.146524	11.0562	4.30666	4.98341	8.33161	8.17085	8.2383	8.2902	7.55406
ILK	0	0	0	6.06873	2.85741	4.41197	9.45543	9.3962	9.60923	9.54524	9.15027
MDM4	0	0	0	0	0	0	6.31242	6.51733	6.33428	6.59688	7.13439
MAEA	17.9009	8.08891	15.2911	4.2772	5.6794	9.94185	10.4219	10.4682	10.1839	10.7955	10.5912
NPHP3	0.416336	0	0	0.56806	0	0	6.24025	6.36444	6.26579	6.74171	6.87143
EIF1	40.9854	38.7976	31.2952	12.5235	13.3799	16.1324	5.12143	5.56174	5.04986	5.53209	5.08393
PTCH1	7.95477	53.4959	16.6734	0	2.07121	2.61292	9.15797	9.2425	9.16308	9.61208	8.97302
PTK2	0	0	0	1.13175	1.26404	2.87077	8.00952	8.15236	8.15046	8.29807	8.68052
SMAD3	25.6182	13.9716	14.1123	0	7.34873	4.58877	6.74761	6.84412	6.68453	7.41412	6.66887
SMAD4	0	88.4884	41.3193	1.63619	0	5.80906	9.28301	9.262	9.16062	9.18966	9.17695
TNNT2	0	0	0	0	0	0	6.76908	6.62082	6.58325	5.50266	7.13233
VEGFA	0	0	0	0	0	0	8.05069	7.94873	7.9374	9.33404	9.07894
YAP1	0	0	0	0	3.58105	0	10.1181	10.0037	9.88606	10.3221	10.4978
ATF7IP	19.0771	0	0	11.0753	0	4.84737	17.2157	16.8732	16.9514	17.365	16.8811
ADM	0.536205	0	3.24247	4.68269	4.03342	3.36941	5.54333	5.04097	5.56531	5.81306	5.51363
ALDH1A3	0	0	0	0	0.210168	0.033106	3.4958	3.739	3.43971	3.90843	3.74334
ARL13B	0	37.896	0	8.99936	9.68901	13.1815	6.61079	6.6343	6.58742	6.36931	5.96454
BRD2	0	0	0	0	0	0.865343	12.7261	12.6085	12.6104	12.9917	12.5919
C2CD3	0	4.89848	0	1.65573	0	1.84594	7.96323	8.04326	7.75269	8.24728	8.45096
CAMSAP3	2.87648	1.70862	0	1.07171	1.85962	0.159523	6.90812	6.83633	6.77495	7.16896	5.85193
CCM2	15.4788	0	9.24404	7.71797	5.51153	7.42813	10.0346	9.99505	10.3431	10.1235	9.01412
BCL11A	0.037943	0	0	0.394571	0.114331	0.232588	9.26292	9.4964	9.23305	9.41483	11.6375
TRIM24	7.92125	14.436	9.1214	4.769	3.57724	5.27566	6.99385	6.81328	7.24622	8.03145	7.55531
CLASP2	5.28457	6.48038	4.39924	1.87611	1.39568	1.66135	6.59983	6.69289	6.59343	6.90665	6.77308
CLIC4	11.7788	7.1602	9.05022	4.60655	7.04382	8.54508	7.29395	7.0652	6.7905	7.13094	6.38485
CTNNB1	19.4836	0	23.0767	37.1447	45.5884	49.6753	9.89451	10.3174	9.64267	10.3527	10.2394
DAB2	38.829	39.8135	47.7933	4.49868	5.52233	6.50221	8.00112	7.54269	7.67682	8.23154	7.98177
ESRP2	2.99721	0	0	0	0	0	8.52761	8.13231	8.4611	8.85497	7.84499
FAT1	1.07838	0	0	0.764303	1.0822	0.785133	12.5886	12.1486	12.0371	12.4076	11.8539
GRB2	0	0	0	0.238623	0	1.46006	7.80905	7.73777	7.57547	7.62659	7.03581
GZF1	0	0	0	0	0	0	5.70181	5.47591	5.57778	5.43153	4.86956
HIF1A	0	10.3599	0	0	19.6414	0	11.1331	11.1317	11.0169	11.0425	10.8277
IFT122	0.295008	0	0	0.307322	0.185163	0.188995	6.26479	6.25494	6.31124	5.86763	6.07043
ARHGAP26	0	0	0.146524	11.0562	4.30666	4.98341	8.33161	8.17085	8.2383	8.2902	7.55406
ILK	0	0	0	6.06873	2.85741	4.41197	9.45543	9.3962	9.60923	9.54524	9.15027
ITGA5	0.186975	0	0	0	0	0	5.65753	5.35029	5.25266	6.45086	5.22861
LAMA3	0.33264	3.01442	5.65733	2.6293	1.85168	3.29943	6.95261	6.919	6.55893	7.55267	6.82067
MED12	9.75256	21.1273	14.7436	3.64383	5.83889	3.01592	8.89533	9.60923	8.65125	9.2215	7.40332
MMP2	11.5871	423.553	330.204	0	2.43712	3.41655	4.00919	3.89463	4.00741	4.0636	3.89227
MTHFD1	31.2469	10.3972	27.2002	9.04374	10.0999	6.09263	4.96856	4.1589	4.86982	4.28115	4.54765
MYC	2.48289	5.01172	2.11058	0.207766	1.02489	0.200473	13.5488	13.0813	13.1489	12.8353	12.3851
MYO9A	11.1125	15.0329	12.5684	2.89153	2.68847	5.32727	6.15371	6.29795	6.10304	6.60261	5.96203
NPHP3	0.416336	0	0	0.56806	0	0	6.24025	6.36444	6.26579	6.74171	6.87143
NRARP	7.0232	2.19819	8.77877	1.74389	1.69842	1.22219	8.16767	7.94146	8.48789	6.9796	6.89539
EIF1	40.9854	38.7976	31.2952	12.5235	13.3799	16.1324	5.12143	5.56174	5.04986	5.53209	5.08393
PLOD3	0	0	0	0	0.718364	0	8.4861	8.42197	8.41182	8.2865	8.05491
PLXNA1	0	4.22255	0	0.14225	0.014734	0.046078	7.55993	7.66041	7.50454	7.9506	6.92453
PRKACA	23.735	56.6756	29.6286	7.71154	4.79927	7.98399	6.002	5.78416	5.62876	5.86693	5.35902
PTCH1	7.95477	53.4959	16.6734	0	2.07121	2.61292	9.15797	9.2425	9.16308	9.61208	8.97302
PTEN	22.6344	98.254	39.4506	10.1037	9.53341	12.047	3.99855	4.10794	4.09864	3.91068	5.44352
RAB10	302.12	368.894	246.798	89.8358	76.8084	112.846	13.4033	13.1576	13.1545	13.3085	13.2397
RDH10	47.2554	13.9117	30.6939	3.16625	0	0	9.41576	9.52375	9.43489	9.38711	9.22594
RHOA	0	0	0	31.9185	27.3067	20.8993	11.9455	12.0293	11.8458	12.3543	12.3493
SAPCD2	7.47978	0.223629	11.9171	2.1347	1.6508	3.40569	6.62485	6.33607	6.38196	5.89372	5.9673
SEMA3A	0.604898	0.779948	1.81061	0.140116	0.372342	0.268451	8.78279	9.26292	8.75547	9.28113	9.01349
SLC9A3R1	2.7484	34.457	0.981448	1.54723	0	0	9.14057	9.02487	9.51952	8.98809	7.93967
SMAD3	25.6182	13.9716	14.1123	0	7.34873	4.58877	6.74761	6.84412	6.68453	7.41412	6.66887
SMAD4	0	88.4884	41.3193	1.63619	0	5.80906	9.28301	9.262	9.16062	9.18966	9.17695
SPINT2	0	0	0	41.999	28.6786	48.6488	10.2835	10.528	11.355	11.3037	10.6525
STK4	21.8471	47.5596	43.8879	12.6068	9.70918	15.4557	11.422	11.1842	10.7604	11.2743	11.1292
TMEM79	0	0	0	1.90187	0.820752	0	5.81393	5.51627	5.52915	5.14403	4.57542
VEGFA	0	0	0	0	0	0	8.05069	7.94873	7.9374	9.33404	9.07894
YAP1	0	0	0	0	3.58105	0	10.1181	10.0037	9.88606	10.3221	10.4978
ADM	0.536205	0	3.24247	4.68269	4.03342	3.36941	5.54333	5.04097	5.56531	5.81306	5.51363
ADNP	0	0	0	0	0	5.99048	8.59952	8.21663	8.64405	8.58873	8.43728
ALOX5	4.03181	0	11.167	0.569668	1.08766	2.65801	6.43794	5.84926	6.43794	5.98153	5.41981
ANXA1	12.156	54.1319	43.7348	23.352	26.6812	42.379	10.841	9.91095	10.2067	9.90689	9.12364
ARHGEF7	4.50846	3.43584	1.57596	7.55231	6.04423	7.17589	5.03853	4.89003	5.36712	5.65996	6.10239
ATF2	20.5177	0	7.015	5.90761	8.35587	3.77343	9.0347	8.96521	9.03672	9.3846	9.23636
BAMBI	31.9962	14.0133	16.6804	26.0707	27.77	31.2654	6.70932	7.26112	6.56413	6.83543	6.94519
BCL6	0	0	0	1.77079	0.36983	1.83826	6.81628	7.3332	6.99123	7.63271	7.07937
BMPR1A	5.3607	4.39965	5.5748	1.8454	2.70819	0	9.10722	9.53289	9.38027	9.74786	8.77447
AK1	0	0	0	5.05039	0	1.98657	7.40802	7.34758	7.44216	7.59517	7.79219
BTG1	82.3655	71.3406	51.6039	16.3218	20.3544	23.8258	7.53466	7.5322	7.63134	7.23801	8.13679
C1QBP	0	0	0	4.46195	0.919664	0	10.9661	10.8008	10.8405	10.3767	9.92365
CALR	0.369194	0	0	1.04573	0	0.753379	16.3391	16.2496	16.1379	16.432	15.3943
CAPZB	0.732376	0	0	0	0	0	12.7273	12.3919	12.4915	12.6805	11.6394
AC090192.2	0.600612	0	0	0	0	0	7.88665	8.43941	7.89313	8.24539	7.93299
BCL11A	0.037943	0	0	0.394571	0.114331	0.232588	9.26292	9.4964	9.23305	9.41483	11.6375
CFDP1	11.16	0	13.5088	20.7767	0	2.12065	9.35275	8.8834	9.23691	8.69275	9.30721
TRIM24	7.92125	14.436	9.1214	4.769	3.57724	5.27566	6.99385	6.81328	7.24622	8.03145	7.55531
CLASP2	5.28457	6.48038	4.39924	1.87611	1.39568	1.66135	6.59983	6.69289	6.59343	6.90665	6.77308
CORO1B	0	0	0	2.08398	0	8.29401	9.07586	9.28459	9.3962	9.14952	8.04002
CTNNB1	19.4836	0	23.0767	37.1447	45.5884	49.6753	9.89451	10.3174	9.64267	10.3527	10.2394
CUX1	0	0	0	0	0	0	10.2585	10.1606	9.69027	9.65417	9.50334
CYBB	65.828	101.221	86.2135	3.03275	3.65832	3.87308	5.52241	5.55405	5.15915	5.41155	4.92219
DAB2	38.829	39.8135	47.7933	4.49868	5.52233	6.50221	8.00112	7.54269	7.67682	8.23154	7.98177
DDHD1	0	0.546948	0	0.519365	0.391921	0.417728	5.78416	5.69028	5.56639	5.995	5.75403
DAAM1	3.21061	8.64646	1.40452	8.03061	3.2612	6.85158	8.56246	8.23555	8.38437	8.59219	7.85048
DNM1L	6.88222	0	9.88692	4.67846	3.86645	6.48607	10.0486	10.1191	9.88166	10.1968	10.002
EGLN1	25.1725	29.4845	36.4138	73.8221	75.1968	40.1052	12.1966	11.4002	11.746	12.015	11.3786
EPB41	0.167064	0	0.542739	1.37845	1.31061	1.406	8.64732	8.52494	8.41266	8.68526	8.19393
FYN	0	0	0	2.6324	0	0	4.10886	4.2697	4.22283	4.19276	4.00245
GLUL	50.9775	26.457	56.9936	128.055	133.798	175.338	7.39802	7.63445	7.49423	7.89447	7.86483
GNA12	0	0	0	0	0	0	11.4099	11.7365	11.1162	10.8448	10.8828
GRN	0	0	0	13.2168	19.3201	35.0418	13.4192	13.6036	13.4921	13.301	13.2093
GTF2I	6.48592	0	21.4474	15.5891	5.40585	16.5714	10.4656	10.6345	10.4364	10.888	10.8651
ZNF148	1.38902	2.7541	3.00268	1.22808	1.68521	2.1819	14.2232	14.1344	13.9663	13.3916	13.2982
HIF1A	0	10.3599	0	0	19.6414	0	11.1331	11.1317	11.0169	11.0425	10.8277
SH3KBP1	27.4716	44.6963	25.1854	2.41522	1.65849	5.28157	6.83886	6.96971	6.71681	6.8127	6.43899
HLA-G	89.5101	128.395	64.0344	4.50536	3.71763	9.5391	6.34248	6.1941	6.17766	6.17766	5.88698
HUWE1	0	0	0	4.84167	0.797719	2.3858	11.9071	11.7106	11.2752	11.8703	11.9475
ILK	0	0	0	6.06873	2.85741	4.41197	9.45543	9.3962	9.60923	9.54524	9.15027
INF2	0	0	0	0	0	0	9.18428	9.42846	9.54251	10.0318	9.02617
ITGA5	0.186975	0	0	0	0	0	5.65753	5.35029	5.25266	6.45086	5.22861
ITPKA	0.172782	0	0	0.199468	0.37039	0	4.84858	4.6566	4.83238	4.74293	4.25221
JAK1	114.322	225.757	76.4363	93.078	44.8088	84.6699	9.67051	9.51723	9.33404	9.84936	9.60923
LRP8	0	0	6.05858	1.02436	0.191597	3.15102	6.85465	6.58468	6.73707	6.72247	6.13259
MACF1	0	0	0.922313	6.61524	4.17732	1.50564	7.38551	7.04617	7.00295	7.77577	7.44599
MED12	9.75256	21.1273	14.7436	3.64383	5.83889	3.01592	8.89533	9.60923	8.65125	9.2215	7.40332
MKLN1	1.06196	3.04793	1.52935	2.74819	2.65245	4.23429	7.89607	7.8687	7.56726	8.03396	7.76801
MTDH	49.1556	91.9049	71.9336	28.833	26.665	18.2298	8.80978	8.92561	8.76319	8.76602	8.89032
MYADM	0	0	0	0	0	0	9.04893	8.61678	8.65471	9.28526	9.21237
MYH14	0	0	0	0	2.28297	0	9.81265	9.56446	9.37294	9.72364	9.22309
MYO10	0	0	0	2.93129	0	3.27878	9.14444	9.39904	9.04377	9.34473	9.22687
MYO19	0	0	1.26774	0	0	0	9.33943	9.32739	8.9975	8.52661	8.84177
MYO9A	11.1125	15.0329	12.5684	2.89153	2.68847	5.32727	6.15371	6.29795	6.10304	6.60261	5.96203
NEDD4L	11.5722	0	0.482925	3.45828	1.30902	1.53806	5.24193	4.91317	5.1658	4.79682	4.87781
NF1	6.67073	9.77486	12.1187	6.31666	4.22587	5.6361	8.77079	8.77379	8.42907	9.05864	8.6986
NFE2L2	0	0	4.24613	2.02242	0	17.6325	9.164	9.08561	9.2964	9.09433	8.90702
NPHP3	0.416336	0	0	0.56806	0	0	6.24025	6.36444	6.26579	6.74171	6.87143
EIF1	40.9854	38.7976	31.2952	12.5235	13.3799	16.1324	5.12143	5.56174	5.04986	5.53209	5.08393
PAK2	32.4996	0	23.8316	35.4589	49.5546	26.8817	9.48131	9.24208	9.07418	9.31219	9.07794
PARP6	0	0	0	0	0	0	9.35225	9.40958	9.43533	9.68641	9.7494
PGK1	20.9346	20.2837	15.4	12.7905	13.4898	18.409	10.9572	10.638	10.9723	10.6383	10.1662
FUNDC2	10.9978	0	3.35485	3.18092	3.86305	1.43734	5.16048	4.98101	4.74472	5.40343	5.42452
PLXNA1	0	4.22255	0	0.14225	0.014734	0.046078	7.55993	7.66041	7.50454	7.9506	6.92453
PLXNC1	14.3233	6.51089	15.4163	0.794801	0.297748	1.27063	3.6407	3.66657	3.75195	4.76092	4.36252
GLT8D1	1.37707	0	0.961755	3.41558	5.82348	0	9.776	9.54781	9.37023	9.90842	9.38612
PTEN	22.6344	98.254	39.4506	10.1037	9.53341	12.047	3.99855	4.10794	4.09864	3.91068	5.44352
PTK2	0	0	0	1.13175	1.26404	2.87077	8.00952	8.15236	8.15046	8.29807	8.68052
PTPRS	0.771462	6.93405	3.44921	2.54139	2.22179	1.46342	4.14897	4.55789	4.07069	3.9645	3.49054
RAB11A	35.2824	12.0941	34.0604	14.9264	7.9063	3.3631	12.004	11.7532	11.8939	11.6215	11.4271
RAC2	23.6738	0	0	2.14746	1.92562	1.63741	5.56623	5.67286	5.52231	6.15441	5.44695
AC116407.1	0.041449	0	0	0.253424	0.05942	0.582412	5.24644	5.31586	5.19976	6.12065	5.32441
ABHD10	23.1725	8.3703	6.08855	7.18526	9.94919	8.77779	8.17976	8.18505	8.09404	8.33282	7.73531
RASA1	15.8574	27.1276	7.12198	0	0	4.6549	6.52451	6.22342	6.20823	6.85061	6.04228
RHOA	0	0	0	31.9185	27.3067	20.8993	11.9455	12.0293	11.8458	12.3543	12.3493
RNF157	0	0	0	0	0	0	8.22888	7.91308	7.94019	7.5923	6.59343
RNH1	0	0	0	1.50648	0.91531	0	6.64359	6.2067	6.32187	5.15705	6.59118
ROCK1	41.8957	61.6481	40.8186	14.9851	16.1554	24.7546	9.49149	9.35351	9.06038	9.61276	9.28605
ROCK2	5.14995	11.9596	8.72665	0	0	4.06081	11.328	11.4126	11.1059	11.6562	11.6872
RUNX1	13.0064	26.8487	16.0951	2.57682	1.44287	6.45888	5.13733	5.27709	4.98028	5.43084	5.13706
S100A10	1012.82	258.676	1050.64	1043.78	1115.08	1350.55	16.2694	15.8514	16.1998	15.6548	15.9002
SAPCD2	7.47978	0.223629	11.9171	2.1347	1.6508	3.40569	6.62485	6.33607	6.38196	5.89372	5.9673
SEMA3A	0.604898	0.779948	1.81061	0.140116	0.372342	0.268451	8.78279	9.26292	8.75547	9.28113	9.01349
SH3D19	1.28297	7.68886	5.82247	0	0.224383	0	12.5901	12.4484	12.5279	12.9171	12.5232
SKIL	30.3618	50.0761	26.6883	12.0948	12.1271	12.4697	9.61439	9.86893	9.77654	9.71557	10.1576
SLC12A2	14.4047	11.835	8.26452	7.27703	6.196	7.34952	14.3638	14.4183	14.1289	14.7595	14.8126
SLC23A2	5.23839	0.739528	2.46054	0	0.349332	1.40151	5.86111	6.134	5.93289	6.53909	5.98176
SLC9A3R1	2.7484	34.457	0.981448	1.54723	0	0	9.14057	9.02487	9.51952	8.98809	7.93967
TOP2B	7.20402	15.6294	0	0.796309	0	0	4.76491	4.48194	3.94672	4.27962	4.96134
STAT2	0.680572	0	0	9.45943	2.69108	9.21859	7.03559	6.74146	6.82804	6.8995	6.98693
STAT3	80.4632	81.5543	95.6563	49.7578	40.442	45.9939	11.7791	11.4783	11.0734	11.7051	11.2994
STAU2	0	8.22247	31.3728	5.32455	4.68291	15.2353	9.43823	9.63752	9.54586	9.40992	9.5888
STIM1	13.8327	30.03	19.8222	9.7804	3.25465	11.6127	4.64515	5.08995	5.2414	3.92708	4.76637
STK11	0.243443	0	0	0.224468	0	0	7.87716	7.99548	7.79713	8.06027	7.86688
BCAR1	48.6488	0	13.0279	30.8549	19.9797	12.9901	5.51501	5.50853	5.06511	5.96151	5.46969
TFRC	43.6882	21.2767	56.3193	13.4653	31.8357	26.4084	7.96946	7.65045	7.6821	7.7188	7.30073
TNFAIP3	0.789041	3.73894	8.99823	0	0.45651	0	7.01361	6.7744	6.52174	6.97647	6.83091
TNFSF12	19.8504	54.1262	10.8197	0	0	0	4.85001	4.56494	4.81356	4.91749	5.19324
VEGFA	0	0	0	0	0	0	8.05069	7.94873	7.9374	9.33404	9.07894
VPS35	31.1089	24.5255	30.0865	5.58499	7.32133	8.33565	4.76888	4.05007	5.00489	4.32839	4.94306
AAMP	0	0	0	0	0	0.26483	6.71355	6.8282	6.88734	6.59024	6.2645
ADAM15	0	0	0	1.4954	1.26241	1.59506	9.05307	8.95934	9.10291	9.01311	8.03221
ADM	0.536205	0	3.24247	4.68269	4.03342	3.36941	5.54333	5.04097	5.56531	5.81306	5.51363
HEMK1	0	0	0	0.731892	0	0	9.59967	9.1934	9.56296	8.95465	9.07418
ALOX5	4.03181	0	11.167	0.569668	1.08766	2.65801	6.43794	5.84926	6.43794	5.98153	5.41981
ANXA1	12.156	54.1319	43.7348	23.352	26.6812	42.379	10.841	9.91095	10.2067	9.90689	9.12364
ARL13B	0	37.896	0	8.99936	9.68901	13.1815	6.61079	6.6343	6.58742	6.36931	5.96454
ATF2	20.5177	0	7.015	5.90761	8.35587	3.77343	9.0347	8.96521	9.03672	9.3846	9.23636
ATRX	5.54455	45.6493	22.4617	5.011	5.05374	12.6339	9.63752	9.70439	9.34184	9.89345	10.4232
BCAS3	0.867397	0	0.838854	2.19475	1.88978	1.37915	7.58562	7.91858	8.02121	7.99998	8.29056
BCL2L11	1.70835	9.01306	0	2.2615	1.18836	0.667173	6.86476	6.56982	6.76412	6.7603	6.56113
BMPR1A	5.3607	4.39965	5.5748	1.8454	2.70819	0	9.10722	9.53289	9.38027	9.74786	8.77447
BRD2	0	0	0	0	0	0.865343	12.7261	12.6085	12.6104	12.9917	12.5919
BTG1	82.3655	71.3406	51.6039	16.3218	20.3544	23.8258	7.53466	7.5322	7.63134	7.23801	8.13679
C2CD3	0	4.89848	0	1.65573	0	1.84594	7.96323	8.04326	7.75269	8.24728	8.45096
CALB1	0	28.4098	11.9524	6.59773	4.27925	2.88203	8.20712	8.24539	8.13084	8.12603	8.79297
CAT	45.4297	19.1881	31.9074	19.7557	20.343	22.3551	11.1305	11.5605	11.5586	10.968	10.6907
AC090192.2	0.600612	0	0	0	0	0	7.88665	8.43941	7.89313	8.24539	7.93299
CCM2	15.4788	0	9.24404	7.71797	5.51153	7.42813	10.0346	9.99505	10.3431	10.1235	9.01412
CHD7	0	0	0	0	0	0	10.544	10.4757	10.0834	11.0557	10.8493
CLIC4	11.7788	7.1602	9.05022	4.60655	7.04382	8.54508	7.29395	7.0652	6.7905	7.13094	6.38485
CREB1	10.715	7.24691	7.28638	4.98787	2.99118	4.28177	5.94228	5.00084	5.7843	5.94517	5.25335
CTNNB1	19.4836	0	23.0767	37.1447	45.5884	49.6753	9.89451	10.3174	9.64267	10.3527	10.2394
CYBB	65.828	101.221	86.2135	3.03275	3.65832	3.87308	5.52241	5.55405	5.15915	5.41155	4.92219
EFEMP2	3.80354	18.3513	0	0.35087	1.06102	3.80584	4.46656	4.61523	4.3942	4.84002	4.4004
EGLN1	25.1725	29.4845	36.4138	73.8221	75.1968	40.1052	12.1966	11.4002	11.746	12.015	11.3786
ESRP2	2.99721	0	0	0	0	0	8.52761	8.13231	8.4611	8.85497	7.84499
FKBP10	0	0	0	0	6.83213	0	10.7886	11.1989	10.7061	11.1909	10.5856
FKBP8	0	0	0	0.816033	0	1.34932	6.96818	6.86373	7.02516	7.12637	6.39844
GLUL	50.9775	26.457	56.9936	128.055	133.798	175.338	7.39802	7.63445	7.49423	7.89447	7.86483
GRN	0	0	0	13.2168	19.3201	35.0418	13.4192	13.6036	13.4921	13.301	13.2093
GTF2I	6.48592	0	21.4474	15.5891	5.40585	16.5714	10.4656	10.6345	10.4364	10.888	10.8651
GZF1	0	0	0	0	0	0	5.70181	5.47591	5.57778	5.43153	4.86956
HIF1A	0	10.3599	0	0	19.6414	0	11.1331	11.1317	11.0169	11.0425	10.8277
SH3KBP1	27.4716	44.6963	25.1854	2.41522	1.65849	5.28157	6.83886	6.96971	6.71681	6.8127	6.43899
HLA-G	89.5101	128.395	64.0344	4.50536	3.71763	9.5391	6.34248	6.1941	6.17766	6.17766	5.88698
IFT122	0.295008	0	0	0.307322	0.185163	0.188995	6.26479	6.25494	6.31124	5.86763	6.07043
ARHGAP26	0	0	0.146524	11.0562	4.30666	4.98341	8.33161	8.17085	8.2383	8.2902	7.55406
ILK	0	0	0	6.06873	2.85741	4.41197	9.45543	9.3962	9.60923	9.54524	9.15027
ITGA3	0	0	0.170027	0.604513	0.424704	0.67156	7.63992	7.25256	7.45282	7.67562	6.81532
ITGA5	0.186975	0	0	0	0	0	5.65753	5.35029	5.25266	6.45086	5.22861
JAK1	114.322	225.757	76.4363	93.078	44.8088	84.6699	9.67051	9.51723	9.33404	9.84936	9.60923
JMJD6	0	0	0	0	0.686894	0	7.83438	7.61698	8.04103	7.80805	7.20183
LDLR	0	0	11.981	0	2.62835	0.87391	10.646	9.80751	10.3692	9.93672	9.80214
LRP1	0	0	0.816112	0	1.23996	0	10.8448	10.4978	10.766	11.7259	10.4064
MAPK14	15.8722	31.1692	13.9198	0	0	0	8.0458	8.33188	8.1607	8.68836	8.06858
MED12	9.75256	21.1273	14.7436	3.64383	5.83889	3.01592	8.89533	9.60923	8.65125	9.2215	7.40332
MMP2	11.5871	423.553	330.204	0	2.43712	3.41655	4.00919	3.89463	4.00741	4.0636	3.89227
MTDH	49.1556	91.9049	71.9336	28.833	26.665	18.2298	8.80978	8.92561	8.76319	8.76602	8.89032
MTHFD1	31.2469	10.3972	27.2002	9.04374	10.0999	6.09263	4.96856	4.1589	4.86982	4.28115	4.54765
MYC	2.48289	5.01172	2.11058	0.207766	1.02489	0.200473	13.5488	13.0813	13.1489	12.8353	12.3851
NAA15	1.25161	11.722	6.27368	0.596759	1.11241	0	10.044	9.64593	9.56377	9.71121	9.35416
NF1	6.67073	9.77486	12.1187	6.31666	4.22587	5.6361	8.77079	8.77379	8.42907	9.05864	8.6986
NFE2L2	0	0	4.24613	2.02242	0	17.6325	9.164	9.08561	9.2964	9.09433	8.90702
MAEA	17.9009	8.08891	15.2911	4.2772	5.6794	9.94185	10.4219	10.4682	10.1839	10.7955	10.5912
NKIRAS2	0	0	0	2.67436	0.386242	0	8.04227	8.08211	7.90647	8.16869	7.70633
NPHP3	0.416336	0	0	0.56806	0	0	6.24025	6.36444	6.26579	6.74171	6.87143
NRARP	7.0232	2.19819	8.77877	1.74389	1.69842	1.22219	8.16767	7.94146	8.48789	6.9796	6.89539
EIF1	40.9854	38.7976	31.2952	12.5235	13.3799	16.1324	5.12143	5.56174	5.04986	5.53209	5.08393
ZNF596	0	0	0	0.535986	1.52267	0	6.13737	6.38113	6.64743	6.18808	6.82046
PGK1	20.9346	20.2837	15.4	12.7905	13.4898	18.409	10.9572	10.638	10.9723	10.6383	10.1662
PIK3CA	3.25833	5.51204	4.37635	0.389524	0	1.77649	5.80666	6.68453	6.48349	6.4764	4.74668
FUNDC2	10.9978	0	3.35485	3.18092	3.86305	1.43734	5.16048	4.98101	4.74472	5.40343	5.42452
PLOD3	0	0	0	0	0.718364	0	8.4861	8.42197	8.41182	8.2865	8.05491
PRKACA	23.735	56.6756	29.6286	7.71154	4.79927	7.98399	6.002	5.78416	5.62876	5.86693	5.35902
PTCH1	7.95477	53.4959	16.6734	0	2.07121	2.61292	9.15797	9.2425	9.16308	9.61208	8.97302
PTEN	22.6344	98.254	39.4506	10.1037	9.53341	12.047	3.99855	4.10794	4.09864	3.91068	5.44352
PTGES3	0	0	0.212188	0	0.378648	0	11.1292	10.9281	11.1814	10.5865	10.4987
PTK2	0	0	0	1.13175	1.26404	2.87077	8.00952	8.15236	8.15046	8.29807	8.68052
AC091171.1	0	0	0	0	0	0	7.70418	7.84671	8.12603	7.62297	7.69223
PTPN6	33.9362	29.4433	41.4393	21.3065	14.8569	21.3228	7.61235	7.98651	7.47312	8.26832	7.73459
QKI	0	0	114.176	18.4485	53.9264	0	5.30062	4.61178	4.37153	8.35649	6.39036
RASA1	15.8574	27.1276	7.12198	0	0	4.6549	6.52451	6.22342	6.20823	6.85061	6.04228
NFASC	3.50349	0.678698	1.2455	0	0	0	9.62421	9.61992	9.58061	9.95182	9.60309
RDH10	47.2554	13.9117	30.6939	3.16625	0	0	9.41576	9.52375	9.43489	9.38711	9.22594
RHOA	0	0	0	31.9185	27.3067	20.8993	11.9455	12.0293	11.8458	12.3543	12.3493
RIN2	8.82891	24.5106	6.60566	0.564542	0.941555	1.01686	11.1989	11.2936	11.5241	11.1804	10.8463
RNF213	1.39333	0	0	6.7893	5.05595	6.87607	8.12466	8.11371	7.97002	8.35477	8.35569
RNH1	0	0	0	1.50648	0.91531	0	6.64359	6.2067	6.32187	5.15705	6.59118
ROCK1	41.8957	61.6481	40.8186	14.9851	16.1554	24.7546	9.49149	9.35351	9.06038	9.61276	9.28605
ROCK2	5.14995	11.9596	8.72665	0	0	4.06081	11.328	11.4126	11.1059	11.6562	11.6872
RUNX1	13.0064	26.8487	16.0951	2.57682	1.44287	6.45888	5.13733	5.27709	4.98028	5.43084	5.13706
SDC1	16.6078	3.43411	0	6.78904	4.11179	2.81399	7.48472	7.8245	7.5472	7.65593	7.5322
SGPL1	0	11.549	0	6.6734	6.98175	5.02487	9.10519	8.98657	8.73543	8.96615	8.53619
SLC12A2	14.4047	11.835	8.26452	7.27703	6.196	7.34952	14.3638	14.4183	14.1289	14.7595	14.8126
SLC12A6	0.907777	0	0	0	0.225859	0.969992	8.31558	8.03221	8.05069	8.5999	8.08953
SMAD3	25.6182	13.9716	14.1123	0	7.34873	4.58877	6.74761	6.84412	6.68453	7.41412	6.66887
SMAD4	0	88.4884	41.3193	1.63619	0	5.80906	9.28301	9.262	9.16062	9.18966	9.17695
SP3	32.9239	18.3198	24.1806	7.82257	9.63478	9.29312	10.1255	10.0954	9.93895	10.109	10.1247
TOP2B	7.20402	15.6294	0	0.796309	0	0	4.76491	4.48194	3.94672	4.27962	4.96134
SPI1	147.766	385.829	185.464	14.6414	16.2611	45.7092	3.95818	3.97525	3.92998	3.9913	4.31205
SPINT2	0	0	0	41.999	28.6786	48.6488	10.2835	10.528	11.355	11.3037	10.6525
SRPK2	0	0	0	0	0	2.4059	5.53779	5.68336	5.44994	5.82967	5.61033
STAT3	80.4632	81.5543	95.6563	49.7578	40.442	45.9939	11.7791	11.4783	11.0734	11.7051	11.2994
STIM1	13.8327	30.03	19.8222	9.7804	3.25465	11.6127	4.64515	5.08995	5.2414	3.92708	4.76637
STK4	21.8471	47.5596	43.8879	12.6068	9.70918	15.4557	11.422	11.1842	10.7604	11.2743	11.1292
SYK	0.867295	2.87575	0.998106	0.319962	0.370553	0.984476	8.77287	9.23305	8.82153	9.16192	9.10722
TGFBI	78.3642	110.068	149.467	15.4777	14.0125	15.1968	13.5437	13.9857	13.5247	14.0143	13.8151
TNFAIP3	0.789041	3.73894	8.99823	0	0.45651	0	7.01361	6.7744	6.52174	6.97647	6.83091
TNFSF12	19.8504	54.1262	10.8197	0	0	0	4.85001	4.56494	4.81356	4.91749	5.19324
VEGFA	0	0	0	0	0	0	8.05069	7.94873	7.9374	9.33404	9.07894
VEZF1	11.1467	9.62848	17.293	6.18184	7.23519	2.47966	11.8792	12.2302	12.015	12.4979	11.7321
WDR48	4.0623	6.61054	4.00413	3.50742	5.51504	2.39844	8.25416	7.7959	8.15512	8.32058	7.96161
YAP1	0	0	0	0	3.58105	0	10.1181	10.0037	9.88606	10.3221	10.4978
ZFP36L1	253.188	244.559	240.872	18.8783	13.1741	20.247	7.94234	8.17236	7.90229	8.51193	8.6103
ACTA1	6.57423	5.27333	10.1916	0.702343	0.483719	0.534765	4.65978	4.80313	4.73386	4.84803	4.48022
ATF7IP	19.0771	0	0	11.0753	0	4.84737	17.2157	16.8732	16.9514	17.365	16.8811
ADM	0.536205	0	3.24247	4.68269	4.03342	3.36941	5.54333	5.04097	5.56531	5.81306	5.51363
ALDH1A3	0	0	0	0	0.210168	0.033106	3.4958	3.739	3.43971	3.90843	3.74334
ARL13B	0	37.896	0	8.99936	9.68901	13.1815	6.61079	6.6343	6.58742	6.36931	5.96454
BMPR1A	5.3607	4.39965	5.5748	1.8454	2.70819	0	9.10722	9.53289	9.38027	9.74786	8.77447
BRD2	0	0	0	0	0	0.865343	12.7261	12.6085	12.6104	12.9917	12.5919
C2CD3	0	4.89848	0	1.65573	0	1.84594	7.96323	8.04326	7.75269	8.24728	8.45096
CAMSAP3	2.87648	1.70862	0	1.07171	1.85962	0.159523	6.90812	6.83633	6.77495	7.16896	5.85193
CCM2	15.4788	0	9.24404	7.71797	5.51153	7.42813	10.0346	9.99505	10.3431	10.1235	9.01412
BCL11A	0.037943	0	0	0.394571	0.114331	0.232588	9.26292	9.4964	9.23305	9.41483	11.6375
CHD7	0	0	0	0	0	0	10.544	10.4757	10.0834	11.0557	10.8493
TRIM24	7.92125	14.436	9.1214	4.769	3.57724	5.27566	6.99385	6.81328	7.24622	8.03145	7.55531
CLASP2	5.28457	6.48038	4.39924	1.87611	1.39568	1.66135	6.59983	6.69289	6.59343	6.90665	6.77308
CLIC4	11.7788	7.1602	9.05022	4.60655	7.04382	8.54508	7.29395	7.0652	6.7905	7.13094	6.38485
CTNNB1	19.4836	0	23.0767	37.1447	45.5884	49.6753	9.89451	10.3174	9.64267	10.3527	10.2394
DAB2	38.829	39.8135	47.7933	4.49868	5.52233	6.50221	8.00112	7.54269	7.67682	8.23154	7.98177
EFEMP2	3.80354	18.3513	0	0.35087	1.06102	3.80584	4.46656	4.61523	4.3942	4.84002	4.4004
ESRP2	2.99721	0	0	0	0	0	8.52761	8.13231	8.4611	8.85497	7.84499
EXOC4	10.1221	72.5971	17.2077	20.7732	15.6036	7.78455	4.55428	4.68143	5.28251	4.3702	4.51209
FAT1	1.07838	0	0	0.764303	1.0822	0.785133	12.5886	12.1486	12.0371	12.4076	11.8539
GCNT3	5.4277	4.65784	11.2569	14.1339	18.0232	18.2928	9.92134	8.37422	9.77729	8.62326	7.543
GRB2	0	0	0	0.238623	0	1.46006	7.80905	7.73777	7.57547	7.62659	7.03581
GZF1	0	0	0	0	0	0	5.70181	5.47591	5.57778	5.43153	4.86956
HIF1A	0	10.3599	0	0	19.6414	0	11.1331	11.1317	11.0169	11.0425	10.8277
IFT122	0.295008	0	0	0.307322	0.185163	0.188995	6.26479	6.25494	6.31124	5.86763	6.07043
ARHGAP26	0	0	0.146524	11.0562	4.30666	4.98341	8.33161	8.17085	8.2383	8.2902	7.55406
ILK	0	0	0	6.06873	2.85741	4.41197	9.45543	9.3962	9.60923	9.54524	9.15027
ITGA2	1.75518	0	1.68116	0	0.910286	1.88994	11.7918	12.0199	11.5817	12.596	12.5865
ITGA3	0	0	0.170027	0.604513	0.424704	0.67156	7.63992	7.25256	7.45282	7.67562	6.81532
ITGA5	0.186975	0	0	0	0	0	5.65753	5.35029	5.25266	6.45086	5.22861
LAMA3	0.33264	3.01442	5.65733	2.6293	1.85168	3.29943	6.95261	6.919	6.55893	7.55267	6.82067
MDM4	0	0	0	0	0	0	6.31242	6.51733	6.33428	6.59688	7.13439
MED12	9.75256	21.1273	14.7436	3.64383	5.83889	3.01592	8.89533	9.60923	8.65125	9.2215	7.40332
MMP2	11.5871	423.553	330.204	0	2.43712	3.41655	4.00919	3.89463	4.00741	4.0636	3.89227
MTHFD1	31.2469	10.3972	27.2002	9.04374	10.0999	6.09263	4.96856	4.1589	4.86982	4.28115	4.54765
MYC	2.48289	5.01172	2.11058	0.207766	1.02489	0.200473	13.5488	13.0813	13.1489	12.8353	12.3851
MYO9A	11.1125	15.0329	12.5684	2.89153	2.68847	5.32727	6.15371	6.29795	6.10304	6.60261	5.96203
NPHP3	0.416336	0	0	0.56806	0	0	6.24025	6.36444	6.26579	6.74171	6.87143
NRARP	7.0232	2.19819	8.77877	1.74389	1.69842	1.22219	8.16767	7.94146	8.48789	6.9796	6.89539
EIF1	40.9854	38.7976	31.2952	12.5235	13.3799	16.1324	5.12143	5.56174	5.04986	5.53209	5.08393
PLOD3	0	0	0	0	0.718364	0	8.4861	8.42197	8.41182	8.2865	8.05491
PLXNA1	0	4.22255	0	0.14225	0.014734	0.046078	7.55993	7.66041	7.50454	7.9506	6.92453
PRKACA	23.735	56.6756	29.6286	7.71154	4.79927	7.98399	6.002	5.78416	5.62876	5.86693	5.35902
PTCH1	7.95477	53.4959	16.6734	0	2.07121	2.61292	9.15797	9.2425	9.16308	9.61208	8.97302
PTEN	22.6344	98.254	39.4506	10.1037	9.53341	12.047	3.99855	4.10794	4.09864	3.91068	5.44352
RAB10	302.12	368.894	246.798	89.8358	76.8084	112.846	13.4033	13.1576	13.1545	13.3085	13.2397
RDH10	47.2554	13.9117	30.6939	3.16625	0	0	9.41576	9.52375	9.43489	9.38711	9.22594
RHOA	0	0	0	31.9185	27.3067	20.8993	11.9455	12.0293	11.8458	12.3543	12.3493
SAPCD2	7.47978	0.223629	11.9171	2.1347	1.6508	3.40569	6.62485	6.33607	6.38196	5.89372	5.9673
SEMA3A	0.604898	0.779948	1.81061	0.140116	0.372342	0.268451	8.78279	9.26292	8.75547	9.28113	9.01349
SLC9A3R1	2.7484	34.457	0.981448	1.54723	0	0	9.14057	9.02487	9.51952	8.98809	7.93967
SMAD3	25.6182	13.9716	14.1123	0	7.34873	4.58877	6.74761	6.84412	6.68453	7.41412	6.66887
SMAD4	0	88.4884	41.3193	1.63619	0	5.80906	9.28301	9.262	9.16062	9.18966	9.17695
SPINT2	0	0	0	41.999	28.6786	48.6488	10.2835	10.528	11.355	11.3037	10.6525
STK4	21.8471	47.5596	43.8879	12.6068	9.70918	15.4557	11.422	11.1842	10.7604	11.2743	11.1292
TMEM79	0	0	0	1.90187	0.820752	0	5.81393	5.51627	5.52915	5.14403	4.57542
TNNT2	0	0	0	0	0	0	6.76908	6.62082	6.58325	5.50266	7.13233
VEGFA	0	0	0	0	0	0	8.05069	7.94873	7.9374	9.33404	9.07894
YAP1	0	0	0	0	3.58105	0	10.1181	10.0037	9.88606	10.3221	10.4978
AAMP	0	0	0	0	0	0.26483	6.71355	6.8282	6.88734	6.59024	6.2645
ADAM15	0	0	0	1.4954	1.26241	1.59506	9.05307	8.95934	9.10291	9.01311	8.03221
ADM	0.536205	0	3.24247	4.68269	4.03342	3.36941	5.54333	5.04097	5.56531	5.81306	5.51363
HEMK1	0	0	0	0.731892	0	0	9.59967	9.1934	9.56296	8.95465	9.07418
ALOX5	4.03181	0	11.167	0.569668	1.08766	2.65801	6.43794	5.84926	6.43794	5.98153	5.41981
ANXA1	12.156	54.1319	43.7348	23.352	26.6812	42.379	10.841	9.91095	10.2067	9.90689	9.12364
ARL13B	0	37.896	0	8.99936	9.68901	13.1815	6.61079	6.6343	6.58742	6.36931	5.96454
ATF2	20.5177	0	7.015	5.90761	8.35587	3.77343	9.0347	8.96521	9.03672	9.3846	9.23636
BCAS3	0.867397	0	0.838854	2.19475	1.88978	1.37915	7.58562	7.91858	8.02121	7.99998	8.29056
BCL2L11	1.70835	9.01306	0	2.2615	1.18836	0.667173	6.86476	6.56982	6.76412	6.7603	6.56113
BMPR1A	5.3607	4.39965	5.5748	1.8454	2.70819	0	9.10722	9.53289	9.38027	9.74786	8.77447
BRD2	0	0	0	0	0	0.865343	12.7261	12.6085	12.6104	12.9917	12.5919
BTG1	82.3655	71.3406	51.6039	16.3218	20.3544	23.8258	7.53466	7.5322	7.63134	7.23801	8.13679
C2CD3	0	4.89848	0	1.65573	0	1.84594	7.96323	8.04326	7.75269	8.24728	8.45096
AC090192.2	0.600612	0	0	0	0	0	7.88665	8.43941	7.89313	8.24539	7.93299
CCM2	15.4788	0	9.24404	7.71797	5.51153	7.42813	10.0346	9.99505	10.3431	10.1235	9.01412
CHD7	0	0	0	0	0	0	10.544	10.4757	10.0834	11.0557	10.8493
CLIC4	11.7788	7.1602	9.05022	4.60655	7.04382	8.54508	7.29395	7.0652	6.7905	7.13094	6.38485
CTNNB1	19.4836	0	23.0767	37.1447	45.5884	49.6753	9.89451	10.3174	9.64267	10.3527	10.2394
CYBB	65.828	101.221	86.2135	3.03275	3.65832	3.87308	5.52241	5.55405	5.15915	5.41155	4.92219
EFEMP2	3.80354	18.3513	0	0.35087	1.06102	3.80584	4.46656	4.61523	4.3942	4.84002	4.4004
EGLN1	25.1725	29.4845	36.4138	73.8221	75.1968	40.1052	12.1966	11.4002	11.746	12.015	11.3786
ESRP2	2.99721	0	0	0	0	0	8.52761	8.13231	8.4611	8.85497	7.84499
FKBP10	0	0	0	0	6.83213	0	10.7886	11.1989	10.7061	11.1909	10.5856
GLUL	50.9775	26.457	56.9936	128.055	133.798	175.338	7.39802	7.63445	7.49423	7.89447	7.86483
GRN	0	0	0	13.2168	19.3201	35.0418	13.4192	13.6036	13.4921	13.301	13.2093
GTF2I	6.48592	0	21.4474	15.5891	5.40585	16.5714	10.4656	10.6345	10.4364	10.888	10.8651
GZF1	0	0	0	0	0	0	5.70181	5.47591	5.57778	5.43153	4.86956
HIF1A	0	10.3599	0	0	19.6414	0	11.1331	11.1317	11.0169	11.0425	10.8277
SH3KBP1	27.4716	44.6963	25.1854	2.41522	1.65849	5.28157	6.83886	6.96971	6.71681	6.8127	6.43899
HLA-G	89.5101	128.395	64.0344	4.50536	3.71763	9.5391	6.34248	6.1941	6.17766	6.17766	5.88698
IFT122	0.295008	0	0	0.307322	0.185163	0.188995	6.26479	6.25494	6.31124	5.86763	6.07043
ARHGAP26	0	0	0.146524	11.0562	4.30666	4.98341	8.33161	8.17085	8.2383	8.2902	7.55406
ILK	0	0	0	6.06873	2.85741	4.41197	9.45543	9.3962	9.60923	9.54524	9.15027
ITGA5	0.186975	0	0	0	0	0	5.65753	5.35029	5.25266	6.45086	5.22861
JAK1	114.322	225.757	76.4363	93.078	44.8088	84.6699	9.67051	9.51723	9.33404	9.84936	9.60923
JMJD6	0	0	0	0	0.686894	0	7.83438	7.61698	8.04103	7.80805	7.20183
LDLR	0	0	11.981	0	2.62835	0.87391	10.646	9.80751	10.3692	9.93672	9.80214
LRP1	0	0	0.816112	0	1.23996	0	10.8448	10.4978	10.766	11.7259	10.4064
MAPK14	15.8722	31.1692	13.9198	0	0	0	8.0458	8.33188	8.1607	8.68836	8.06858
MED12	9.75256	21.1273	14.7436	3.64383	5.83889	3.01592	8.89533	9.60923	8.65125	9.2215	7.40332
MMP2	11.5871	423.553	330.204	0	2.43712	3.41655	4.00919	3.89463	4.00741	4.0636	3.89227
MTDH	49.1556	91.9049	71.9336	28.833	26.665	18.2298	8.80978	8.92561	8.76319	8.76602	8.89032
MTHFD1	31.2469	10.3972	27.2002	9.04374	10.0999	6.09263	4.96856	4.1589	4.86982	4.28115	4.54765
MYC	2.48289	5.01172	2.11058	0.207766	1.02489	0.200473	13.5488	13.0813	13.1489	12.8353	12.3851
NAA15	1.25161	11.722	6.27368	0.596759	1.11241	0	10.044	9.64593	9.56377	9.71121	9.35416
NF1	6.67073	9.77486	12.1187	6.31666	4.22587	5.6361	8.77079	8.77379	8.42907	9.05864	8.6986
NFE2L2	0	0	4.24613	2.02242	0	17.6325	9.164	9.08561	9.2964	9.09433	8.90702
MAEA	17.9009	8.08891	15.2911	4.2772	5.6794	9.94185	10.4219	10.4682	10.1839	10.7955	10.5912
NPHP3	0.416336	0	0	0.56806	0	0	6.24025	6.36444	6.26579	6.74171	6.87143
NRARP	7.0232	2.19819	8.77877	1.74389	1.69842	1.22219	8.16767	7.94146	8.48789	6.9796	6.89539
EIF1	40.9854	38.7976	31.2952	12.5235	13.3799	16.1324	5.12143	5.56174	5.04986	5.53209	5.08393
ZNF596	0	0	0	0.535986	1.52267	0	6.13737	6.38113	6.64743	6.18808	6.82046
PGK1	20.9346	20.2837	15.4	12.7905	13.4898	18.409	10.9572	10.638	10.9723	10.6383	10.1662
PIK3CA	3.25833	5.51204	4.37635	0.389524	0	1.77649	5.80666	6.68453	6.48349	6.4764	4.74668
FUNDC2	10.9978	0	3.35485	3.18092	3.86305	1.43734	5.16048	4.98101	4.74472	5.40343	5.42452
PRKACA	23.735	56.6756	29.6286	7.71154	4.79927	7.98399	6.002	5.78416	5.62876	5.86693	5.35902
PTCH1	7.95477	53.4959	16.6734	0	2.07121	2.61292	9.15797	9.2425	9.16308	9.61208	8.97302
PTEN	22.6344	98.254	39.4506	10.1037	9.53341	12.047	3.99855	4.10794	4.09864	3.91068	5.44352
PTK2	0	0	0	1.13175	1.26404	2.87077	8.00952	8.15236	8.15046	8.29807	8.68052
QKI	0	0	114.176	18.4485	53.9264	0	5.30062	4.61178	4.37153	8.35649	6.39036
RASA1	15.8574	27.1276	7.12198	0	0	4.6549	6.52451	6.22342	6.20823	6.85061	6.04228
RDH10	47.2554	13.9117	30.6939	3.16625	0	0	9.41576	9.52375	9.43489	9.38711	9.22594
RHOA	0	0	0	31.9185	27.3067	20.8993	11.9455	12.0293	11.8458	12.3543	12.3493
RIN2	8.82891	24.5106	6.60566	0.564542	0.941555	1.01686	11.1989	11.2936	11.5241	11.1804	10.8463
RNF213	1.39333	0	0	6.7893	5.05595	6.87607	8.12466	8.11371	7.97002	8.35477	8.35569
RNH1	0	0	0	1.50648	0.91531	0	6.64359	6.2067	6.32187	5.15705	6.59118
ROCK1	41.8957	61.6481	40.8186	14.9851	16.1554	24.7546	9.49149	9.35351	9.06038	9.61276	9.28605
ROCK2	5.14995	11.9596	8.72665	0	0	4.06081	11.328	11.4126	11.1059	11.6562	11.6872
RUNX1	13.0064	26.8487	16.0951	2.57682	1.44287	6.45888	5.13733	5.27709	4.98028	5.43084	5.13706
SGPL1	0	11.549	0	6.6734	6.98175	5.02487	9.10519	8.98657	8.73543	8.96615	8.53619
SLC12A2	14.4047	11.835	8.26452	7.27703	6.196	7.34952	14.3638	14.4183	14.1289	14.7595	14.8126
SLC12A6	0.907777	0	0	0	0.225859	0.969992	8.31558	8.03221	8.05069	8.5999	8.08953
SMAD3	25.6182	13.9716	14.1123	0	7.34873	4.58877	6.74761	6.84412	6.68453	7.41412	6.66887
SMAD4	0	88.4884	41.3193	1.63619	0	5.80906	9.28301	9.262	9.16062	9.18966	9.17695
TOP2B	7.20402	15.6294	0	0.796309	0	0	4.76491	4.48194	3.94672	4.27962	4.96134
SPI1	147.766	385.829	185.464	14.6414	16.2611	45.7092	3.95818	3.97525	3.92998	3.9913	4.31205
SPINT2	0	0	0	41.999	28.6786	48.6488	10.2835	10.528	11.355	11.3037	10.6525
SRPK2	0	0	0	0	0	2.4059	5.53779	5.68336	5.44994	5.82967	5.61033
STAT3	80.4632	81.5543	95.6563	49.7578	40.442	45.9939	11.7791	11.4783	11.0734	11.7051	11.2994
STIM1	13.8327	30.03	19.8222	9.7804	3.25465	11.6127	4.64515	5.08995	5.2414	3.92708	4.76637
STK4	21.8471	47.5596	43.8879	12.6068	9.70918	15.4557	11.422	11.1842	10.7604	11.2743	11.1292
SYK	0.867295	2.87575	0.998106	0.319962	0.370553	0.984476	8.77287	9.23305	8.82153	9.16192	9.10722
TGFBI	78.3642	110.068	149.467	15.4777	14.0125	15.1968	13.5437	13.9857	13.5247	14.0143	13.8151
TNFAIP3	0.789041	3.73894	8.99823	0	0.45651	0	7.01361	6.7744	6.52174	6.97647	6.83091
TNFSF12	19.8504	54.1262	10.8197	0	0	0	4.85001	4.56494	4.81356	4.91749	5.19324
VEGFA	0	0	0	0	0	0	8.05069	7.94873	7.9374	9.33404	9.07894
VEZF1	11.1467	9.62848	17.293	6.18184	7.23519	2.47966	11.8792	12.2302	12.015	12.4979	11.7321
YAP1	0	0	0	0	3.58105	0	10.1181	10.0037	9.88606	10.3221	10.4978
ZFP36L1	253.188	244.559	240.872	18.8783	13.1741	20.247	7.94234	8.17236	7.90229	8.51193	8.6103
