# Supplementary material for: Analysis of Dormancy-Associated Transcriptional Networks Reveals a Shared Quiescence Signature in Lung and Colorectal Cancer
Source: Int J Mol Sci. 2022 Aug 30;23(17):9869. doi: 10.3390/ijms23179869 (PMC9456317; doi:10.3390/ijms23179869)
Supplement: Supplementary file 1 [file ijms-23-09869-s001.zip › Table S12.xlsx]

## Sheet: Sheet1
geneName	lsc136n1	lsc136n2	lsc136n3	lsc229n1	lsc229n2	lsc229n3	L1	L2	L3	L4	L5
ABLIM1	0	0	0	0	0	0	7.73171	7.65765	7.59092	7.99548	7.56073
ACTA1	0	0	0	0	0	0.144813	5.18491	4.84132	5.02525	5.01722	4.70804
ADAM15	1.23752	10.247	1.36866	1.85118	1.4349	0.990682	9.34473	9.31946	9.01031	9.38176	8.96273
ADM	19.5326	9.82625	7.38741	5.86181	5.67425	0.35293	5.69958	5.13836	5.65592	6.51872	6.43115
ALDH1A3	0.829326	0.101346	1.52114	0.32362	0.024012	0.228836	4.3801	4.11215	4.26921	3.49072	3.55464
ANXA6	5.0462	0	2.65767	2.23771	6.87267	5.92633	6.72706	6.74437	6.7934	6.99163	6.6291
APLP1	1.69125	5.46664	0	6.58647	5.02298	1.84568	3.32193	3.40083	3.46291	3.32193	3.59227
ARID5B	2.37223	0	0.241936	0.440598	0.289429	1.27265	12.5169	12.6124	12.3728	12.4003	12.0872
ARL13B	0	0	0	4.09154	0	0	6.9377	6.59688	6.5147	6.82124	6.48702
ATF2	0	0	0	0.67241	1.10862	4.87172	8.67412	8.51001	8.69833	8.85224	8.90497
BCL2L11	0	0	0	0	0.498547	1.06009	6.62548	6.42788	6.44691	6.41326	6.48838
BMP1	0.506354	0	0.10724	0.458847	0.51352	0.962259	6.13466	5.52	5.49468	5.52306	5.20654
BMPR1A	0	0	0	0	0	0.392732	8.91855	9.08773	9.27423	9.09478	8.80643
BRAF	0	0	0	0	0	0	7.4982	7.55095	7.47238	7.56396	7.68843
C2CD3	3.51472	1.86376	5.85645	13.2317	9.18211	1.76129	7.916	7.87776	7.79463	7.60156	8.02485
CALB1	15.0805	11.3988	19.9448	5.92398	6.28157	13.5168	8.90259	8.44126	7.8837	8.74288	9.60358
CAPN1	0.480915	1.11837	0.631052	0.30833	0.989784	0.615843	14.1388	13.9681	13.8888	14.3003	13.6801
CHD7	2.12016	29.9786	7.98131	0	3.74048	17.2601	10.2795	9.91279	9.96433	10.1506	10.2608
CTNNB1	46.0629	17.3405	21.8165	49.6402	54.4493	45.7791	9.7121	9.73274	9.61458	9.67051	9.56108
CUL3	0	0	0	0.264901	2.89349	0	8.1437	7.9983	8.0973	8.16627	7.82124
DAB2	0.549003	1.593	1.47765	0.184237	0	0.738854	7.74119	7.44216	7.53466	7.89808	7.72092
E2F4	3.39471	1.16527	0.589606	1.57753	2.45807	0.032926	11.5928	11.5289	11.31	11.1459	11.1254
EFEMP2	0	0	0	0	0	0	4.40452	4.19909	4.23594	4.37606	4.44153
ESRP2	1.97216	0	0.390183	0.60826	0.271242	1.02758	9.18794	8.53001	8.48427	8.96273	9.07708
EXOC4	0	0	2.09296	0.558884	4.4786	2.98667	4.17334	4.2401	4.26534	4.60915	4.42645
FAT1	1.44014	0.128576	0.788781	11.4408	4.10828	4.05838	12.1004	11.6632	11.7365	12.1177	11.9906
FGFR1	4.44978	12.892	2.95034	1.34613	1.40726	2.50499	5.72299	5.72372	5.66921	5.83652	5.58688
FGFR3	0.576098	3.03156	0	1.99851	1.88053	0.380759	4.60855	4.39292	4.43506	4.07203	3.98574
FGFRL1	22.2221	0	21.7275	22.5342	17.2298	12.4625	6.05626	6.19024	6.12214	6.07924	5.90477
FOXO3	0.031365	0	0	0	0	1.94909	8.61678	8.35613	8.27753	8.45027	8.39927
GAA	0.468655	0	0	1.21625	5.89819	42.7267	6.36269	6.02653	6.002	6.1733	5.80073
GCNT3	3.57073	0	0	6.28151	10.0961	2.21531	10.0292	9.05079	9.7121	9.9278	9.71486
GZF1	2.42152	0	0	2.1448	1.92358	2.60196	6.04084	5.72352	5.57619	5.63431	5.53292
TFAP4	0.908748	0.648014	0.402081	1.20542	0.754908	1.02004	10.579	10.1017	10.29	10.4955	10.288
HIF1A	29.1867	4.21929	10.0571	24.5029	13.118	24.6818	10.83	10.9361	10.8354	10.8463	10.5665
SH3KBP1	2.06693	0.538192	0	0	0.178988	0	6.39082	6.70823	6.42427	6.24591	5.56306
HRAS	6.61744	6.23395	0.434866	8.68463	6.24158	0	6.61725	6.5076	6.48598	6.50001	6.47822
IFT122	0.521522	0.056868	0.510622	0.681815	0.514223	0.67244	6.36121	6.3031	6.23037	6.52623	6.34869
ARHGAP26	5.11611	3.04482	0.594772	5.76764	7.08399	2.74074	8.55989	8.78063	8.56787	8.45413	8.2902
ILK	5.27564	0	4.91171	17.7482	10.3969	6.44928	9.01618	9.42396	9.51107	9.30898	8.71285
INSIG1	1.30873	0	0.783905	0.443483	0.399869	0	8.15896	7.72427	8.11021	8.36114	8.27249
ITGA2	0	0	0	0.399522	0	0	11.4429	11.548	11.2292	11.4794	11.1532
ITGA6	7.15688	0	9.1942	2.76266	8.86938	4.78618	12.5726	12.338	12.1915	12.5313	12.3338
LAMA3	0	0	1.01524	0.560618	1.68098	0	6.69612	6.30584	6.29676	6.8765	6.55391
LAMB2	0.121069	1.67411	0.272648	2.91775	3.74701	4.66079	6.78639	6.22275	6.53486	6.64534	6.53332
MAFB	2.98069	7.47764	7.62921	0.742727	1.82866	1.18102	3.42052	3.32193	3.44502	3.91791	3.48451
MAPK14	0	0	0	0	0.754835	0	7.91787	7.60823	7.80012	7.97408	7.93336
MDM4	0.919348	0	1.72396	0.294572	1.88348	0	6.21663	6.16003	6.18419	6.31344	6.75151
MED12	6.51793	0	0	0	1.61361	2.269	8.40761	8.76678	8.57805	8.94356	8.04681
MFN2	0.149061	0	0	0.361718	0.428443	3.5696	9.80283	9.26643	9.26681	9.70392	9.11186
MMP2	0.673928	0	3.16186	0	1.4518	0	4.26139	4.37283	4.32294	4.3331	4.14134
MTHFD1	5.50623	0	0	0	1.36783	3.00521	4.1149	4.52258	4.72468	4.30061	3.9269
MYC	28.6345	4.31695	12.1817	1.79653	3.17792	3.06528	13.8505	13.0273	12.9662	13.3085	12.9487
PLEKHM2	0.649954	0	0	0.186247	1.27655	1.91643	9.02305	7.93533	8.50486	9.33943	9.95115
NAB1	4.87931	0	0	6.08095	9.09011	0.693973	8.08707	7.97741	8.09811	8.29269	8.12637
NF1	1.11607	0.71198	0.443907	0.936992	2.78756	0	8.44615	8.56365	8.27481	8.45868	8.50687
MAEA	0.233322	0	0	1.12666	0.289864	2.11367	10.0681	9.78905	9.87715	10.1181	10.1055
NPHP3	1.20153	2.31352	0.495794	5.81532	2.89536	0	6.33545	6.21524	6.35673	6.22258	6.30538
EIF1	4.10874	0	2.97451	2.17506	6.36492	3.96554	4.83801	4.93486	4.77472	4.95691	4.57565
PALB2	6.59973	1.27463	0.928384	1.8406	1.25391	4.42305	7.61634	7.4795	7.26817	7.16583	7.09807
PAM	6.41432	7.76057	3.85973	4.66201	3.60436	2.64303	7.52744	7.43124	7.54767	7.59736	7.40414
PLOD3	2.83599	4.47937	1.1703	3.0487	0	0	8.55325	8.61101	8.49286	8.59357	8.40761
PLXNA1	0.299009	1.33188	0.129427	0.4821	0.356256	0.359225	7.58753	7.38186	7.40897	7.40234	6.786
PTCH1	0	0	0	0	0	0	9.00464	8.825	8.60958	8.92016	8.65744
PTEN	2.09277	0	0	1.69449	4.90337	0	3.59038	4.36214	4.01609	4.0027	4.30492
PTK2	1.92449	8.42162	4.59221	5.56123	4.27482	2.72428	7.86025	7.79426	7.87662	7.93765	8.2338
RDH10	0	0	0	0	0	0	9.14173	9.20626	9.18128	9.14882	8.93383
RHOA	38.8021	23.3313	0	80.6579	84.7353	46.3183	12.7709	12.6884	12.4646	12.5781	12.6817
SAPCD2	10.4559	6.14387	9.72241	4.46662	3.65319	3.7048	6.94296	6.76996	6.67426	6.4863	6.27005
SDC1	32.1123	7.63173	15.7621	8.59674	5.01981	2.73897	7.39958	7.36527	7.41706	7.44311	7.28644
SEMA3A	0.390463	0.093312	0	0.006819	0.221282	0.005964	8.22244	8.55455	8.23555	8.35649	8.28019
SGPL1	37.3101	52.705	41.028	28.726	16.8719	3.89914	8.27249	8.70415	8.68979	8.95678	8.60557
SLC9A3R1	167.08	110.092	115.702	24.7922	11.8099	5.22698	9.61716	9.31452	9.39754	9.64496	9.0466
SMAD3	0	0	0	0	0	0	6.7788	6.3491	6.37579	6.82775	6.78582
SMAD4	0	0	0	0	0	1.43608	8.90079	8.94136	8.92803	8.83374	8.88182
SP3	5.08499	0	2.36379	4.54399	6.01895	2.6495	9.74871	9.77654	9.77729	9.91592	9.85497
STAT3	18.5584	0	4.74061	14.5015	21.881	29.496	11.5124	11.2292	11.0279	11.3293	11.1751
STAU2	0	0	0	2.14469	2.30204	1.81374	9.20549	9.39338	9.37023	9.25441	9.34294
STIM1	5.52689	0	0	5.40445	3.04321	0	5.76495	4.71282	4.99059	4.9557	5.17785
SYK	0	0	0	0	0	0	8.74562	8.61276	8.61985	8.73483	8.66583
TCIRG1	3.6759	2.5547	3.49521	2.99024	2.9238	1.53597	9.42396	10.1592	10.0809	9.90765	10.0618
TNFAIP3	0	0	0	0.199456	0	0	6.24979	6.42107	6.35962	6.66902	6.78946
TNNT2	1.67586	0	4.55032	0.601414	0.302524	0	5.38012	6.74323	6.18709	5.83091	6.36498
TRIP11	0	0	0	0	0	1.30217	7.78225	7.53018	7.86244	8.00978	7.89447
TSKU	4.57028	1.57332	3.33881	1.23299	2.35509	2.50883	8.14738	8.43262	8.28882	8.28422	7.97615
TUG1	0	3.70812	0	0.16668	0.63687	1.52391	11.8752	11.801	11.801	12.0235	11.7802
UCHL5	9.38182	6.87205	5.11616	9.80765	7.27694	5.57003	11.7901	11.976	11.6924	12.0173	11.7484
VEGFA	2.05926	0	4.01979	1.33132	0	0	8.59603	9.07353	9.33024	8.97837	8.84784
WDR48	1.02556	0	0.469221	0.329586	1.68898	0.986128	7.40309	7.6679	7.72427	7.75484	7.56421
YAP1	3.08297	0	0.528352	0.771601	0	0.795728	10.0055	9.72231	9.64209	10.0169	10.2043
YY1	0	0	0	0	0	0	6.43567	6.22519	6.35135	6.00543	6.07383
ZFAND5	11.3035	0	8.95292	14.6829	16.1857	7.66566	13.3216	13.8416	13.7921	13.8394	13.5982
AAMP	0.310771	2.94676	0.718614	1.40402	0	0	6.83127	7.07674	7.10693	6.9918	6.61337
ABI1	1.53968	1.88426	0	1.33247	0	0	11.1723	11.1032	11.0161	11.2821	11.2907
ACTA1	0	0	0	0	0	0.144813	5.18491	4.84132	5.02525	5.01722	4.70804
ACTL6A	37.8248	0	0	23.7954	30.0957	2.11568	7.69028	7.88008	8.14885	7.97522	7.61134
ACTN1	28.1613	28.0234	0	23.742	15.7441	27.8888	15.3085	15.4715	15.3555	14.8047	14.3379
ADAM15	1.23752	10.247	1.36866	1.85118	1.4349	0.990682	9.34473	9.31946	9.01031	9.38176	8.96273
ADM	19.5326	9.82625	7.38741	5.86181	5.67425	0.35293	5.69958	5.13836	5.65592	6.51872	6.43115
AKAP13	5.85041	9.64372	0	2.73081	2.94775	1.75483	8.1602	7.97408	8.05776	8.31527	8.47839
ALDH1A3	0.829326	0.101346	1.52114	0.32362	0.024012	0.228836	4.3801	4.11215	4.26921	3.49072	3.55464
ALOX5	0	0	0	0	0	0	6.44884	5.97791	6.62046	6.76996	6.23497
ANXA1	337.872	44.4101	106.732	74.1134	52.6698	84.8265	10.843	10.2405	10.3916	11.2812	10.3206
ATF2	0	0	0	0.67241	1.10862	4.87172	8.67412	8.51001	8.69833	8.85224	8.90497
BAIAP2	0.276323	0	0.252574	0.437283	0.641591	0.903975	6.73643	6.69845	6.56287	6.44291	7.13196
BCAS3	0.097205	0	0	0.193435	1.53423	0	6.95975	7.41678	7.42111	7.31989	7.6247
BCL2L11	0	0	0	0	0.498547	1.06009	6.62548	6.42788	6.44691	6.41326	6.48838
BCL6	2.41259	0	2.4337	1.19354	1.6534	4.92559	6.82804	6.61539	6.83203	6.86228	6.69117
BMPR1A	0	0	0	0	0	0.392732	8.91855	9.08773	9.27423	9.09478	8.80643
BRD2	6.99409	2.58399	1.10979	12.4853	4.2076	8.27007	12.4794	12.2588	12.3359	12.4269	12.4076
BTG1	13.0845	0	7.29325	7.19427	12.0505	0	7.154	7.55578	7.37894	7.22417	7.5294
HNRNPA1P33	4.1802	4.23607	2.04152	2.0806	2.00806	0.639217	10.0089	9.64267	9.49851	9.49503	9.37267
CALB1	15.0805	11.3988	19.9448	5.92398	6.28157	13.5168	8.90259	8.44126	7.8837	8.74288	9.60358
CAMK1	3.63831	0	3.93549	2.88647	4.74461	2.07937	6.38087	6.24164	6.45965	6.44159	6.15766
CAPN3	0.824226	0	0	0.464204	0.492559	0	5.39235	5.49147	5.55973	5.45429	5.6001
AC090192.2	4.88813	0	1.8955	0.144972	0.274012	0.824488	7.87594	7.27515	7.55267	7.66878	7.70355
CCNB1IP1	0	0	0	1.69823	0	0.523164	7.9532	8.29662	8.06288	7.99998	7.82075
TRIM24	1.367	0	0	1.45705	2.3924	1.88292	6.60947	6.93018	6.72782	7.51902	7.29214
CLASP2	0.112848	0	0.844265	0.316651	0.300029	0.979649	6.35417	6.40433	6.29439	6.62737	6.65302
CLIC4	3.03756	0	0.269833	1.4934	2.77083	0.457428	6.81442	6.73871	6.5762	6.52025	6.13737
CNOT2	0	0	0	0	0.381241	0	10.2703	10.7985	10.6497	10.1936	10.2224
CTNNB1	46.0629	17.3405	21.8165	49.6402	54.4493	45.7791	9.7121	9.73274	9.61458	9.67051	9.56108
CUL3	0	0	0	0.264901	2.89349	0	8.1437	7.9983	8.0973	8.16627	7.82124
CYBB	0.541336	1.08896	3.58961	0.084457	0.456392	0	5.24429	4.5167	4.97593	4.94503	4.65173
EGLN1	0.132436	0	0	0	0.653084	0	11.2436	11.3779	11.1623	11.7106	11.7106
EGR2	0	0	0	0	0	0	3.56815	3.50518	3.67233	3.57487	3.73372
ERCC1	0.174038	6.27367	1.01696	1.33317	0.898045	0	5.48789	5.08399	5.46855	5.0977	5.01586
ERCC2	1.99552	2.74172	1.52727	2.83691	2.5018	2.84204	8.319	8.21955	7.93272	8.21378	8.0219
ETS2	18.0946	36.3921	34.7201	17.428	7.9833	5.01866	11.296	11.117	11.1616	11.1585	11.1183
EXOC4	0	0	2.09296	0.558884	4.4786	2.98667	4.17334	4.2401	4.26534	4.60915	4.42645
FURIN	0	6.24026	3.99214	9.95632	8.96516	12.0047	8.58663	7.86908	8.15127	8.27706	8.04186
GLUL	10.5236	1.47502	0	21.318	52.3392	20.7311	7.04685	7.01756	7.08875	7.28944	7.31324
GRB2	0.439284	0	0.655004	1.32926	0.497287	0.382593	7.99231	7.6482	7.80646	8.08891	7.7477
GRN	23.6011	5.59966	5.60301	48.1546	30.2523	5.34266	13.1369	12.9433	13.0931	13.0949	12.8995
GTF2I	14.9235	23.4676	15.1658	27.1913	24.0094	40.6151	10.4437	10.1648	10.2377	10.4248	10.4826
TFAP4	0.908748	0.648014	0.402081	1.20542	0.754908	1.02004	10.579	10.1017	10.29	10.4955	10.288
HIF1A	29.1867	4.21929	10.0571	24.5029	13.118	24.6818	10.83	10.9361	10.8354	10.8463	10.5665
SH3KBP1	2.06693	0.538192	0	0	0.178988	0	6.39082	6.70823	6.42427	6.24591	5.56306
HLA-G	0	0.798555	0	0	0	1.03123	6.5236	6.46095	6.47763	6.52536	6.15504
IFT122	0.521522	0.056868	0.510622	0.681815	0.514223	0.67244	6.36121	6.3031	6.23037	6.52623	6.34869
ARHGAP26	5.11611	3.04482	0.594772	5.76764	7.08399	2.74074	8.55989	8.78063	8.56787	8.45413	8.2902
ITGA2	0	0	0	0.399522	0	0	11.4429	11.548	11.2292	11.4794	11.1532
ITGA3	1.63668	1.74588	0.814464	1.15171	1.1192	0.315111	7.88159	7.2271	7.45709	7.83464	7.59686
ITGA5	4.49	0	0	3.24691	3.68486	2.98172	5.12909	5.04206	4.9286	5.47177	4.98195
JAK1	28.9111	0	6.93449	17.9742	11.8577	5.59849	9.55638	9.14789	9.24599	9.57523	9.28459
JMJD6	0.124493	0.556024	0.094036	0.349796	0.513884	0.642908	7.68033	7.93272	8.15786	8.55278	7.51956
KIF16B	43.9533	11.0756	12.9418	19.3024	7.85055	1.96138	8.12721	7.68379	7.69854	8.22962	8.49306
LAMA3	0	0	1.01524	0.560618	1.68098	0	6.69612	6.30584	6.29676	6.8765	6.55391
NDUFA3	7.38354	0	0	9.83966	14.9574	5.10092	10.2283	10.1166	10.0047	10.6586	10.5815
LRP8	15.149	21.0357	28.5118	43.7309	15.6772	3.66414	6.80259	6.7716	6.7533	7.06661	6.76009
MAFB	2.98069	7.47764	7.62921	0.742727	1.82866	1.18102	3.42052	3.32193	3.44502	3.91791	3.48451
MAPK14	0	0	0	0	0.754835	0	7.91787	7.60823	7.80012	7.97408	7.93336
MBOAT7	13.3555	0	15.4707	21.7972	12.8098	24.5596	5.43218	5.62916	5.3898	5.58676	5.27481
MED12	6.51793	0	0	0	1.61361	2.269	8.40761	8.76678	8.57805	8.94356	8.04681
SEC62	11.8074	0	7.12318	22.7876	10.7993	3.88034	4.59694	5.51565	5.1305	5.70414	5.47701
MFN2	0.149061	0	0	0.361718	0.428443	3.5696	9.80283	9.26643	9.26681	9.70392	9.11186
MMP2	0.673928	0	3.16186	0	1.4518	0	4.26139	4.37283	4.32294	4.3331	4.14134
MTDH	0	0	0	0.298896	9.49157	14.6428	8.94779	9.53377	9.36334	8.67616	8.84949
MTHFD1	5.50623	0	0	0	1.36783	3.00521	4.1149	4.52258	4.72468	4.30061	3.9269
MYL9	0.453138	0	0.756497	1.66505	2.77039	4.60233	5.87119	5.31494	5.44402	5.52681	5.28557
OSBPL9	3.42749	0	0	1.60736	2.76616	0.582632	10.5109	9.9184	10.1744	10.8136	10.6206
NAA15	0	0	0	0.154127	0.210319	0	10.1614	10.1693	9.90377	10.1901	9.90588
C8orf82	1.37564	0	1.05916	2.31716	1.92036	2.77077	5.05088	5.02878	5.00253	5.26456	5.33508
NF1	1.11607	0.71198	0.443907	0.936992	2.78756	0	8.44615	8.56365	8.27481	8.45868	8.50687
NFE2L2	18.1666	1.90194	0	10.982	17.265	9.47198	9.0111	8.9776	8.91692	8.99396	8.5684
NPHP3	1.20153	2.31352	0.495794	5.81532	2.89536	0	6.33545	6.21524	6.35673	6.22258	6.30538
NRARP	24.0062	11.607	12.9746	3.32041	2.17586	3.39887	8.33038	8.37758	8.52494	8.29101	8.23053
EIF1	4.10874	0	2.97451	2.17506	6.36492	3.96554	4.83801	4.93486	4.77472	4.95691	4.57565
PALB2	6.59973	1.27463	0.928384	1.8406	1.25391	4.42305	7.61634	7.4795	7.26817	7.16583	7.09807
ZNF596	1.4327	0	10.3471	3.3079	1.15951	0.737509	6.11115	6.85842	7.07486	6.82175	6.74146
PGK1	3.29591	0	0.916942	3.10508	5.44351	3.89235	10.7709	10.9163	11.0841	11.1876	10.9661
PIK3CA	0.808626	0	0	0.386187	0	0	7.20003	6.01848	6.414	6.90492	5.51363
PIKFYVE	0	0	2.06945	0	0	0	6.19699	6.5037	6.5294	6.7916	6.8166
FUNDC2	0.83994	0	0	0	0.596409	0	4.92146	4.67938	4.60546	5.12244	4.73412
PMP22	0	0	0	0	0	0	7.88997	7.85634	7.81206	8.25416	8.06135
POU5F1	6.18892	0	1.12432	6.00704	4.56945	0	3.7639	3.6565	3.83594	3.86058	4.18744
PPP3CB	0.067941	0	0	0	0.037943	0	6.7972	7.26029	7.31155	7.32965	7.16522
PRKACA	3.4873	0	2.15152	1.79453	3.41375	5.35916	6.13296	5.87674	5.63925	6.2275	5.74437
PTCH1	0	0	0	0	0	0	9.00464	8.825	8.60958	8.92016	8.65744
PTEN	2.09277	0	0	1.69449	4.90337	0	3.59038	4.36214	4.01609	4.0027	4.30492
PTK2	1.92449	8.42162	4.59221	5.56123	4.27482	2.72428	7.86025	7.79426	7.87662	7.93765	8.2338
PTPN6	5.08412	0.08728	1.59262	8.25995	10.2782	6.20888	7.61028	7.54827	7.64841	7.69652	7.377
RDH10	0	0	0	0	0	0	9.14173	9.20626	9.18128	9.14882	8.93383
RHOA	38.8021	23.3313	0	80.6579	84.7353	46.3183	12.7709	12.6884	12.4646	12.5781	12.6817
RNF213	5.21603	2.05958	1.52088	12.4612	14.049	3.67908	7.88524	7.81544	7.9216	7.97245	8.07878
RNH1	0.901297	1.63034	1.79731	1.25013	1.2757	0.542974	6.00328	5.9609	5.44341	5.97814	6.15465
ROCK1	5.75979	0	0.613392	3.22803	7.46189	0	8.76359	9.29095	9.16109	9.4145	9.05159
ROCK2	0.513147	0	0	0	0	0	11.0493	11.0705	10.9558	11.0315	11.0632
RRP7A	1.00169	0.802059	1.69187	4.89767	4.20689	1.93558	7.0796	7.10036	7.13311	7.08253	6.89909
RUNX1	0	0	0	0.423443	0.161898	4.86805	5.09035	4.84941	4.79636	4.94527	5.02217
SKIL	3.53152	0	3.73568	5.57477	6.65604	4.93505	9.28826	9.97466	9.65023	9.7059	9.42259
SLC12A2	2.3999	0	1.85018	3.10908	3.97862	0.878537	14.0412	13.9663	13.8477	14.3431	14.1344
SLC12A6	0.330597	0	1.18943	0.77873	0.667294	0.987167	7.94273	7.86845	7.88102	8.04271	7.8221
SMAD3	0	0	0	0	0	0	6.7788	6.3491	6.37579	6.82775	6.78582
SMAD4	0	0	0	0	0	1.43608	8.90079	8.94136	8.92803	8.83374	8.88182
SP3	5.08499	0	2.36379	4.54399	6.01895	2.6495	9.74871	9.77654	9.77729	9.91592	9.85497
TOP2B	0	0	0	0	0	0	3.78582	3.76308	4.11665	4.52566	3.94709
SPINT2	46.2799	154.38	78.7028	66.3349	66.2666	43.0617	12.1623	10.8668	11.506	10.7014	9.84599
SRPK2	2.66981	4.97087	6.75267	3.05924	1.7234	0.97888	5.18819	5.52454	5.31938	5.30142	5.33399
STAT3	18.5584	0	4.74061	14.5015	21.881	29.496	11.5124	11.2292	11.0279	11.3293	11.1751
STIM1	5.52689	0	0	5.40445	3.04321	0	5.76495	4.71282	4.99059	4.9557	5.17785
STK4	4.5719	4.51603	0	3.17248	5.15623	0	9.9184	11.2026	11.0339	11.6107	10.888
SUPT6H	22.9044	11.0486	5.89321	15.5474	10.7042	0	9.42846	9.82063	9.93895	10.4719	10.1817
SYK	0	0	0	0	0	0	8.74562	8.61276	8.61985	8.73483	8.66583
TCIRG1	3.6759	2.5547	3.49521	2.99024	2.9238	1.53597	9.42396	10.1592	10.0809	9.90765	10.0618
TGFBI	14.7902	0	14.2543	3.52528	7.40923	2.8142	13.3361	13.3455	13.3998	13.4869	13.1394
TMOD3	5.48947	0	12.1441	5.53435	9.30745	3.75472	11.4041	11.2729	11.2319	11.6047	11.2476
TNFAIP3	0	0	0	0.199456	0	0	6.24979	6.42107	6.35962	6.66902	6.78946
TNFSF12	0	0	0	0	0	0	4.57258	4.67037	4.64275	4.77222	4.57346
TNNT2	1.67586	0	4.55032	0.601414	0.302524	0	5.38012	6.74323	6.18709	5.83091	6.36498
VEGFA	2.05926	0	4.01979	1.33132	0	0	8.59603	9.07353	9.33024	8.97837	8.84784
VEZF1	0	0.488411	0	0	0	1.00882	11.9354	11.9846	11.7345	11.8269	11.6412
WDR74	1.8757	1.80057	0	2.71855	2.6045	0	9.40081	9.31295	9.40682	8.99863	8.98323
ANO9	0.460348	0	0	0.836568	0.743077	0.899551	6.63844	6.34276	6.6625	7.24825	6.36533
YAP1	3.08297	0	0.528352	0.771601	0	0.795728	10.0055	9.72231	9.64209	10.0169	10.2043
ZNF385A	0	0	0	0	0	0	4.08137	3.80137	3.77031	3.95081	3.71021
AAMP	0.310771	2.94676	0.718614	1.40402	0	0	6.83127	7.07674	7.10693	6.9918	6.61337
ADAM15	1.23752	10.247	1.36866	1.85118	1.4349	0.990682	9.34473	9.31946	9.01031	9.38176	8.96273
ADM	19.5326	9.82625	7.38741	5.86181	5.67425	0.35293	5.69958	5.13836	5.65592	6.51872	6.43115
ALOX5	0	0	0	0	0	0	6.44884	5.97791	6.62046	6.76996	6.23497
ANXA1	337.872	44.4101	106.732	74.1134	52.6698	84.8265	10.843	10.2405	10.3916	11.2812	10.3206
ATF2	0	0	0	0.67241	1.10862	4.87172	8.67412	8.51001	8.69833	8.85224	8.90497
BCAS3	0.097205	0	0	0.193435	1.53423	0	6.95975	7.41678	7.42111	7.31989	7.6247
BMPR1A	0	0	0	0	0	0.392732	8.91855	9.08773	9.27423	9.09478	8.80643
BTG1	13.0845	0	7.29325	7.19427	12.0505	0	7.154	7.55578	7.37894	7.22417	7.5294
AC090192.2	4.88813	0	1.8955	0.144972	0.274012	0.824488	7.87594	7.27515	7.55267	7.66878	7.70355
CCM2	2.55026	0	0	0	3.95919	0	10.3798	10.3309	10.0782	10.0318	10.0652
CHD7	2.12016	29.9786	7.98131	0	3.74048	17.2601	10.2795	9.91279	9.96433	10.1506	10.2608
CLIC4	3.03756	0	0.269833	1.4934	2.77083	0.457428	6.81442	6.73871	6.5762	6.52025	6.13737
CTNNB1	46.0629	17.3405	21.8165	49.6402	54.4493	45.7791	9.7121	9.73274	9.61458	9.67051	9.56108
CYBB	0.541336	1.08896	3.58961	0.084457	0.456392	0	5.24429	4.5167	4.97593	4.94503	4.65173
EFEMP2	0	0	0	0	0	0	4.40452	4.19909	4.23594	4.37606	4.44153
EGLN1	0.132436	0	0	0	0.653084	0	11.2436	11.3779	11.1623	11.7106	11.7106
FKBP10	17.8155	6.81232	3.5619	11.5997	11.92	9.45152	10.8168	10.7312	10.5152	10.6798	10.4589
GLUL	10.5236	1.47502	0	21.318	52.3392	20.7311	7.04685	7.01756	7.08875	7.28944	7.31324
GRN	23.6011	5.59966	5.60301	48.1546	30.2523	5.34266	13.1369	12.9433	13.0931	13.0949	12.8995
GTF2I	14.9235	23.4676	15.1658	27.1913	24.0094	40.6151	10.4437	10.1648	10.2377	10.4248	10.4826
HIF1A	29.1867	4.21929	10.0571	24.5029	13.118	24.6818	10.83	10.9361	10.8354	10.8463	10.5665
SH3KBP1	2.06693	0.538192	0	0	0.178988	0	6.39082	6.70823	6.42427	6.24591	5.56306
HLA-G	0	0.798555	0	0	0	1.03123	6.5236	6.46095	6.47763	6.52536	6.15504
ITGA5	4.49	0	0	3.24691	3.68486	2.98172	5.12909	5.04206	4.9286	5.47177	4.98195
JAK1	28.9111	0	6.93449	17.9742	11.8577	5.59849	9.55638	9.14789	9.24599	9.57523	9.28459
JMJD6	0.124493	0.556024	0.094036	0.349796	0.513884	0.642908	7.68033	7.93272	8.15786	8.55278	7.51956
LDLR	13.3034	0	17.8232	17.6865	7.65793	12.5505	10.8018	10.329	10.4605	10.9026	10.6011
LRP1	1.80545	8.25619	1.3865	2.43381	0	1.4564	10.1968	9.73767	10.7521	10.627	10.2209
MAPK14	0	0	0	0	0.754835	0	7.91787	7.60823	7.80012	7.97408	7.93336
MMP2	0.673928	0	3.16186	0	1.4518	0	4.26139	4.37283	4.32294	4.3331	4.14134
MTDH	0	0	0	0.298896	9.49157	14.6428	8.94779	9.53377	9.36334	8.67616	8.84949
NAA15	0	0	0	0.154127	0.210319	0	10.1614	10.1693	9.90377	10.1901	9.90588
NF1	1.11607	0.71198	0.443907	0.936992	2.78756	0	8.44615	8.56365	8.27481	8.45868	8.50687
NFE2L2	18.1666	1.90194	0	10.982	17.265	9.47198	9.0111	8.9776	8.91692	8.99396	8.5684
NRARP	24.0062	11.607	12.9746	3.32041	2.17586	3.39887	8.33038	8.37758	8.52494	8.29101	8.23053
EIF1	4.10874	0	2.97451	2.17506	6.36492	3.96554	4.83801	4.93486	4.77472	4.95691	4.57565
ZNF596	1.4327	0	10.3471	3.3079	1.15951	0.737509	6.11115	6.85842	7.07486	6.82175	6.74146
PGK1	3.29591	0	0.916942	3.10508	5.44351	3.89235	10.7709	10.9163	11.0841	11.1876	10.9661
PIK3CA	0.808626	0	0	0.386187	0	0	7.20003	6.01848	6.414	6.90492	5.51363
FUNDC2	0.83994	0	0	0	0.596409	0	4.92146	4.67938	4.60546	5.12244	4.73412
PTEN	2.09277	0	0	1.69449	4.90337	0	3.59038	4.36214	4.01609	4.0027	4.30492
PTK2	1.92449	8.42162	4.59221	5.56123	4.27482	2.72428	7.86025	7.79426	7.87662	7.93765	8.2338
QKI	8.51803	0	0	0	0	0	3.51297	3.57419	3.48222	4.93354	3.61082
RASA1	0	0	0	0	0	0	6.74839	6.63935	6.21298	6.85465	6.8596
RHOA	38.8021	23.3313	0	80.6579	84.7353	46.3183	12.7709	12.6884	12.4646	12.5781	12.6817
RIN2	2.97714	0	0	0	0.051632	0.644221	10.9642	10.913	11.1331	10.879	11.1497
RNF213	5.21603	2.05958	1.52088	12.4612	14.049	3.67908	7.88524	7.81544	7.9216	7.97245	8.07878
RNH1	0.901297	1.63034	1.79731	1.25013	1.2757	0.542974	6.00328	5.9609	5.44341	5.97814	6.15465
ROCK1	5.75979	0	0.613392	3.22803	7.46189	0	8.76359	9.29095	9.16109	9.4145	9.05159
ROCK2	0.513147	0	0	0	0	0	11.0493	11.0705	10.9558	11.0315	11.0632
RUNX1	0	0	0	0.423443	0.161898	4.86805	5.09035	4.84941	4.79636	4.94527	5.02217
SGPL1	37.3101	52.705	41.028	28.726	16.8719	3.89914	8.27249	8.70415	8.68979	8.95678	8.60557
SLC12A2	2.3999	0	1.85018	3.10908	3.97862	0.878537	14.0412	13.9663	13.8477	14.3431	14.1344
SLC12A6	0.330597	0	1.18943	0.77873	0.667294	0.987167	7.94273	7.86845	7.88102	8.04271	7.8221
TOP2B	0	0	0	0	0	0	3.78582	3.76308	4.11665	4.52566	3.94709
SPI1	0	0.32974	17.1379	0	1.29062	0.329926	3.48516	3.70569	3.55728	3.94173	3.66961
SRPK2	2.66981	4.97087	6.75267	3.05924	1.7234	0.97888	5.18819	5.52454	5.31938	5.30142	5.33399
STAT3	18.5584	0	4.74061	14.5015	21.881	29.496	11.5124	11.2292	11.0279	11.3293	11.1751
STIM1	5.52689	0	0	5.40445	3.04321	0	5.76495	4.71282	4.99059	4.9557	5.17785
STK4	4.5719	4.51603	0	3.17248	5.15623	0	9.9184	11.2026	11.0339	11.6107	10.888
SYK	0	0	0	0	0	0	8.74562	8.61276	8.61985	8.73483	8.66583
TGFBI	14.7902	0	14.2543	3.52528	7.40923	2.8142	13.3361	13.3455	13.3998	13.4869	13.1394
TNFAIP3	0	0	0	0.199456	0	0	6.24979	6.42107	6.35962	6.66902	6.78946
TNFSF12	0	0	0	0	0	0	4.57258	4.67037	4.64275	4.77222	4.57346
VEGFA	2.05926	0	4.01979	1.33132	0	0	8.59603	9.07353	9.33024	8.97837	8.84784
VEZF1	0	0.488411	0	0	0	1.00882	11.9354	11.9846	11.7345	11.8269	11.6412
YAP1	3.08297	0	0.528352	0.771601	0	0.795728	10.0055	9.72231	9.64209	10.0169	10.2043
ZFP36L1	42.1589	23.273	33.9723	0	7.21621	5.26067	8.06258	7.76126	7.56421	8.01755	8.04608
ADM	19.5326	9.82625	7.38741	5.86181	5.67425	0.35293	5.69958	5.13836	5.65592	6.51872	6.43115
ALDH1A3	0.829326	0.101346	1.52114	0.32362	0.024012	0.228836	4.3801	4.11215	4.26921	3.49072	3.55464
ARL13B	0	0	0	4.09154	0	0	6.9377	6.59688	6.5147	6.82124	6.48702
BCL2L11	0	0	0	0	0.498547	1.06009	6.62548	6.42788	6.44691	6.41326	6.48838
BMPR1A	0	0	0	0	0	0.392732	8.91855	9.08773	9.27423	9.09478	8.80643
BRD2	6.99409	2.58399	1.10979	12.4853	4.2076	8.27007	12.4794	12.2588	12.3359	12.4269	12.4076
C2CD3	3.51472	1.86376	5.85645	13.2317	9.18211	1.76129	7.916	7.87776	7.79463	7.60156	8.02485
CDON	0	0	0.142248	0.234889	0.648071	0	4.13636	3.95021	3.77334	3.80381	3.78393
CHD7	2.12016	29.9786	7.98131	0	3.74048	17.2601	10.2795	9.91279	9.96433	10.1506	10.2608
TRIM24	1.367	0	0	1.45705	2.3924	1.88292	6.60947	6.93018	6.72782	7.51902	7.29214
CLASP2	0.112848	0	0.844265	0.316651	0.300029	0.979649	6.35417	6.40433	6.29439	6.62737	6.65302
CREBBP	25.588	13.0051	0	19.3821	20.9182	2.85022	11.746	11.7259	11.6081	11.806	11.345
CTNNB1	46.0629	17.3405	21.8165	49.6402	54.4493	45.7791	9.7121	9.73274	9.61458	9.67051	9.56108
CUL3	0	0	0	0.264901	2.89349	0	8.1437	7.9983	8.0973	8.16627	7.82124
ETS2	18.0946	36.3921	34.7201	17.428	7.9833	5.01866	11.296	11.117	11.1616	11.1585	11.1183
EXOC4	0	0	2.09296	0.558884	4.4786	2.98667	4.17334	4.2401	4.26534	4.60915	4.42645
GNA12	0.082052	0	0	0.192278	0.628472	1.92407	11.3383	11.746	11.7106	11.4002	10.9163
GRB2	0.439284	0	0.655004	1.32926	0.497287	0.382593	7.99231	7.6482	7.80646	8.08891	7.7477
TFAP4	0.908748	0.648014	0.402081	1.20542	0.754908	1.02004	10.579	10.1017	10.29	10.4955	10.288
HIF1A	29.1867	4.21929	10.0571	24.5029	13.118	24.6818	10.83	10.9361	10.8354	10.8463	10.5665
SH3KBP1	2.06693	0.538192	0	0	0.178988	0	6.39082	6.70823	6.42427	6.24591	5.56306
IFT122	0.521522	0.056868	0.510622	0.681815	0.514223	0.67244	6.36121	6.3031	6.23037	6.52623	6.34869
ARHGAP26	5.11611	3.04482	0.594772	5.76764	7.08399	2.74074	8.55989	8.78063	8.56787	8.45413	8.2902
INSIG1	1.30873	0	0.783905	0.443483	0.399869	0	8.15896	7.72427	8.11021	8.36114	8.27249
ITGA2	0	0	0	0.399522	0	0	11.4429	11.548	11.2292	11.4794	11.1532
ITGA3	1.63668	1.74588	0.814464	1.15171	1.1192	0.315111	7.88159	7.2271	7.45709	7.83464	7.59686
ITGA5	4.49	0	0	3.24691	3.68486	2.98172	5.12909	5.04206	4.9286	5.47177	4.98195
KIF16B	43.9533	11.0756	12.9418	19.3024	7.85055	1.96138	8.12721	7.68379	7.69854	8.22962	8.49306
LAMA3	0	0	1.01524	0.560618	1.68098	0	6.69612	6.30584	6.29676	6.8765	6.55391
MAFB	2.98069	7.47764	7.62921	0.742727	1.82866	1.18102	3.42052	3.32193	3.44502	3.91791	3.48451
MBNL1	38.2864	6.96032	19.8075	14.2565	10.7455	12.5514	12.0695	12.1411	12.0599	12.0708	12.0281
MED12	6.51793	0	0	0	1.61361	2.269	8.40761	8.76678	8.57805	8.94356	8.04681
MMP2	0.673928	0	3.16186	0	1.4518	0	4.26139	4.37283	4.32294	4.3331	4.14134
MTHFD1	5.50623	0	0	0	1.36783	3.00521	4.1149	4.52258	4.72468	4.30061	3.9269
MYADM	5.32889	0	0	1.56235	2.72298	7.41243	9.09715	8.25745	8.20865	9.03561	8.90259
PLEKHM2	0.649954	0	0	0.186247	1.27655	1.91643	9.02305	7.93533	8.50486	9.33943	9.95115
NCOA1	0	0.534938	0.480737	0.543334	0.736154	0.392096	6.98284	7.06002	7.12699	7.10316	6.83061
MAEA	0.233322	0	0	1.12666	0.289864	2.11367	10.0681	9.78905	9.87715	10.1181	10.1055
NPHP3	1.20153	2.31352	0.495794	5.81532	2.89536	0	6.33545	6.21524	6.35673	6.22258	6.30538
POU5F1	6.18892	0	1.12432	6.00704	4.56945	0	3.7639	3.6565	3.83594	3.86058	4.18744
PRKACA	3.4873	0	2.15152	1.79453	3.41375	5.35916	6.13296	5.87674	5.63925	6.2275	5.74437
PTCH1	0	0	0	0	0	0	9.00464	8.825	8.60958	8.92016	8.65744
RDH10	0	0	0	0	0	0	9.14173	9.20626	9.18128	9.14882	8.93383
ROCK1	5.75979	0	0.613392	3.22803	7.46189	0	8.76359	9.29095	9.16109	9.4145	9.05159
ROCK2	0.513147	0	0	0	0	0	11.0493	11.0705	10.9558	11.0315	11.0632
SLC9A3R1	167.08	110.092	115.702	24.7922	11.8099	5.22698	9.61716	9.31452	9.39754	9.64496	9.0466
SMAD3	0	0	0	0	0	0	6.7788	6.3491	6.37579	6.82775	6.78582
SMAD4	0	0	0	0	0	1.43608	8.90079	8.94136	8.92803	8.83374	8.88182
SP3	5.08499	0	2.36379	4.54399	6.01895	2.6495	9.74871	9.77654	9.77729	9.91592	9.85497
SPINT2	46.2799	154.38	78.7028	66.3349	66.2666	43.0617	12.1623	10.8668	11.506	10.7014	9.84599
STK4	4.5719	4.51603	0	3.17248	5.15623	0	9.9184	11.2026	11.0339	11.6107	10.888
UGDH	37.2359	35.3492	20.3318	47.5159	31.4745	13.0774	10.5454	10.5605	10.5842	10.5949	10.5382
WNK1	0.831211	0	4.27475	0.995948	0.975006	0	9.06554	8.91529	8.80605	9.32218	8.6846
YAP1	3.08297	0	0.528352	0.771601	0	0.795728	10.0055	9.72231	9.64209	10.0169	10.2043
ZFP36L1	42.1589	23.273	33.9723	0	7.21621	5.26067	8.06258	7.76126	7.56421	8.01755	8.04608
ZNF281	0.328327	2.60348	0	0	1.37796	0	9.18596	9.07643	9.09768	9.44564	8.78748
ADAM15	1.23752	10.247	1.36866	1.85118	1.4349	0.990682	9.34473	9.31946	9.01031	9.38176	8.96273
ARL13B	0	0	0	4.09154	0	0	6.9377	6.59688	6.5147	6.82124	6.48702
ATF2	0	0	0	0.67241	1.10862	4.87172	8.67412	8.51001	8.69833	8.85224	8.90497
BMPR1A	0	0	0	0	0	0.392732	8.91855	9.08773	9.27423	9.09478	8.80643
C2CD3	3.51472	1.86376	5.85645	13.2317	9.18211	1.76129	7.916	7.87776	7.79463	7.60156	8.02485
CHD7	2.12016	29.9786	7.98131	0	3.74048	17.2601	10.2795	9.91279	9.96433	10.1506	10.2608
CTNNB1	46.0629	17.3405	21.8165	49.6402	54.4493	45.7791	9.7121	9.73274	9.61458	9.67051	9.56108
FGFRL1	22.2221	0	21.7275	22.5342	17.2298	12.4625	6.05626	6.19024	6.12214	6.07924	5.90477
GAA	0.468655	0	0	1.21625	5.89819	42.7267	6.36269	6.02653	6.002	6.1733	5.80073
HIF1A	29.1867	4.21929	10.0571	24.5029	13.118	24.6818	10.83	10.9361	10.8354	10.8463	10.5665
ARHGAP26	5.11611	3.04482	0.594772	5.76764	7.08399	2.74074	8.55989	8.78063	8.56787	8.45413	8.2902
ILK	5.27564	0	4.91171	17.7482	10.3969	6.44928	9.01618	9.42396	9.51107	9.30898	8.71285
MDM4	0.919348	0	1.72396	0.294572	1.88348	0	6.21663	6.16003	6.18419	6.31344	6.75151
MAEA	0.233322	0	0	1.12666	0.289864	2.11367	10.0681	9.78905	9.87715	10.1181	10.1055
NPHP3	1.20153	2.31352	0.495794	5.81532	2.89536	0	6.33545	6.21524	6.35673	6.22258	6.30538
EIF1	4.10874	0	2.97451	2.17506	6.36492	3.96554	4.83801	4.93486	4.77472	4.95691	4.57565
PTCH1	0	0	0	0	0	0	9.00464	8.825	8.60958	8.92016	8.65744
PTK2	1.92449	8.42162	4.59221	5.56123	4.27482	2.72428	7.86025	7.79426	7.87662	7.93765	8.2338
SMAD3	0	0	0	0	0	0	6.7788	6.3491	6.37579	6.82775	6.78582
SMAD4	0	0	0	0	0	1.43608	8.90079	8.94136	8.92803	8.83374	8.88182
TNNT2	1.67586	0	4.55032	0.601414	0.302524	0	5.38012	6.74323	6.18709	5.83091	6.36498
VEGFA	2.05926	0	4.01979	1.33132	0	0	8.59603	9.07353	9.33024	8.97837	8.84784
YAP1	3.08297	0	0.528352	0.771601	0	0.795728	10.0055	9.72231	9.64209	10.0169	10.2043
ATF7IP	17.4031	0	18.8902	13.5878	6.63352	4.90266	17.0639	16.2918	16.5126	16.7615	16.7636
ADM	19.5326	9.82625	7.38741	5.86181	5.67425	0.35293	5.69958	5.13836	5.65592	6.51872	6.43115
ALDH1A3	0.829326	0.101346	1.52114	0.32362	0.024012	0.228836	4.3801	4.11215	4.26921	3.49072	3.55464
ARL13B	0	0	0	4.09154	0	0	6.9377	6.59688	6.5147	6.82124	6.48702
BRD2	6.99409	2.58399	1.10979	12.4853	4.2076	8.27007	12.4794	12.2588	12.3359	12.4269	12.4076
C2CD3	3.51472	1.86376	5.85645	13.2317	9.18211	1.76129	7.916	7.87776	7.79463	7.60156	8.02485
CAMSAP3	0	0	0	0	0.319634	0	7.28126	6.48242	6.60109	7.46457	6.81975
CCM2	2.55026	0	0	0	3.95919	0	10.3798	10.3309	10.0782	10.0318	10.0652
BCL11A	0.324448	0.331065	0.411986	0.044454	0.213511	0.240634	8.47039	9.22084	9.23444	8.30888	8.55989
TRIM24	1.367	0	0	1.45705	2.3924	1.88292	6.60947	6.93018	6.72782	7.51902	7.29214
CLASP2	0.112848	0	0.844265	0.316651	0.300029	0.979649	6.35417	6.40433	6.29439	6.62737	6.65302
CLIC4	3.03756	0	0.269833	1.4934	2.77083	0.457428	6.81442	6.73871	6.5762	6.52025	6.13737
CTNNB1	46.0629	17.3405	21.8165	49.6402	54.4493	45.7791	9.7121	9.73274	9.61458	9.67051	9.56108
DAB2	0.549003	1.593	1.47765	0.184237	0	0.738854	7.74119	7.44216	7.53466	7.89808	7.72092
ESRP2	1.97216	0	0.390183	0.60826	0.271242	1.02758	9.18794	8.53001	8.48427	8.96273	9.07708
FAT1	1.44014	0.128576	0.788781	11.4408	4.10828	4.05838	12.1004	11.6632	11.7365	12.1177	11.9906
GRB2	0.439284	0	0.655004	1.32926	0.497287	0.382593	7.99231	7.6482	7.80646	8.08891	7.7477
GZF1	2.42152	0	0	2.1448	1.92358	2.60196	6.04084	5.72352	5.57619	5.63431	5.53292
HIF1A	29.1867	4.21929	10.0571	24.5029	13.118	24.6818	10.83	10.9361	10.8354	10.8463	10.5665
IFT122	0.521522	0.056868	0.510622	0.681815	0.514223	0.67244	6.36121	6.3031	6.23037	6.52623	6.34869
ARHGAP26	5.11611	3.04482	0.594772	5.76764	7.08399	2.74074	8.55989	8.78063	8.56787	8.45413	8.2902
ILK	5.27564	0	4.91171	17.7482	10.3969	6.44928	9.01618	9.42396	9.51107	9.30898	8.71285
ITGA5	4.49	0	0	3.24691	3.68486	2.98172	5.12909	5.04206	4.9286	5.47177	4.98195
LAMA3	0	0	1.01524	0.560618	1.68098	0	6.69612	6.30584	6.29676	6.8765	6.55391
MED12	6.51793	0	0	0	1.61361	2.269	8.40761	8.76678	8.57805	8.94356	8.04681
MMP2	0.673928	0	3.16186	0	1.4518	0	4.26139	4.37283	4.32294	4.3331	4.14134
MTHFD1	5.50623	0	0	0	1.36783	3.00521	4.1149	4.52258	4.72468	4.30061	3.9269
MYC	28.6345	4.31695	12.1817	1.79653	3.17792	3.06528	13.8505	13.0273	12.9662	13.3085	12.9487
MYO9A	0	0	0	0	0.825662	1.72778	6.13618	5.90334	5.92247	6.0029	5.95865
NPHP3	1.20153	2.31352	0.495794	5.81532	2.89536	0	6.33545	6.21524	6.35673	6.22258	6.30538
NRARP	24.0062	11.607	12.9746	3.32041	2.17586	3.39887	8.33038	8.37758	8.52494	8.29101	8.23053
EIF1	4.10874	0	2.97451	2.17506	6.36492	3.96554	4.83801	4.93486	4.77472	4.95691	4.57565
PLOD3	2.83599	4.47937	1.1703	3.0487	0	0	8.55325	8.61101	8.49286	8.59357	8.40761
PLXNA1	0.299009	1.33188	0.129427	0.4821	0.356256	0.359225	7.58753	7.38186	7.40897	7.40234	6.786
PRKACA	3.4873	0	2.15152	1.79453	3.41375	5.35916	6.13296	5.87674	5.63925	6.2275	5.74437
PTCH1	0	0	0	0	0	0	9.00464	8.825	8.60958	8.92016	8.65744
PTEN	2.09277	0	0	1.69449	4.90337	0	3.59038	4.36214	4.01609	4.0027	4.30492
RAB10	38.3365	0	11.1361	18.8256	36.4481	6.06706	13.012	12.961	13.0604	13.1517	12.937
RDH10	0	0	0	0	0	0	9.14173	9.20626	9.18128	9.14882	8.93383
RHOA	38.8021	23.3313	0	80.6579	84.7353	46.3183	12.7709	12.6884	12.4646	12.5781	12.6817
SAPCD2	10.4559	6.14387	9.72241	4.46662	3.65319	3.7048	6.94296	6.76996	6.67426	6.4863	6.27005
SEMA3A	0.390463	0.093312	0	0.006819	0.221282	0.005964	8.22244	8.55455	8.23555	8.35649	8.28019
SLC9A3R1	167.08	110.092	115.702	24.7922	11.8099	5.22698	9.61716	9.31452	9.39754	9.64496	9.0466
SMAD3	0	0	0	0	0	0	6.7788	6.3491	6.37579	6.82775	6.78582
SMAD4	0	0	0	0	0	1.43608	8.90079	8.94136	8.92803	8.83374	8.88182
SPINT2	46.2799	154.38	78.7028	66.3349	66.2666	43.0617	12.1623	10.8668	11.506	10.7014	9.84599
STK4	4.5719	4.51603	0	3.17248	5.15623	0	9.9184	11.2026	11.0339	11.6107	10.888
TMEM79	0.658437	0	0.223824	0.988728	1.55965	1.91336	5.6964	5.61443	5.86817	5.6252	5.21598
VEGFA	2.05926	0	4.01979	1.33132	0	0	8.59603	9.07353	9.33024	8.97837	8.84784
YAP1	3.08297	0	0.528352	0.771601	0	0.795728	10.0055	9.72231	9.64209	10.0169	10.2043
ADM	19.5326	9.82625	7.38741	5.86181	5.67425	0.35293	5.69958	5.13836	5.65592	6.51872	6.43115
ADNP	0	4.98035	0.909551	0	0	5.28206	8.24959	8.1437	8.07599	8.38117	8.19512
ALOX5	0	0	0	0	0	0	6.44884	5.97791	6.62046	6.76996	6.23497
ANXA1	337.872	44.4101	106.732	74.1134	52.6698	84.8265	10.843	10.2405	10.3916	11.2812	10.3206
ARHGEF7	0.499263	0	0	3.58756	6.79877	2.90884	4.19209	4.95115	4.89245	5.0603	5.67975
ATF2	0	0	0	0.67241	1.10862	4.87172	8.67412	8.51001	8.69833	8.85224	8.90497
BAMBI	0.695609	0	1.55875	4.36157	10.7084	15.9769	6.32683	6.54646	6.55594	6.57322	6.50589
BCL6	2.41259	0	2.4337	1.19354	1.6534	4.92559	6.82804	6.61539	6.83203	6.86228	6.69117
BMPR1A	0	0	0	0	0	0.392732	8.91855	9.08773	9.27423	9.09478	8.80643
AK1	8.61533	0	3.32316	5.28623	1.72118	2.63388	7.1749	7.19557	7.21866	7.30351	7.5121
BTG1	13.0845	0	7.29325	7.19427	12.0505	0	7.154	7.55578	7.37894	7.22417	7.5294
C1QBP	71.2199	0	28.3629	39.3101	24.9038	64.6419	10.7564	11.9833	11.3801	10.9121	10.6787
CALR	4.93284	6.87712	5.98959	3.67624	4.57868	8.31085	16.7615	16.0482	16.0702	16.6537	16.0224
CAPZB	0.454139	0	1.03273	0.601709	1.04766	0	13.0532	12.5919	12.6846	12.6973	12.5204
AC090192.2	4.88813	0	1.8955	0.144972	0.274012	0.824488	7.87594	7.27515	7.55267	7.66878	7.70355
BCL11A	0.324448	0.331065	0.411986	0.044454	0.213511	0.240634	8.47039	9.22084	9.23444	8.30888	8.55989
CFDP1	74.2831	35.218	5.93066	62.6253	35.6524	2.42106	9.32907	9.28605	9.81346	9.28113	9.83665
TRIM24	1.367	0	0	1.45705	2.3924	1.88292	6.60947	6.93018	6.72782	7.51902	7.29214
CLASP2	0.112848	0	0.844265	0.316651	0.300029	0.979649	6.35417	6.40433	6.29439	6.62737	6.65302
CORO1B	20.5772	0	6.69172	35.2327	31.5617	69.0176	9.58061	9.70011	9.6295	9.42846	8.65951
CTNNB1	46.0629	17.3405	21.8165	49.6402	54.4493	45.7791	9.7121	9.73274	9.61458	9.67051	9.56108
CUX1	0	5.33995	0	0.311267	0.207608	0.044694	9.2469	9.71557	9.55523	9.72154	9.29709
CYBB	0.541336	1.08896	3.58961	0.084457	0.456392	0	5.24429	4.5167	4.97593	4.94503	4.65173
DAB2	0.549003	1.593	1.47765	0.184237	0	0.738854	7.74119	7.44216	7.53466	7.89808	7.72092
DDHD1	0	0	0	0	0	0.46081	5.4219	5.44574	5.50383	5.41627	5.45207
DAAM1	2.4587	0	0.455201	0.724583	0	0	8.77379	8.3051	8.18769	9.10593	8.57321
DNM1L	1.71104	0	0.065934	1.19374	2.92442	0	9.4701	9.90494	9.81223	9.85497	9.33943
EGLN1	0.132436	0	0	0	0.653084	0	11.2436	11.3779	11.1623	11.7106	11.7106
EPB41	2.06159	2.94881	1.38167	2.59139	1.99743	2.39487	8.96615	8.6224	8.68502	9.07353	8.31655
FYN	0	5.75834	0.565552	1.0405	2.18452	2.86483	3.73174	3.90415	3.96074	3.93738	3.96492
GLUL	10.5236	1.47502	0	21.318	52.3392	20.7311	7.04685	7.01756	7.08875	7.28944	7.31324
GNA12	0.082052	0	0	0.192278	0.628472	1.92407	11.3383	11.746	11.7106	11.4002	10.9163
GRN	23.6011	5.59966	5.60301	48.1546	30.2523	5.34266	13.1369	12.9433	13.0931	13.0949	12.8995
GTF2I	14.9235	23.4676	15.1658	27.1913	24.0094	40.6151	10.4437	10.1648	10.2377	10.4248	10.4826
ZNF148	0.76683	0	0.17708	0.494133	1.14562	0.127408	13.589	14.777	14.439	14.2496	13.4869
HIF1A	29.1867	4.21929	10.0571	24.5029	13.118	24.6818	10.83	10.9361	10.8354	10.8463	10.5665
SH3KBP1	2.06693	0.538192	0	0	0.178988	0	6.39082	6.70823	6.42427	6.24591	5.56306
HLA-G	0	0.798555	0	0	0	1.03123	6.5236	6.46095	6.47763	6.52536	6.15504
HUWE1	7.29345	4.01352	0.303654	5.41745	6.77522	3.72041	11.4769	11.2402	11.3684	11.5084	11.8394
ILK	5.27564	0	4.91171	17.7482	10.3969	6.44928	9.01618	9.42396	9.51107	9.30898	8.71285
INF2	22.2539	15.758	18.3122	11.9335	8.32345	0	10.5082	9.24461	9.36434	10.079	9.69904
ITGA5	4.49	0	0	3.24691	3.68486	2.98172	5.12909	5.04206	4.9286	5.47177	4.98195
ITPKA	1.06529	0	1.22541	0.718032	0.273027	1.21888	5.15915	4.92392	5.09114	4.92371	4.53453
JAK1	28.9111	0	6.93449	17.9742	11.8577	5.59849	9.55638	9.14789	9.24599	9.57523	9.28459
LRP8	15.149	21.0357	28.5118	43.7309	15.6772	3.66414	6.80259	6.7716	6.7533	7.06661	6.76009
MACF1	5.21369	5.84439	2.02658	4.89942	6.84949	6.70508	7.05779	6.59704	6.71238	7.13328	7.17903
MED12	6.51793	0	0	0	1.61361	2.269	8.40761	8.76678	8.57805	8.94356	8.04681
MKLN1	0.998112	0	0	0.652501	1.90227	0.749417	7.12331	7.53968	7.55847	7.66083	7.60994
MTDH	0	0	0	0.298896	9.49157	14.6428	8.94779	9.53377	9.36334	8.67616	8.84949
MYADM	5.32889	0	0	1.56235	2.72298	7.41243	9.09715	8.25745	8.20865	9.03561	8.90259
MYH14	4.35674	7.97282	0.304137	9.55655	0.593138	0	9.96214	9.55789	9.81461	9.94086	9.46649
MYO10	30.8818	18.5079	13.1582	6.39145	4.16769	4.32729	8.70305	8.87572	8.82113	8.86756	8.87572
MYO19	0.917921	0	0.451211	0.455459	1.40649	2.57398	9.0814	9.74177	9.6064	9.43729	9.14103
MYO9A	0	0	0	0	0.825662	1.72778	6.13618	5.90334	5.92247	6.0029	5.95865
NEDD4L	5.70685	24.9247	4.56911	4.8279	3.95633	1.55112	4.99129	5.61091	5.24551	4.84009	5.2875
NF1	1.11607	0.71198	0.443907	0.936992	2.78756	0	8.44615	8.56365	8.27481	8.45868	8.50687
NFE2L2	18.1666	1.90194	0	10.982	17.265	9.47198	9.0111	8.9776	8.91692	8.99396	8.5684
NPHP3	1.20153	2.31352	0.495794	5.81532	2.89536	0	6.33545	6.21524	6.35673	6.22258	6.30538
EIF1	4.10874	0	2.97451	2.17506	6.36492	3.96554	4.83801	4.93486	4.77472	4.95691	4.57565
PAK2	0	0	0	0	3.98886	0	9.94943	9.0214	9.01311	9.67723	9.47879
PARP6	1.42913	0	0	1.09832	1.98704	0	9.15695	9.164	9.07867	9.09347	9.38176
PGK1	3.29591	0	0.916942	3.10508	5.44351	3.89235	10.7709	10.9163	11.0841	11.1876	10.9661
FUNDC2	0.83994	0	0	0	0.596409	0	4.92146	4.67938	4.60546	5.12244	4.73412
PLXNA1	0.299009	1.33188	0.129427	0.4821	0.356256	0.359225	7.58753	7.38186	7.40897	7.40234	6.786
PLXNC1	0.507302	0	0.459023	0	0	0	3.96488	3.34044	3.37812	3.74513	3.45702
GLT8D1	0	0	0	0	0.369715	0	9.38288	9.28526	9.36241	9.28791	9.22084
PTEN	2.09277	0	0	1.69449	4.90337	0	3.59038	4.36214	4.01609	4.0027	4.30492
PTK2	1.92449	8.42162	4.59221	5.56123	4.27482	2.72428	7.86025	7.79426	7.87662	7.93765	8.2338
PTPRS	0.044412	0	0.213122	1.00179	1.26669	1.28374	3.32193	3.32193	3.62824	3.32193	3.32193
RAB11A	1.68837	0	0	1.73646	3.77902	16.9536	11.345	11.674	11.5679	11.4953	11.328
RAC2	0	0	0	0	0	0	5.56086	5.3139	5.27867	5.71586	5.25409
AC116407.1	1.11983	1.9962	0.755993	1.02243	0.302692	0.360147	5.34235	5.03313	5.05572	5.29222	5.42511
ABHD10	4.66859	0	0	1.63193	4.65699	0	8.58145	8.3148	8.32505	8.7835	8.00784
RASA1	0	0	0	0	0	0	6.74839	6.63935	6.21298	6.85465	6.8596
RHOA	38.8021	23.3313	0	80.6579	84.7353	46.3183	12.7709	12.6884	12.4646	12.5781	12.6817
RNF157	1.62188	0.335078	0	0	0.214443	0	8.83127	8.42272	8.24908	8.31943	8.30607
RNH1	0.901297	1.63034	1.79731	1.25013	1.2757	0.542974	6.00328	5.9609	5.44341	5.97814	6.15465
ROCK1	5.75979	0	0.613392	3.22803	7.46189	0	8.76359	9.29095	9.16109	9.4145	9.05159
ROCK2	0.513147	0	0	0	0	0	11.0493	11.0705	10.9558	11.0315	11.0632
RUNX1	0	0	0	0.423443	0.161898	4.86805	5.09035	4.84941	4.79636	4.94527	5.02217
S100A10	94.2364	0	56.3865	317.747	515.533	236.252	16.2281	16.2281	16.6815	16.3134	16.1239
SAPCD2	10.4559	6.14387	9.72241	4.46662	3.65319	3.7048	6.94296	6.76996	6.67426	6.4863	6.27005
SEMA3A	0.390463	0.093312	0	0.006819	0.221282	0.005964	8.22244	8.55455	8.23555	8.35649	8.28019
SH3D19	0	0	0	0	0	0	12.4472	12.1931	11.9553	12.364	12.2616
SKIL	3.53152	0	3.73568	5.57477	6.65604	4.93505	9.28826	9.97466	9.65023	9.7059	9.42259
SLC12A2	2.3999	0	1.85018	3.10908	3.97862	0.878537	14.0412	13.9663	13.8477	14.3431	14.1344
SLC23A2	0	0	0	0	0	0	5.8652	5.50553	5.41237	6.01387	5.6229
SLC9A3R1	167.08	110.092	115.702	24.7922	11.8099	5.22698	9.61716	9.31452	9.39754	9.64496	9.0466
TOP2B	0	0	0	0	0	0	3.78582	3.76308	4.11665	4.52566	3.94709
STAT2	8.20947	0	4.91811	21.2932	21.4742	12.2325	6.61258	6.32742	6.73605	6.7284	6.8765
STAT3	18.5584	0	4.74061	14.5015	21.881	29.496	11.5124	11.2292	11.0279	11.3293	11.1751
STAU2	0	0	0	2.14469	2.30204	1.81374	9.20549	9.39338	9.37023	9.25441	9.34294
STIM1	5.52689	0	0	5.40445	3.04321	0	5.76495	4.71282	4.99059	4.9557	5.17785
STK11	0.914329	1.59377	0.26075	0.744969	0.491914	0.219506	8.44126	8.50113	8.42233	7.97954	8.56742
BCAR1	9.05021	0	0	0	7.92756	0	4.47491	4.57788	4.73605	5.20261	4.86621
TFRC	11.9267	0	0.897	4.91502	13.3531	2.57698	7.90385	7.79463	7.81675	8.2194	7.74811
TNFAIP3	0	0	0	0.199456	0	0	6.24979	6.42107	6.35962	6.66902	6.78946
TNFSF12	0	0	0	0	0	0	4.57258	4.67037	4.64275	4.77222	4.57346
VEGFA	2.05926	0	4.01979	1.33132	0	0	8.59603	9.07353	9.33024	8.97837	8.84784
VPS35	3.84644	0	1.04107	0.97037	2.2523	0.436173	4.6507	4.60616	4.98993	5.45054	4.43726
AAMP	0.310771	2.94676	0.718614	1.40402	0	0	6.83127	7.07674	7.10693	6.9918	6.61337
ADAM15	1.23752	10.247	1.36866	1.85118	1.4349	0.990682	9.34473	9.31946	9.01031	9.38176	8.96273
ADM	19.5326	9.82625	7.38741	5.86181	5.67425	0.35293	5.69958	5.13836	5.65592	6.51872	6.43115
HEMK1	1.60897	7.88923	0.873663	0.408664	0.781368	0	9.61098	9.6288	9.73274	9.50618	9.48427
ALOX5	0	0	0	0	0	0	6.44884	5.97791	6.62046	6.76996	6.23497
ANXA1	337.872	44.4101	106.732	74.1134	52.6698	84.8265	10.843	10.2405	10.3916	11.2812	10.3206
ARL13B	0	0	0	4.09154	0	0	6.9377	6.59688	6.5147	6.82124	6.48702
ATF2	0	0	0	0.67241	1.10862	4.87172	8.67412	8.51001	8.69833	8.85224	8.90497
ATRX	6.92907	5.64414	0	8.67199	7.45715	0	9.56157	9.42912	9.32504	9.26292	9.85788
BCAS3	0.097205	0	0	0.193435	1.53423	0	6.95975	7.41678	7.42111	7.31989	7.6247
BCL2L11	0	0	0	0	0.498547	1.06009	6.62548	6.42788	6.44691	6.41326	6.48838
BMPR1A	0	0	0	0	0	0.392732	8.91855	9.08773	9.27423	9.09478	8.80643
BRD2	6.99409	2.58399	1.10979	12.4853	4.2076	8.27007	12.4794	12.2588	12.3359	12.4269	12.4076
BTG1	13.0845	0	7.29325	7.19427	12.0505	0	7.154	7.55578	7.37894	7.22417	7.5294
C2CD3	3.51472	1.86376	5.85645	13.2317	9.18211	1.76129	7.916	7.87776	7.79463	7.60156	8.02485
CALB1	15.0805	11.3988	19.9448	5.92398	6.28157	13.5168	8.90259	8.44126	7.8837	8.74288	9.60358
CAT	6.42113	0	2.89705	4.70465	9.10333	9.11187	11.0459	11.3015	11.332	10.7946	10.3466
AC090192.2	4.88813	0	1.8955	0.144972	0.274012	0.824488	7.87594	7.27515	7.55267	7.66878	7.70355
CCM2	2.55026	0	0	0	3.95919	0	10.3798	10.3309	10.0782	10.0318	10.0652
CHD7	2.12016	29.9786	7.98131	0	3.74048	17.2601	10.2795	9.91279	9.96433	10.1506	10.2608
CLIC4	3.03756	0	0.269833	1.4934	2.77083	0.457428	6.81442	6.73871	6.5762	6.52025	6.13737
CREB1	0	0	0	0	2.32801	0	4.57011	5.56678	5.95507	5.46185	4.60058
CTNNB1	46.0629	17.3405	21.8165	49.6402	54.4493	45.7791	9.7121	9.73274	9.61458	9.67051	9.56108
CYBB	0.541336	1.08896	3.58961	0.084457	0.456392	0	5.24429	4.5167	4.97593	4.94503	4.65173
EFEMP2	0	0	0	0	0	0	4.40452	4.19909	4.23594	4.37606	4.44153
EGLN1	0.132436	0	0	0	0.653084	0	11.2436	11.3779	11.1623	11.7106	11.7106
ESRP2	1.97216	0	0.390183	0.60826	0.271242	1.02758	9.18794	8.53001	8.48427	8.96273	9.07708
FKBP10	17.8155	6.81232	3.5619	11.5997	11.92	9.45152	10.8168	10.7312	10.5152	10.6798	10.4589
FKBP8	19.1301	69.6476	41.6189	26.0564	6.56869	7.60802	7.40431	7.06462	6.919	7.26626	6.88828
GLUL	10.5236	1.47502	0	21.318	52.3392	20.7311	7.04685	7.01756	7.08875	7.28944	7.31324
GRN	23.6011	5.59966	5.60301	48.1546	30.2523	5.34266	13.1369	12.9433	13.0931	13.0949	12.8995
GTF2I	14.9235	23.4676	15.1658	27.1913	24.0094	40.6151	10.4437	10.1648	10.2377	10.4248	10.4826
GZF1	2.42152	0	0	2.1448	1.92358	2.60196	6.04084	5.72352	5.57619	5.63431	5.53292
HIF1A	29.1867	4.21929	10.0571	24.5029	13.118	24.6818	10.83	10.9361	10.8354	10.8463	10.5665
SH3KBP1	2.06693	0.538192	0	0	0.178988	0	6.39082	6.70823	6.42427	6.24591	5.56306
HLA-G	0	0.798555	0	0	0	1.03123	6.5236	6.46095	6.47763	6.52536	6.15504
IFT122	0.521522	0.056868	0.510622	0.681815	0.514223	0.67244	6.36121	6.3031	6.23037	6.52623	6.34869
ARHGAP26	5.11611	3.04482	0.594772	5.76764	7.08399	2.74074	8.55989	8.78063	8.56787	8.45413	8.2902
ILK	5.27564	0	4.91171	17.7482	10.3969	6.44928	9.01618	9.42396	9.51107	9.30898	8.71285
ITGA3	1.63668	1.74588	0.814464	1.15171	1.1192	0.315111	7.88159	7.2271	7.45709	7.83464	7.59686
ITGA5	4.49	0	0	3.24691	3.68486	2.98172	5.12909	5.04206	4.9286	5.47177	4.98195
JAK1	28.9111	0	6.93449	17.9742	11.8577	5.59849	9.55638	9.14789	9.24599	9.57523	9.28459
JMJD6	0.124493	0.556024	0.094036	0.349796	0.513884	0.642908	7.68033	7.93272	8.15786	8.55278	7.51956
LDLR	13.3034	0	17.8232	17.6865	7.65793	12.5505	10.8018	10.329	10.4605	10.9026	10.6011
LRP1	1.80545	8.25619	1.3865	2.43381	0	1.4564	10.1968	9.73767	10.7521	10.627	10.2209
MAPK14	0	0	0	0	0.754835	0	7.91787	7.60823	7.80012	7.97408	7.93336
MED12	6.51793	0	0	0	1.61361	2.269	8.40761	8.76678	8.57805	8.94356	8.04681
MMP2	0.673928	0	3.16186	0	1.4518	0	4.26139	4.37283	4.32294	4.3331	4.14134
MTDH	0	0	0	0.298896	9.49157	14.6428	8.94779	9.53377	9.36334	8.67616	8.84949
MTHFD1	5.50623	0	0	0	1.36783	3.00521	4.1149	4.52258	4.72468	4.30061	3.9269
MYC	28.6345	4.31695	12.1817	1.79653	3.17792	3.06528	13.8505	13.0273	12.9662	13.3085	12.9487
NAA15	0	0	0	0.154127	0.210319	0	10.1614	10.1693	9.90377	10.1901	9.90588
NF1	1.11607	0.71198	0.443907	0.936992	2.78756	0	8.44615	8.56365	8.27481	8.45868	8.50687
NFE2L2	18.1666	1.90194	0	10.982	17.265	9.47198	9.0111	8.9776	8.91692	8.99396	8.5684
MAEA	0.233322	0	0	1.12666	0.289864	2.11367	10.0681	9.78905	9.87715	10.1181	10.1055
NKIRAS2	4.23735	0	0	2.80132	4.17344	9.92886	8.49249	8.18965	8.10338	8.28882	8.13284
NPHP3	1.20153	2.31352	0.495794	5.81532	2.89536	0	6.33545	6.21524	6.35673	6.22258	6.30538
NRARP	24.0062	11.607	12.9746	3.32041	2.17586	3.39887	8.33038	8.37758	8.52494	8.29101	8.23053
EIF1	4.10874	0	2.97451	2.17506	6.36492	3.96554	4.83801	4.93486	4.77472	4.95691	4.57565
ZNF596	1.4327	0	10.3471	3.3079	1.15951	0.737509	6.11115	6.85842	7.07486	6.82175	6.74146
PGK1	3.29591	0	0.916942	3.10508	5.44351	3.89235	10.7709	10.9163	11.0841	11.1876	10.9661
PIK3CA	0.808626	0	0	0.386187	0	0	7.20003	6.01848	6.414	6.90492	5.51363
FUNDC2	0.83994	0	0	0	0.596409	0	4.92146	4.67938	4.60546	5.12244	4.73412
PLOD3	2.83599	4.47937	1.1703	3.0487	0	0	8.55325	8.61101	8.49286	8.59357	8.40761
PRKACA	3.4873	0	2.15152	1.79453	3.41375	5.35916	6.13296	5.87674	5.63925	6.2275	5.74437
PTCH1	0	0	0	0	0	0	9.00464	8.825	8.60958	8.92016	8.65744
PTEN	2.09277	0	0	1.69449	4.90337	0	3.59038	4.36214	4.01609	4.0027	4.30492
PTGES3	3.22597	0	2.1669	1.02442	0.50167	0.961785	11.0681	11.2743	11.4078	11.3754	10.872
PTK2	1.92449	8.42162	4.59221	5.56123	4.27482	2.72428	7.86025	7.79426	7.87662	7.93765	8.2338
AC091171.1	0	0	1.07609	1.37833	0	0.952479	7.62095	7.63107	7.64486	7.63636	7.40491
PTPN6	5.08412	0.08728	1.59262	8.25995	10.2782	6.20888	7.61028	7.54827	7.64841	7.69652	7.377
QKI	8.51803	0	0	0	0	0	3.51297	3.57419	3.48222	4.93354	3.61082
RASA1	0	0	0	0	0	0	6.74839	6.63935	6.21298	6.85465	6.8596
NFASC	0	0	0	0	0	0	8.86968	9.04893	9.15695	9.54335	9.066
RDH10	0	0	0	0	0	0	9.14173	9.20626	9.18128	9.14882	8.93383
RHOA	38.8021	23.3313	0	80.6579	84.7353	46.3183	12.7709	12.6884	12.4646	12.5781	12.6817
RIN2	2.97714	0	0	0	0.051632	0.644221	10.9642	10.913	11.1331	10.879	11.1497
RNF213	5.21603	2.05958	1.52088	12.4612	14.049	3.67908	7.88524	7.81544	7.9216	7.97245	8.07878
RNH1	0.901297	1.63034	1.79731	1.25013	1.2757	0.542974	6.00328	5.9609	5.44341	5.97814	6.15465
ROCK1	5.75979	0	0.613392	3.22803	7.46189	0	8.76359	9.29095	9.16109	9.4145	9.05159
ROCK2	0.513147	0	0	0	0	0	11.0493	11.0705	10.9558	11.0315	11.0632
RUNX1	0	0	0	0.423443	0.161898	4.86805	5.09035	4.84941	4.79636	4.94527	5.02217
SDC1	32.1123	7.63173	15.7621	8.59674	5.01981	2.73897	7.39958	7.36527	7.41706	7.44311	7.28644
SGPL1	37.3101	52.705	41.028	28.726	16.8719	3.89914	8.27249	8.70415	8.68979	8.95678	8.60557
SLC12A2	2.3999	0	1.85018	3.10908	3.97862	0.878537	14.0412	13.9663	13.8477	14.3431	14.1344
SLC12A6	0.330597	0	1.18943	0.77873	0.667294	0.987167	7.94273	7.86845	7.88102	8.04271	7.8221
SMAD3	0	0	0	0	0	0	6.7788	6.3491	6.37579	6.82775	6.78582
SMAD4	0	0	0	0	0	1.43608	8.90079	8.94136	8.92803	8.83374	8.88182
SP3	5.08499	0	2.36379	4.54399	6.01895	2.6495	9.74871	9.77654	9.77729	9.91592	9.85497
TOP2B	0	0	0	0	0	0	3.78582	3.76308	4.11665	4.52566	3.94709
SPI1	0	0.32974	17.1379	0	1.29062	0.329926	3.48516	3.70569	3.55728	3.94173	3.66961
SPINT2	46.2799	154.38	78.7028	66.3349	66.2666	43.0617	12.1623	10.8668	11.506	10.7014	9.84599
SRPK2	2.66981	4.97087	6.75267	3.05924	1.7234	0.97888	5.18819	5.52454	5.31938	5.30142	5.33399
STAT3	18.5584	0	4.74061	14.5015	21.881	29.496	11.5124	11.2292	11.0279	11.3293	11.1751
STIM1	5.52689	0	0	5.40445	3.04321	0	5.76495	4.71282	4.99059	4.9557	5.17785
STK4	4.5719	4.51603	0	3.17248	5.15623	0	9.9184	11.2026	11.0339	11.6107	10.888
SYK	0	0	0	0	0	0	8.74562	8.61276	8.61985	8.73483	8.66583
TGFBI	14.7902	0	14.2543	3.52528	7.40923	2.8142	13.3361	13.3455	13.3998	13.4869	13.1394
TNFAIP3	0	0	0	0.199456	0	0	6.24979	6.42107	6.35962	6.66902	6.78946
TNFSF12	0	0	0	0	0	0	4.57258	4.67037	4.64275	4.77222	4.57346
VEGFA	2.05926	0	4.01979	1.33132	0	0	8.59603	9.07353	9.33024	8.97837	8.84784
VEZF1	0	0.488411	0	0	0	1.00882	11.9354	11.9846	11.7345	11.8269	11.6412
WDR48	1.02556	0	0.469221	0.329586	1.68898	0.986128	7.40309	7.6679	7.72427	7.75484	7.56421
YAP1	3.08297	0	0.528352	0.771601	0	0.795728	10.0055	9.72231	9.64209	10.0169	10.2043
ZFP36L1	42.1589	23.273	33.9723	0	7.21621	5.26067	8.06258	7.76126	7.56421	8.01755	8.04608
ACTA1	0	0	0	0	0	0.144813	5.18491	4.84132	5.02525	5.01722	4.70804
ATF7IP	17.4031	0	18.8902	13.5878	6.63352	4.90266	17.0639	16.2918	16.5126	16.7615	16.7636
ADM	19.5326	9.82625	7.38741	5.86181	5.67425	0.35293	5.69958	5.13836	5.65592	6.51872	6.43115
ALDH1A3	0.829326	0.101346	1.52114	0.32362	0.024012	0.228836	4.3801	4.11215	4.26921	3.49072	3.55464
ARL13B	0	0	0	4.09154	0	0	6.9377	6.59688	6.5147	6.82124	6.48702
BMPR1A	0	0	0	0	0	0.392732	8.91855	9.08773	9.27423	9.09478	8.80643
BRD2	6.99409	2.58399	1.10979	12.4853	4.2076	8.27007	12.4794	12.2588	12.3359	12.4269	12.4076
C2CD3	3.51472	1.86376	5.85645	13.2317	9.18211	1.76129	7.916	7.87776	7.79463	7.60156	8.02485
CAMSAP3	0	0	0	0	0.319634	0	7.28126	6.48242	6.60109	7.46457	6.81975
CCM2	2.55026	0	0	0	3.95919	0	10.3798	10.3309	10.0782	10.0318	10.0652
BCL11A	0.324448	0.331065	0.411986	0.044454	0.213511	0.240634	8.47039	9.22084	9.23444	8.30888	8.55989
CHD7	2.12016	29.9786	7.98131	0	3.74048	17.2601	10.2795	9.91279	9.96433	10.1506	10.2608
TRIM24	1.367	0	0	1.45705	2.3924	1.88292	6.60947	6.93018	6.72782	7.51902	7.29214
CLASP2	0.112848	0	0.844265	0.316651	0.300029	0.979649	6.35417	6.40433	6.29439	6.62737	6.65302
CLIC4	3.03756	0	0.269833	1.4934	2.77083	0.457428	6.81442	6.73871	6.5762	6.52025	6.13737
CTNNB1	46.0629	17.3405	21.8165	49.6402	54.4493	45.7791	9.7121	9.73274	9.61458	9.67051	9.56108
DAB2	0.549003	1.593	1.47765	0.184237	0	0.738854	7.74119	7.44216	7.53466	7.89808	7.72092
EFEMP2	0	0	0	0	0	0	4.40452	4.19909	4.23594	4.37606	4.44153
ESRP2	1.97216	0	0.390183	0.60826	0.271242	1.02758	9.18794	8.53001	8.48427	8.96273	9.07708
EXOC4	0	0	2.09296	0.558884	4.4786	2.98667	4.17334	4.2401	4.26534	4.60915	4.42645
FAT1	1.44014	0.128576	0.788781	11.4408	4.10828	4.05838	12.1004	11.6632	11.7365	12.1177	11.9906
GCNT3	3.57073	0	0	6.28151	10.0961	2.21531	10.0292	9.05079	9.7121	9.9278	9.71486
GRB2	0.439284	0	0.655004	1.32926	0.497287	0.382593	7.99231	7.6482	7.80646	8.08891	7.7477
GZF1	2.42152	0	0	2.1448	1.92358	2.60196	6.04084	5.72352	5.57619	5.63431	5.53292
HIF1A	29.1867	4.21929	10.0571	24.5029	13.118	24.6818	10.83	10.9361	10.8354	10.8463	10.5665
IFT122	0.521522	0.056868	0.510622	0.681815	0.514223	0.67244	6.36121	6.3031	6.23037	6.52623	6.34869
ARHGAP26	5.11611	3.04482	0.594772	5.76764	7.08399	2.74074	8.55989	8.78063	8.56787	8.45413	8.2902
ILK	5.27564	0	4.91171	17.7482	10.3969	6.44928	9.01618	9.42396	9.51107	9.30898	8.71285
ITGA2	0	0	0	0.399522	0	0	11.4429	11.548	11.2292	11.4794	11.1532
ITGA3	1.63668	1.74588	0.814464	1.15171	1.1192	0.315111	7.88159	7.2271	7.45709	7.83464	7.59686
ITGA5	4.49	0	0	3.24691	3.68486	2.98172	5.12909	5.04206	4.9286	5.47177	4.98195
LAMA3	0	0	1.01524	0.560618	1.68098	0	6.69612	6.30584	6.29676	6.8765	6.55391
MDM4	0.919348	0	1.72396	0.294572	1.88348	0	6.21663	6.16003	6.18419	6.31344	6.75151
MED12	6.51793	0	0	0	1.61361	2.269	8.40761	8.76678	8.57805	8.94356	8.04681
MMP2	0.673928	0	3.16186	0	1.4518	0	4.26139	4.37283	4.32294	4.3331	4.14134
MTHFD1	5.50623	0	0	0	1.36783	3.00521	4.1149	4.52258	4.72468	4.30061	3.9269
MYC	28.6345	4.31695	12.1817	1.79653	3.17792	3.06528	13.8505	13.0273	12.9662	13.3085	12.9487
MYO9A	0	0	0	0	0.825662	1.72778	6.13618	5.90334	5.92247	6.0029	5.95865
NPHP3	1.20153	2.31352	0.495794	5.81532	2.89536	0	6.33545	6.21524	6.35673	6.22258	6.30538
NRARP	24.0062	11.607	12.9746	3.32041	2.17586	3.39887	8.33038	8.37758	8.52494	8.29101	8.23053
EIF1	4.10874	0	2.97451	2.17506	6.36492	3.96554	4.83801	4.93486	4.77472	4.95691	4.57565
PLOD3	2.83599	4.47937	1.1703	3.0487	0	0	8.55325	8.61101	8.49286	8.59357	8.40761
PLXNA1	0.299009	1.33188	0.129427	0.4821	0.356256	0.359225	7.58753	7.38186	7.40897	7.40234	6.786
PRKACA	3.4873	0	2.15152	1.79453	3.41375	5.35916	6.13296	5.87674	5.63925	6.2275	5.74437
PTCH1	0	0	0	0	0	0	9.00464	8.825	8.60958	8.92016	8.65744
PTEN	2.09277	0	0	1.69449	4.90337	0	3.59038	4.36214	4.01609	4.0027	4.30492
RAB10	38.3365	0	11.1361	18.8256	36.4481	6.06706	13.012	12.961	13.0604	13.1517	12.937
RDH10	0	0	0	0	0	0	9.14173	9.20626	9.18128	9.14882	8.93383
RHOA	38.8021	23.3313	0	80.6579	84.7353	46.3183	12.7709	12.6884	12.4646	12.5781	12.6817
SAPCD2	10.4559	6.14387	9.72241	4.46662	3.65319	3.7048	6.94296	6.76996	6.67426	6.4863	6.27005
SEMA3A	0.390463	0.093312	0	0.006819	0.221282	0.005964	8.22244	8.55455	8.23555	8.35649	8.28019
SLC9A3R1	167.08	110.092	115.702	24.7922	11.8099	5.22698	9.61716	9.31452	9.39754	9.64496	9.0466
SMAD3	0	0	0	0	0	0	6.7788	6.3491	6.37579	6.82775	6.78582
SMAD4	0	0	0	0	0	1.43608	8.90079	8.94136	8.92803	8.83374	8.88182
SPINT2	46.2799	154.38	78.7028	66.3349	66.2666	43.0617	12.1623	10.8668	11.506	10.7014	9.84599
STK4	4.5719	4.51603	0	3.17248	5.15623	0	9.9184	11.2026	11.0339	11.6107	10.888
TMEM79	0.658437	0	0.223824	0.988728	1.55965	1.91336	5.6964	5.61443	5.86817	5.6252	5.21598
TNNT2	1.67586	0	4.55032	0.601414	0.302524	0	5.38012	6.74323	6.18709	5.83091	6.36498
VEGFA	2.05926	0	4.01979	1.33132	0	0	8.59603	9.07353	9.33024	8.97837	8.84784
YAP1	3.08297	0	0.528352	0.771601	0	0.795728	10.0055	9.72231	9.64209	10.0169	10.2043
AAMP	0.310771	2.94676	0.718614	1.40402	0	0	6.83127	7.07674	7.10693	6.9918	6.61337
ADAM15	1.23752	10.247	1.36866	1.85118	1.4349	0.990682	9.34473	9.31946	9.01031	9.38176	8.96273
ADM	19.5326	9.82625	7.38741	5.86181	5.67425	0.35293	5.69958	5.13836	5.65592	6.51872	6.43115
HEMK1	1.60897	7.88923	0.873663	0.408664	0.781368	0	9.61098	9.6288	9.73274	9.50618	9.48427
ALOX5	0	0	0	0	0	0	6.44884	5.97791	6.62046	6.76996	6.23497
ANXA1	337.872	44.4101	106.732	74.1134	52.6698	84.8265	10.843	10.2405	10.3916	11.2812	10.3206
ARL13B	0	0	0	4.09154	0	0	6.9377	6.59688	6.5147	6.82124	6.48702
ATF2	0	0	0	0.67241	1.10862	4.87172	8.67412	8.51001	8.69833	8.85224	8.90497
BCAS3	0.097205	0	0	0.193435	1.53423	0	6.95975	7.41678	7.42111	7.31989	7.6247
BCL2L11	0	0	0	0	0.498547	1.06009	6.62548	6.42788	6.44691	6.41326	6.48838
BMPR1A	0	0	0	0	0	0.392732	8.91855	9.08773	9.27423	9.09478	8.80643
BRD2	6.99409	2.58399	1.10979	12.4853	4.2076	8.27007	12.4794	12.2588	12.3359	12.4269	12.4076
BTG1	13.0845	0	7.29325	7.19427	12.0505	0	7.154	7.55578	7.37894	7.22417	7.5294
C2CD3	3.51472	1.86376	5.85645	13.2317	9.18211	1.76129	7.916	7.87776	7.79463	7.60156	8.02485
AC090192.2	4.88813	0	1.8955	0.144972	0.274012	0.824488	7.87594	7.27515	7.55267	7.66878	7.70355
CCM2	2.55026	0	0	0	3.95919	0	10.3798	10.3309	10.0782	10.0318	10.0652
CHD7	2.12016	29.9786	7.98131	0	3.74048	17.2601	10.2795	9.91279	9.96433	10.1506	10.2608
CLIC4	3.03756	0	0.269833	1.4934	2.77083	0.457428	6.81442	6.73871	6.5762	6.52025	6.13737
CTNNB1	46.0629	17.3405	21.8165	49.6402	54.4493	45.7791	9.7121	9.73274	9.61458	9.67051	9.56108
CYBB	0.541336	1.08896	3.58961	0.084457	0.456392	0	5.24429	4.5167	4.97593	4.94503	4.65173
EFEMP2	0	0	0	0	0	0	4.40452	4.19909	4.23594	4.37606	4.44153
EGLN1	0.132436	0	0	0	0.653084	0	11.2436	11.3779	11.1623	11.7106	11.7106
ESRP2	1.97216	0	0.390183	0.60826	0.271242	1.02758	9.18794	8.53001	8.48427	8.96273	9.07708
FKBP10	17.8155	6.81232	3.5619	11.5997	11.92	9.45152	10.8168	10.7312	10.5152	10.6798	10.4589
GLUL	10.5236	1.47502	0	21.318	52.3392	20.7311	7.04685	7.01756	7.08875	7.28944	7.31324
GRN	23.6011	5.59966	5.60301	48.1546	30.2523	5.34266	13.1369	12.9433	13.0931	13.0949	12.8995
GTF2I	14.9235	23.4676	15.1658	27.1913	24.0094	40.6151	10.4437	10.1648	10.2377	10.4248	10.4826
GZF1	2.42152	0	0	2.1448	1.92358	2.60196	6.04084	5.72352	5.57619	5.63431	5.53292
HIF1A	29.1867	4.21929	10.0571	24.5029	13.118	24.6818	10.83	10.9361	10.8354	10.8463	10.5665
SH3KBP1	2.06693	0.538192	0	0	0.178988	0	6.39082	6.70823	6.42427	6.24591	5.56306
HLA-G	0	0.798555	0	0	0	1.03123	6.5236	6.46095	6.47763	6.52536	6.15504
IFT122	0.521522	0.056868	0.510622	0.681815	0.514223	0.67244	6.36121	6.3031	6.23037	6.52623	6.34869
ARHGAP26	5.11611	3.04482	0.594772	5.76764	7.08399	2.74074	8.55989	8.78063	8.56787	8.45413	8.2902
ILK	5.27564	0	4.91171	17.7482	10.3969	6.44928	9.01618	9.42396	9.51107	9.30898	8.71285
ITGA5	4.49	0	0	3.24691	3.68486	2.98172	5.12909	5.04206	4.9286	5.47177	4.98195
JAK1	28.9111	0	6.93449	17.9742	11.8577	5.59849	9.55638	9.14789	9.24599	9.57523	9.28459
JMJD6	0.124493	0.556024	0.094036	0.349796	0.513884	0.642908	7.68033	7.93272	8.15786	8.55278	7.51956
LDLR	13.3034	0	17.8232	17.6865	7.65793	12.5505	10.8018	10.329	10.4605	10.9026	10.6011
LRP1	1.80545	8.25619	1.3865	2.43381	0	1.4564	10.1968	9.73767	10.7521	10.627	10.2209
MAPK14	0	0	0	0	0.754835	0	7.91787	7.60823	7.80012	7.97408	7.93336
MED12	6.51793	0	0	0	1.61361	2.269	8.40761	8.76678	8.57805	8.94356	8.04681
MMP2	0.673928	0	3.16186	0	1.4518	0	4.26139	4.37283	4.32294	4.3331	4.14134
MTDH	0	0	0	0.298896	9.49157	14.6428	8.94779	9.53377	9.36334	8.67616	8.84949
MTHFD1	5.50623	0	0	0	1.36783	3.00521	4.1149	4.52258	4.72468	4.30061	3.9269
MYC	28.6345	4.31695	12.1817	1.79653	3.17792	3.06528	13.8505	13.0273	12.9662	13.3085	12.9487
NAA15	0	0	0	0.154127	0.210319	0	10.1614	10.1693	9.90377	10.1901	9.90588
NF1	1.11607	0.71198	0.443907	0.936992	2.78756	0	8.44615	8.56365	8.27481	8.45868	8.50687
NFE2L2	18.1666	1.90194	0	10.982	17.265	9.47198	9.0111	8.9776	8.91692	8.99396	8.5684
MAEA	0.233322	0	0	1.12666	0.289864	2.11367	10.0681	9.78905	9.87715	10.1181	10.1055
NPHP3	1.20153	2.31352	0.495794	5.81532	2.89536	0	6.33545	6.21524	6.35673	6.22258	6.30538
NRARP	24.0062	11.607	12.9746	3.32041	2.17586	3.39887	8.33038	8.37758	8.52494	8.29101	8.23053
EIF1	4.10874	0	2.97451	2.17506	6.36492	3.96554	4.83801	4.93486	4.77472	4.95691	4.57565
ZNF596	1.4327	0	10.3471	3.3079	1.15951	0.737509	6.11115	6.85842	7.07486	6.82175	6.74146
PGK1	3.29591	0	0.916942	3.10508	5.44351	3.89235	10.7709	10.9163	11.0841	11.1876	10.9661
PIK3CA	0.808626	0	0	0.386187	0	0	7.20003	6.01848	6.414	6.90492	5.51363
FUNDC2	0.83994	0	0	0	0.596409	0	4.92146	4.67938	4.60546	5.12244	4.73412
PRKACA	3.4873	0	2.15152	1.79453	3.41375	5.35916	6.13296	5.87674	5.63925	6.2275	5.74437
PTCH1	0	0	0	0	0	0	9.00464	8.825	8.60958	8.92016	8.65744
PTEN	2.09277	0	0	1.69449	4.90337	0	3.59038	4.36214	4.01609	4.0027	4.30492
PTK2	1.92449	8.42162	4.59221	5.56123	4.27482	2.72428	7.86025	7.79426	7.87662	7.93765	8.2338
QKI	8.51803	0	0	0	0	0	3.51297	3.57419	3.48222	4.93354	3.61082
RASA1	0	0	0	0	0	0	6.74839	6.63935	6.21298	6.85465	6.8596
RDH10	0	0	0	0	0	0	9.14173	9.20626	9.18128	9.14882	8.93383
RHOA	38.8021	23.3313	0	80.6579	84.7353	46.3183	12.7709	12.6884	12.4646	12.5781	12.6817
RIN2	2.97714	0	0	0	0.051632	0.644221	10.9642	10.913	11.1331	10.879	11.1497
RNF213	5.21603	2.05958	1.52088	12.4612	14.049	3.67908	7.88524	7.81544	7.9216	7.97245	8.07878
RNH1	0.901297	1.63034	1.79731	1.25013	1.2757	0.542974	6.00328	5.9609	5.44341	5.97814	6.15465
ROCK1	5.75979	0	0.613392	3.22803	7.46189	0	8.76359	9.29095	9.16109	9.4145	9.05159
ROCK2	0.513147	0	0	0	0	0	11.0493	11.0705	10.9558	11.0315	11.0632
RUNX1	0	0	0	0.423443	0.161898	4.86805	5.09035	4.84941	4.79636	4.94527	5.02217
SGPL1	37.3101	52.705	41.028	28.726	16.8719	3.89914	8.27249	8.70415	8.68979	8.95678	8.60557
SLC12A2	2.3999	0	1.85018	3.10908	3.97862	0.878537	14.0412	13.9663	13.8477	14.3431	14.1344
SLC12A6	0.330597	0	1.18943	0.77873	0.667294	0.987167	7.94273	7.86845	7.88102	8.04271	7.8221
SMAD3	0	0	0	0	0	0	6.7788	6.3491	6.37579	6.82775	6.78582
SMAD4	0	0	0	0	0	1.43608	8.90079	8.94136	8.92803	8.83374	8.88182
TOP2B	0	0	0	0	0	0	3.78582	3.76308	4.11665	4.52566	3.94709
SPI1	0	0.32974	17.1379	0	1.29062	0.329926	3.48516	3.70569	3.55728	3.94173	3.66961
SPINT2	46.2799	154.38	78.7028	66.3349	66.2666	43.0617	12.1623	10.8668	11.506	10.7014	9.84599
SRPK2	2.66981	4.97087	6.75267	3.05924	1.7234	0.97888	5.18819	5.52454	5.31938	5.30142	5.33399
STAT3	18.5584	0	4.74061	14.5015	21.881	29.496	11.5124	11.2292	11.0279	11.3293	11.1751
STIM1	5.52689	0	0	5.40445	3.04321	0	5.76495	4.71282	4.99059	4.9557	5.17785
STK4	4.5719	4.51603	0	3.17248	5.15623	0	9.9184	11.2026	11.0339	11.6107	10.888
SYK	0	0	0	0	0	0	8.74562	8.61276	8.61985	8.73483	8.66583
TGFBI	14.7902	0	14.2543	3.52528	7.40923	2.8142	13.3361	13.3455	13.3998	13.4869	13.1394
TNFAIP3	0	0	0	0.199456	0	0	6.24979	6.42107	6.35962	6.66902	6.78946
TNFSF12	0	0	0	0	0	0	4.57258	4.67037	4.64275	4.77222	4.57346
VEGFA	2.05926	0	4.01979	1.33132	0	0	8.59603	9.07353	9.33024	8.97837	8.84784
VEZF1	0	0.488411	0	0	0	1.00882	11.9354	11.9846	11.7345	11.8269	11.6412
YAP1	3.08297	0	0.528352	0.771601	0	0.795728	10.0055	9.72231	9.64209	10.0169	10.2043
ZFP36L1	42.1589	23.273	33.9723	0	7.21621	5.26067	8.06258	7.76126	7.56421	8.01755	8.04608
