# Supplementary material for: Analysis of Dormancy-Associated Transcriptional Networks Reveals a Shared Quiescence Signature in Lung and Colorectal Cancer
Source: Int J Mol Sci. 2022 Aug 30;23(17):9869. doi: 10.3390/ijms23179869 (PMC9456317; doi:10.3390/ijms23179869)
Supplement: Supplementary file 1 [file ijms-23-09869-s001.zip › Table S13.xlsx]

## Sheet: Sheet1
Dataset	Number of nodes	Number of edges	Density
PKH26+	248	11957	0.39
PKH26-	248	14476	0.473
all_samples	246	7380	0.245
