# Supplementary material for: Analysis of Dormancy-Associated Transcriptional Networks Reveals a Shared Quiescence Signature in Lung and Colorectal Cancer
Source: Int J Mol Sci. 2022 Aug 30;23(17):9869. doi: 10.3390/ijms23179869 (PMC9456317; doi:10.3390/ijms23179869)
Supplement: Supplementary file 1 [file ijms-23-09869-s001.zip › Table S14.xlsx]

## Sheet: Sheet1
name	Strength
CAPN1_interaction_BMP1	0.99488
CAPN1_interaction_BRAF	0.985871
E2F4_interaction_BMP1	0.988746
E2F4_interaction_CAPN1	0.990525
TSKU_interaction_TCIRG1	0.980738
TUG1_interaction_BMP1	0.982759
TUG1_interaction_CAPN1	0.991352
TUG1_interaction_TFAP4	0.98956
TUG1_interaction_IFT122	0.986719
TUG1_interaction_INSIG1	0.982676
TUG1_interaction_ITGA2	0.980578
TUG1_interaction_MFN2	0.981342
TUG1_interaction_SEMA3A	0.982478
ABI1_interaction_BMP1	0.987097
ABI1_interaction_BRAF	0.984007
ABI1_interaction_CAPN1	0.993837
ABI1_interaction_E2F4	0.989464
ABI1_interaction_ESRP2	0.98056
ABI1_interaction_TFAP4	0.995254
ABI1_interaction_IFT122	0.993326
ABI1_interaction_INSIG1	0.993471
ABI1_interaction_ITGA2	0.986385
ABI1_interaction_MDM4	0.980578
ABI1_interaction_SEMA3A	0.988094
ABI1_interaction_TCIRG1	0.98004
ABI1_interaction_TUG1	0.993156
ABI1_interaction_YAP1	0.981529
ABI1_interaction_AAMP	0.988735
BAIAP2_interaction_BMP1	0.991828
BAIAP2_interaction_BRAF	0.98541
BAIAP2_interaction_CAPN1	0.994362
BAIAP2_interaction_E2F4	0.984444
BAIAP2_interaction_TFAP4	0.994941
BAIAP2_interaction_IFT122	0.995156
BAIAP2_interaction_INSIG1	0.990514
BAIAP2_interaction_ITGA2	0.987374
BAIAP2_interaction_MDM4	0.986498
BAIAP2_interaction_MFN2	0.9863
BAIAP2_interaction_SEMA3A	0.989131
BAIAP2_interaction_SYK	0.981326
BAIAP2_interaction_TUG1	0.987623
BAIAP2_interaction_ABI1	0.991369
HNRNPA1P33_interaction_E2F4	0.980413
HNRNPA1P33_interaction_TCIRG1	0.980389
CAPN3_interaction_BMP1	0.982877
CAPN3_interaction_BRAF	0.986629
CAPN3_interaction_CAPN1	0.988974
CAPN3_interaction_E2F4	0.985448
CAPN3_interaction_TFAP4	0.989621
CAPN3_interaction_IFT122	0.989623
CAPN3_interaction_INSIG1	0.988596
CAPN3_interaction_ITGA2	0.989132
CAPN3_interaction_MDM4	0.988007
CAPN3_interaction_SEMA3A	0.991163
CAPN3_interaction_SYK	0.981502
CAPN3_interaction_TUG1	0.983931
CAPN3_interaction_YAP1	0.982295
CAPN3_interaction_ABI1	0.993019
CAPN3_interaction_BAIAP2	0.993974
CAPN3_interaction_BCAS3	0.980395
ERCC1_interaction_ADAM15	0.986997
MFN2_interaction_BMP1	0.992266
MFN2_interaction_CAPN1	0.986336
MFN2_interaction_INSIG1	0.980865
MFN2_interaction_TFAP4	0.988848
MFN2_interaction_IFT122	0.988716
PPP3CB_interaction_ABLIM1	0.986626
PPP3CB_interaction_BRAF	0.98388
PPP3CB_interaction_CAPN1	0.987834
PPP3CB_interaction_ESRP2	0.983982
PPP3CB_interaction_INSIG1	0.985285
PPP3CB_interaction_SEMA3A	0.992672
PPP3CB_interaction_SYK	0.984316
PPP3CB_interaction_ABI1	0.983852
PPP3CB_interaction_BAIAP2	0.987097
PPP3CB_interaction_BCAS3	0.984488
PPP3CB_interaction_CAPN3	0.984408
PPP3CB_interaction_TFAP4	0.985247
PPP3CB_interaction_IFT122	0.986803
PPP3CB_interaction_ITGA2	0.993288
PPP3CB_interaction_JMJD6	0.985433
TCIRG1_interaction_E2F4	0.981402
TCIRG1_interaction_MDM4	0.984683
WDR74_interaction_CAPN1	0.982678
WDR74_interaction_E2F4	0.991332
WDR74_interaction_INSIG1	0.983802
WDR74_interaction_AAMP	0.980641
WDR74_interaction_ABI1	0.988156
WDR74_interaction_CAPN3	0.981284
WDR74_interaction_GRB2	0.981902
WDR74_interaction_TFAP4	0.986503
WDR74_interaction_IFT122	0.983942
WDR74_interaction_ITGA3	0.990965
WDR74_interaction_JMJD6	0.982388
WDR74_interaction_TCIRG1	0.982546
ANO9_interaction_BMP1	0.993597
ANO9_interaction_BRAF	0.980002
ANO9_interaction_CAPN1	0.993047
ANO9_interaction_E2F4	0.986378
ANO9_interaction_INSIG1	0.993484
ANO9_interaction_SEMA3A	0.984065
ANO9_interaction_TUG1	0.984782
ANO9_interaction_ABI1	0.99006
ANO9_interaction_BAIAP2	0.990603
ANO9_interaction_CAPN3	0.98551
ANO9_interaction_GRB2	0.992551
ANO9_interaction_TFAP4	0.996332
ANO9_interaction_IFT122	0.997331
ANO9_interaction_ITGA2	0.981825
ANO9_interaction_ITGA3	0.988106
ANO9_interaction_JMJD6	0.994969
ANO9_interaction_MFN2	0.989684
ANO9_interaction_PPP3CB	0.981713
ANO9_interaction_SLC12A6	0.990113
ANO9_interaction_WDR74	0.984636
TFAP4_interaction_BMP1	0.996214
TFAP4_interaction_BRAF	0.985343
TFAP4_interaction_CAPN1	0.997889
TFAP4_interaction_E2F4	0.990779
TFAP4_interaction_ESRP2	0.984289
INSIG1_interaction_BMP1	0.991274
INSIG1_interaction_BRAF	0.982288
INSIG1_interaction_CAPN1	0.994867
INSIG1_interaction_E2F4	0.99209
INSIG1_interaction_ESRP2	0.987463
INSIG1_interaction_TFAP4	0.996437
INSIG1_interaction_IFT122	0.997029
MAFB_interaction_CAMK1	0.985555
NCOA1_interaction_BMP1	0.989537
NCOA1_interaction_BRAF	0.988788
NCOA1_interaction_CAPN1	0.995927
NCOA1_interaction_E2F4	0.984417
NCOA1_interaction_MDM4	0.986465
NCOA1_interaction_SEMA3A	0.994075
NCOA1_interaction_TUG1	0.991829
NCOA1_interaction_ABI1	0.99383
NCOA1_interaction_BAIAP2	0.994776
NCOA1_interaction_CAPN3	0.992998
NCOA1_interaction_MFN2	0.98397
NCOA1_interaction_PPP3CB	0.988387
NCOA1_interaction_WDR74	0.983207
NCOA1_interaction_ANO9	0.993203
NCOA1_interaction_AAMP	0.980935
NCOA1_interaction_JMJD6	0.994947
NCOA1_interaction_SLC12A6	0.99448
NCOA1_interaction_SYK	0.984057
NCOA1_interaction_GNA12	0.995307
NCOA1_interaction_GRB2	0.991213
NCOA1_interaction_TFAP4	0.99476
NCOA1_interaction_IFT122	0.994835
NCOA1_interaction_INSIG1	0.992326
NCOA1_interaction_ITGA2	0.991072
NCOA1_interaction_ITGA3	0.989548
CAPZB_interaction_BMP1	0.993551
CAPZB_interaction_BRAF	0.986054
CAPZB_interaction_CAPN1	0.997627
CAPZB_interaction_E2F4	0.989876
CAPZB_interaction_TUG1	0.986617
CAPZB_interaction_ABI1	0.99284
CAPZB_interaction_BAIAP2	0.993462
CAPZB_interaction_CAPN3	0.990043
CAPZB_interaction_MFN2	0.984125
CAPZB_interaction_PPP3CB	0.989204
CAPZB_interaction_WDR74	0.984144
CAPZB_interaction_ANO9	0.993453
CAPZB_interaction_JMJD6	0.995915
CAPZB_interaction_SLC12A6	0.99606
CAPZB_interaction_SYK	0.98403
CAPZB_interaction_GNA12	0.995008
CAPZB_interaction_TFAP4	0.99737
CAPZB_interaction_INSIG1	0.997344
CAPZB_interaction_ITGA2	0.989356
CAPZB_interaction_ITGA3	0.992102
CAPZB_interaction_NCOA1	0.996093
CAPZB_interaction_MDM4	0.987296
CAPZB_interaction_ALDH1A3	0.980424
CAPZB_interaction_BCL11A	0.985026
CAPZB_interaction_ESRP2	0.987033
CAPZB_interaction_GRB2	0.994753
CAPZB_interaction_IFT122	0.997711
CAPZB_interaction_SEMA3A	0.989929
CUX1_interaction_TUG1	0.991973
CUX1_interaction_ABI1	0.98216
CUX1_interaction_AAMP	0.992735
CUX1_interaction_LRP1	0.986295
DDHD1_interaction_BMP1	0.989668
DDHD1_interaction_BRAF	0.993978
DDHD1_interaction_CAPN1	0.994371
DDHD1_interaction_TUG1	0.986893
DDHD1_interaction_ABI1	0.989852
DDHD1_interaction_BAIAP2	0.995392
DDHD1_interaction_CAPN3	0.991287
DDHD1_interaction_MFN2	0.9838
DDHD1_interaction_PPP3CB	0.988747
DDHD1_interaction_ANO9	0.987551
DDHD1_interaction_BCAS3	0.986076
DDHD1_interaction_JMJD6	0.992433
DDHD1_interaction_SLC12A6	0.993043
DDHD1_interaction_SYK	0.991568
DDHD1_interaction_GNA12	0.993711
DDHD1_interaction_TFAP4	0.993171
DDHD1_interaction_INSIG1	0.988281
DDHD1_interaction_ITGA2	0.992163
DDHD1_interaction_ITGA3	0.982987
DDHD1_interaction_NCOA1	0.993252
DDHD1_interaction_GRB2	0.989347
DDHD1_interaction_IFT122	0.992035
DDHD1_interaction_SEMA3A	0.993007
DDHD1_interaction_CAPZB	0.992293
DDHD1_interaction_BCL11A	0.991385
EPB41_interaction_BMP1	0.985971
EPB41_interaction_CAPN1	0.986747
EPB41_interaction_E2F4	0.985576
EPB41_interaction_TUG1	0.987867
EPB41_interaction_ABI1	0.98824
EPB41_interaction_BAIAP2	0.981929
EPB41_interaction_HNRNPA1P33	0.980293
EPB41_interaction_ERCC2	0.992955
EPB41_interaction_MFN2	0.980392
EPB41_interaction_TCIRG1	0.983507
EPB41_interaction_WDR74	0.987287
EPB41_interaction_ANO9	0.985655
EPB41_interaction_AAMP	0.985632
EPB41_interaction_JMJD6	0.986883
EPB41_interaction_GNA12	0.984282
EPB41_interaction_TFAP4	0.987677
EPB41_interaction_INSIG1	0.981143
EPB41_interaction_ITGA3	0.992988
EPB41_interaction_NCOA1	0.983774
EPB41_interaction_GRB2	0.984446
EPB41_interaction_IFT122	0.98586
EPB41_interaction_CAPZB	0.981781
GNA12_interaction_BMP1	0.995396
GNA12_interaction_BRAF	0.985398
GNA12_interaction_CAPN1	0.995765
GNA12_interaction_E2F4	0.983986
GNA12_interaction_TUG1	0.989629
GNA12_interaction_ABI1	0.990241
GNA12_interaction_BAIAP2	0.994507
GNA12_interaction_CAPN3	0.98765
GNA12_interaction_MFN2	0.994113
GNA12_interaction_PPP3CB	0.986018
GNA12_interaction_ANO9	0.996256
GNA12_interaction_JMJD6	0.996358
GNA12_interaction_SLC12A6	0.993748
GNA12_interaction_SYK	0.982378
GNA12_interaction_TFAP4	0.996638
GNA12_interaction_INSIG1	0.991837
GNA12_interaction_ITGA2	0.986763
GNA12_interaction_ITGA3	0.986245
GNA12_interaction_ESRP2	0.981305
GNA12_interaction_GRB2	0.991706
GNA12_interaction_IFT122	0.997167
GNA12_interaction_SEMA3A	0.988386
ZNF148_interaction_BMP1	0.98183
ZNF148_interaction_BRAF	0.993916
ZNF148_interaction_CAPN1	0.988311
ZNF148_interaction_ABI1	0.981878
ZNF148_interaction_BAIAP2	0.982514
ZNF148_interaction_CAPN3	0.980685
ZNF148_interaction_PPP3CB	0.989015
ZNF148_interaction_ANO9	0.984422
ZNF148_interaction_BCAS3	0.981358
ZNF148_interaction_JMJD6	0.98814
ZNF148_interaction_SLC12A6	0.983507
ZNF148_interaction_SYK	0.993303
ZNF148_interaction_TFAP4	0.986845
ZNF148_interaction_INSIG1	0.986058
ZNF148_interaction_ITGA2	0.990977
ZNF148_interaction_NCOA1	0.987951
ZNF148_interaction_GRB2	0.985336
ZNF148_interaction_IFT122	0.986329
ZNF148_interaction_SEMA3A	0.993665
ZNF148_interaction_CAPZB	0.989052
ZNF148_interaction_BCL11A	0.980062
ZNF148_interaction_DDHD1	0.990741
ZNF148_interaction_GNA12	0.98778
ITPKA_interaction_BMP1	0.991271
ITPKA_interaction_CAPN1	0.985835
ITPKA_interaction_E2F4	0.981685
ITPKA_interaction_ABI1	0.98081
ITPKA_interaction_BAIAP2	0.983111
ITPKA_interaction_MFN2	0.987246
ITPKA_interaction_ANO9	0.987126
ITPKA_interaction_JMJD6	0.986676
ITPKA_interaction_SLC12A6	0.987062
ITPKA_interaction_TFAP4	0.989112
ITPKA_interaction_INSIG1	0.989894
ITPKA_interaction_ITGA3	0.982979
ITPKA_interaction_NCOA1	0.982467
ITPKA_interaction_ALDH1A3	0.987797
ITPKA_interaction_GRB2	0.985387
ITPKA_interaction_IFT122	0.990934
ITPKA_interaction_VEGFA	0.981769
ITPKA_interaction_CAPZB	0.988314
ITPKA_interaction_EPB41	0.981357
ITPKA_interaction_GNA12	0.988669
MYO19_interaction_BMP1	0.991028
MYO19_interaction_CAPN1	0.988677
MYO19_interaction_TUG1	0.98207
MYO19_interaction_ABI1	0.982852
MYO19_interaction_BAIAP2	0.989411
MYO19_interaction_CAPN3	0.981368
MYO19_interaction_MFN2	0.993396
MYO19_interaction_ANO9	0.994214
MYO19_interaction_JMJD6	0.990544
MYO19_interaction_SLC12A6	0.98695
MYO19_interaction_TFAP4	0.99091
MYO19_interaction_INSIG1	0.987832
MYO19_interaction_NCOA1	0.990643
MYO19_interaction_GRB2	0.984838
MYO19_interaction_IFT122	0.99264
MYO19_interaction_SEMA3A	0.982731
MYO19_interaction_CAPZB	0.988863
MYO19_interaction_DDHD1	0.984252
MYO19_interaction_EPB41	0.98003
MYO19_interaction_GNA12	0.996416
MYO19_interaction_ZNF148	0.981245
MYO19_interaction_ITPKA	0.987242
PARP6_interaction_BMP1	0.987782
PARP6_interaction_BRAF	0.982199
PARP6_interaction_CAPN1	0.991395
PARP6_interaction_E2F4	0.992813
PARP6_interaction_TUG1	0.982928
PARP6_interaction_ABI1	0.99264
PARP6_interaction_BAIAP2	0.993734
PARP6_interaction_CAPN3	0.996218
PARP6_interaction_PPP3CB	0.981737
PARP6_interaction_TCIRG1	0.981504
PARP6_interaction_WDR74	0.990931
PARP6_interaction_ANO9	0.991118
PARP6_interaction_JMJD6	0.989756
PARP6_interaction_SLC12A6	0.990596
PARP6_interaction_TFAP4	0.993158
PARP6_interaction_INSIG1	0.992784
PARP6_interaction_ITGA2	0.98459
PARP6_interaction_ITGA3	0.990544
PARP6_interaction_NCOA1	0.993493
PARP6_interaction_MDM4	0.991327
PARP6_interaction_GRB2	0.989109
PARP6_interaction_IFT122	0.993312
PARP6_interaction_SEMA3A	0.987297
PARP6_interaction_CAPZB	0.993645
PARP6_interaction_BCL11A	0.987762
PARP6_interaction_DDHD1	0.988098
PARP6_interaction_EPB41	0.982219
PARP6_interaction_GNA12	0.989772
PARP6_interaction_ZNF148	0.981889
PARP6_interaction_MYO19	0.986064
AC116407.1_interaction_CAPN1	0.983847
AC116407.1_interaction_TUG1	0.989435
AC116407.1_interaction_ABI1	0.992118
AC116407.1_interaction_HNRNPA1P33	0.986061
AC116407.1_interaction_CAPN3	0.982998
AC116407.1_interaction_TCIRG1	0.980093
AC116407.1_interaction_WDR74	0.980468
AC116407.1_interaction_AAMP	0.989964
AC116407.1_interaction_TFAP4	0.982574
AC116407.1_interaction_ITGA3	0.992408
AC116407.1_interaction_NCOA1	0.98263
AC116407.1_interaction_PLOD3	0.985234
AC116407.1_interaction_CAPZB	0.980122
AC116407.1_interaction_CUX1	0.984977
AC116407.1_interaction_EPB41	0.98834
AC116407.1_interaction_PARP6	0.980072
RNF157_interaction_BMP1	0.992317
RNF157_interaction_CAPN1	0.993396
RNF157_interaction_E2F4	0.993764
RNF157_interaction_TUG1	0.981192
RNF157_interaction_ABI1	0.990341
RNF157_interaction_BAIAP2	0.984005
RNF157_interaction_CAPN3	0.980829
RNF157_interaction_MFN2	0.980953
RNF157_interaction_WDR74	0.983029
RNF157_interaction_ANO9	0.989739
RNF157_interaction_JMJD6	0.991325
RNF157_interaction_SLC12A6	0.984386
RNF157_interaction_TFAP4	0.994224
RNF157_interaction_INSIG1	0.995923
RNF157_interaction_ITGA3	0.993091
RNF157_interaction_NCOA1	0.986281
RNF157_interaction_ESRP2	0.985682
RNF157_interaction_GRB2	0.98957
RNF157_interaction_IFT122	0.992636
RNF157_interaction_SEMA3A	0.981297
RNF157_interaction_CAPZB	0.993549
RNF157_interaction_DDHD1	0.983818
RNF157_interaction_EPB41	0.981272
RNF157_interaction_GNA12	0.9898
RNF157_interaction_ZNF148	0.98434
RNF157_interaction_ITPKA	0.986981
RNF157_interaction_MYO19	0.985667
RNF157_interaction_PARP6	0.987074
STK11_interaction_BMP1	0.989432
STK11_interaction_BRAF	0.980511
STK11_interaction_CAPN1	0.99539
STK11_interaction_E2F4	0.990639
STK11_interaction_TUG1	0.993524
STK11_interaction_ABI1	0.997296
STK11_interaction_BAIAP2	0.99047
STK11_interaction_CAPN3	0.988475
STK11_interaction_PPP3CB	0.982866
STK11_interaction_WDR74	0.989276
STK11_interaction_ANO9	0.98923
STK11_interaction_AAMP	0.989867
STK11_interaction_JMJD6	0.993085
STK11_interaction_SLC12A6	0.988073
STK11_interaction_TFAP4	0.995899
STK11_interaction_INSIG1	0.993069
STK11_interaction_ITGA2	0.982728
STK11_interaction_ITGA3	0.995525
STK11_interaction_NCOA1	0.992644
STK11_interaction_MDM4	0.980665
STK11_interaction_ESRP2	0.982064
STK11_interaction_GRB2	0.989551
STK11_interaction_IFT122	0.993658
STK11_interaction_CAPZB	0.994338
STK11_interaction_BCL11A	0.98417
STK11_interaction_CUX1	0.982316
STK11_interaction_DDHD1	0.987537
STK11_interaction_EPB41	0.988879
STK11_interaction_GNA12	0.991662
STK11_interaction_ZNF148	0.981334
STK11_interaction_ITPKA	0.982353
STK11_interaction_MYO19	0.985098
STK11_interaction_PARP6	0.990846
STK11_interaction_AC116407.1	0.989863
STK11_interaction_RNF157	0.993148
STK11_interaction_SEMA3A	0.984255
PTGES3_interaction_BMP1	0.987906
PTGES3_interaction_CAPN1	0.988555
PTGES3_interaction_E2F4	0.990051
PTGES3_interaction_TSKU	0.981958
PTGES3_interaction_ABI1	0.989154
PTGES3_interaction_BAIAP2	0.985695
PTGES3_interaction_CAPN3	0.98592
PTGES3_interaction_TCIRG1	0.984482
PTGES3_interaction_ANO9	0.989021
PTGES3_interaction_SLC12A6	0.987899
PTGES3_interaction_TFAP4	0.991299
PTGES3_interaction_INSIG1	0.996284
PTGES3_interaction_NCOA1	0.986671
PTGES3_interaction_MDM4	0.98498
PTGES3_interaction_ALDH1A3	0.98736
PTGES3_interaction_GRB2	0.987757
PTGES3_interaction_YAP1	0.984429
PTGES3_interaction_CAPZB	0.991425
PTGES3_interaction_DDHD1	0.981786
PTGES3_interaction_EPB41	0.980656
PTGES3_interaction_GNA12	0.988246
PTGES3_interaction_ITPKA	0.994708
PTGES3_interaction_MYO19	0.986746
PTGES3_interaction_PARP6	0.98854
PTGES3_interaction_RNF157	0.992402
PTGES3_interaction_STK11	0.988135
PTGES3_interaction_VEGFA	0.986347
PTGES3_interaction_AC090192.2	0.984043
PTGES3_interaction_ESRP2	0.982245
PTGES3_interaction_IFT122	0.993085
PTGES3_interaction_ITGA3	0.989237
PTGES3_interaction_JMJD6	0.988134
AC091171.1_interaction_BMP1	0.990226
AC091171.1_interaction_BRAF	0.982496
AC091171.1_interaction_CAPN1	0.992401
AC091171.1_interaction_E2F4	0.980185
AC091171.1_interaction_TUG1	0.985114
AC091171.1_interaction_ABI1	0.991123
AC091171.1_interaction_BAIAP2	0.99344
AC091171.1_interaction_CAPN3	0.988373
AC091171.1_interaction_MFN2	0.986453
AC091171.1_interaction_PPP3CB	0.982455
AC091171.1_interaction_ANO9	0.993013
AC091171.1_interaction_SLC12A6	0.995348
AC091171.1_interaction_TFAP4	0.994921
AC091171.1_interaction_INSIG1	0.991919
AC091171.1_interaction_ITGA2	0.985348
AC091171.1_interaction_NCOA1	0.994935
AC091171.1_interaction_MDM4	0.982284
AC091171.1_interaction_GRB2	0.993007
AC091171.1_interaction_CAPZB	0.994044
AC091171.1_interaction_BCL11A	0.986861
AC091171.1_interaction_DDHD1	0.990646
AC091171.1_interaction_EPB41	0.983497
AC091171.1_interaction_GNA12	0.994137
AC091171.1_interaction_ZNF148	0.981067
AC091171.1_interaction_ITPKA	0.990305
AC091171.1_interaction_MYO19	0.988484
AC091171.1_interaction_PARP6	0.988612
AC091171.1_interaction_RNF157	0.983614
AC091171.1_interaction_SEMA3A	0.985682
AC091171.1_interaction_STK11	0.988977
AC091171.1_interaction_IFT122	0.99622
AC091171.1_interaction_ITGA3	0.985787
AC091171.1_interaction_JMJD6	0.992641
AC091171.1_interaction_PTGES3	0.989563
NFASC_interaction_ABLIM1	0.993163
NFASC_interaction_BRAF	0.98113
NFASC_interaction_PPP3CB	0.995631
NFASC_interaction_SLC12A6	0.983933
NFASC_interaction_SYK	0.984177
NFASC_interaction_ITGA2	0.990562
NFASC_interaction_NCOA1	0.982448
NFASC_interaction_CAMSAP3	0.981483
NFASC_interaction_CAPZB	0.984306
NFASC_interaction_DDHD1	0.981805
NFASC_interaction_ZNF148	0.983442
NFASC_interaction_SEMA3A	0.989128
NFASC_interaction_ESRP2	0.986021
ALDH1A3_interaction_INSIG1	0.980182
CAMSAP3_interaction_ABLIM1	0.98199
BCL11A_interaction_BRAF	0.985413
BCL11A_interaction_CAPN1	0.985033
BCL11A_interaction_TUG1	0.984567
BCL11A_interaction_ABI1	0.988636
BCL11A_interaction_BAIAP2	0.992099
BCL11A_interaction_CAPN3	0.993851
BCL11A_interaction_PPP3CB	0.985071
BCL11A_interaction_ANO9	0.980501
BCL11A_interaction_TFAP4	0.984644
BCL11A_interaction_INSIG1	0.981893
BCL11A_interaction_ITGA2	0.989026
BCL11A_interaction_NCOA1	0.99056
BCL11A_interaction_MDM4	0.983203
BCL11A_interaction_GNA12	0.986461
BCL11A_interaction_SEMA3A	0.989
BCL11A_interaction_BCAS3	0.98211
BCL11A_interaction_IFT122	0.986127
BCL11A_interaction_JMJD6	0.982983
BCL11A_interaction_SLC12A6	0.988247
BCL11A_interaction_SYK	0.98115
GRB2_interaction_BMP1	0.990566
GRB2_interaction_BRAF	0.982104
GRB2_interaction_CAPN1	0.994029
GRB2_interaction_E2F4	0.987182
GRB2_interaction_TUG1	0.980924
GRB2_interaction_ABI1	0.989645
GRB2_interaction_BAIAP2	0.989183
GRB2_interaction_CAPN3	0.985405
GRB2_interaction_MFN2	0.982631
GRB2_interaction_TFAP4	0.995012
GRB2_interaction_INSIG1	0.993093
GRB2_interaction_ITGA2	0.986509
GRB2_interaction_SEMA3A	0.982671
GRB2_interaction_IFT122	0.995429
ITGA2_interaction_ABLIM1	0.980091
ITGA2_interaction_BRAF	0.990642
ITGA2_interaction_CAPN1	0.987582
ITGA2_interaction_TFAP4	0.985141
ITGA2_interaction_INSIG1	0.984542
ITGA2_interaction_IFT122	0.986744
ITGA3_interaction_BMP1	0.988427
ITGA3_interaction_CAPN1	0.994047
ITGA3_interaction_E2F4	0.994862
ITGA3_interaction_TUG1	0.98883
ITGA3_interaction_ABI1	0.995139
ITGA3_interaction_BAIAP2	0.986337
ITGA3_interaction_HNRNPA1P33	0.986409
ITGA3_interaction_CAPN3	0.985803
ITGA3_interaction_ERCC2	0.981809
ITGA3_interaction_TCIRG1	0.983834
ITGA3_interaction_TFAP4	0.993635
ITGA3_interaction_INSIG1	0.993346
ITGA3_interaction_MDM4	0.981231
ITGA3_interaction_AAMP	0.987765
ITGA3_interaction_GRB2	0.990624
ITGA3_interaction_IFT122	0.991157
MDM4_interaction_CAPN1	0.982505
MDM4_interaction_E2F4	0.981192
MDM4_interaction_TFAP4	0.982147
MDM4_interaction_INSIG1	0.986407
MDM4_interaction_IFT122	0.985577
MYO9A_interaction_FOXO3	0.985031
PLOD3_interaction_AAMP	0.988553
PLXNA1_interaction_BRAF	0.980728
RAB10_interaction_EIF1	0.985005
SEMA3A_interaction_BMP1	0.980921
SEMA3A_interaction_BRAF	0.995246
SEMA3A_interaction_CAPN1	0.989102
SEMA3A_interaction_TFAP4	0.987005
SEMA3A_interaction_INSIG1	0.986877
SEMA3A_interaction_IFT122	0.986814
SEMA3A_interaction_ITGA2	0.995465
TMEM79_interaction_BMP1	0.987637
TMEM79_interaction_MFN2	0.981187
TMEM79_interaction_ANO9	0.980127
TMEM79_interaction_GNA12	0.98009
AAMP_interaction_CAPN1	0.982362
AAMP_interaction_TUG1	0.98975
AAMP_interaction_TFAP4	0.981465
HEMK1_interaction_CUX1	0.987945
HEMK1_interaction_LRP1	0.987384
HEMK1_interaction_ADAM15	0.984558
BCAS3_interaction_CAPN1	0.981049
BCAS3_interaction_BAIAP2	0.983529
BCAS3_interaction_ITGA2	0.985441
BCAS3_interaction_SEMA3A	0.982276
AC090192.2_interaction_TSKU	0.982178
CYBB_interaction_CAMK1	0.996203
ESRP2_interaction_BMP1	0.981246
ESRP2_interaction_CAPN1	0.981283
GZF1_interaction_C8orf82	0.982899
HLA-G_interaction_MAFB	0.990722
IFT122_interaction_BMP1	0.995341
IFT122_interaction_BRAF	0.983119
IFT122_interaction_CAPN1	0.996636
IFT122_interaction_E2F4	0.989411
IFT122_interaction_TFAP4	0.9986
IFT122_interaction_ESRP2	0.985756
JMJD6_interaction_BMP1	0.993975
JMJD6_interaction_BRAF	0.984411
JMJD6_interaction_CAPN1	0.997254
JMJD6_interaction_E2F4	0.987225
JMJD6_interaction_TUG1	0.990686
JMJD6_interaction_ABI1	0.992601
JMJD6_interaction_BAIAP2	0.991087
JMJD6_interaction_CAPN3	0.986565
JMJD6_interaction_MFN2	0.988246
JMJD6_interaction_TFAP4	0.996864
JMJD6_interaction_INSIG1	0.99368
JMJD6_interaction_SYK	0.98101
JMJD6_interaction_GRB2	0.992077
JMJD6_interaction_ITGA2	0.986471
JMJD6_interaction_ITGA3	0.991354
JMJD6_interaction_SEMA3A	0.987366
JMJD6_interaction_YAP1	0.980606
JMJD6_interaction_AAMP	0.981747
JMJD6_interaction_ESRP2	0.980375
JMJD6_interaction_IFT122	0.996253
LRP1_interaction_PLOD3	0.982329
LRP1_interaction_AAMP	0.980674
NAA15_interaction_CNOT2	0.993987
EIF1_interaction_BTG1	0.986631
PRKACA_interaction_SPI1	0.989443
RASA1_interaction_OSBPL9	0.990329
RNH1_interaction_ABI1	0.980167
RNH1_interaction_TCIRG1	0.981704
RNH1_interaction_ITGA3	0.980359
RNH1_interaction_IFT122	0.980208
SLC12A6_interaction_BMP1	0.988995
SLC12A6_interaction_BRAF	0.984403
SLC12A6_interaction_CAPN1	0.993335
SLC12A6_interaction_E2F4	0.981155
SLC12A6_interaction_TUG1	0.984657
SLC12A6_interaction_ABI1	0.989344
SLC12A6_interaction_BAIAP2	0.993931
SLC12A6_interaction_CAPN3	0.990922
SLC12A6_interaction_MFN2	0.985554
SLC12A6_interaction_PPP3CB	0.987011
SLC12A6_interaction_TFAP4	0.9931
SLC12A6_interaction_INSIG1	0.992162
SLC12A6_interaction_SYK	0.981547
SLC12A6_interaction_GRB2	0.994209
SLC12A6_interaction_ITGA2	0.991915
SLC12A6_interaction_ITGA3	0.985949
SLC12A6_interaction_MDM4	0.98606
SLC12A6_interaction_SEMA3A	0.988066
SLC12A6_interaction_ESRP2	0.984548
SLC12A6_interaction_IFT122	0.995344
SLC12A6_interaction_JMJD6	0.992303
SPI1_interaction_MAFB	0.983036
SPI1_interaction_PTEN	0.980629
SYK_interaction_BRAF	0.998226
SYK_interaction_CAPN1	0.982943
SYK_interaction_TFAP4	0.983036
SYK_interaction_ITGA2	0.988006
SYK_interaction_PLXNA1	0.98443
SYK_interaction_SEMA3A	0.992077
SYK_interaction_IFT122	0.980361
TNFAIP3_interaction_PIKFYVE	0.981852
VEGFA_interaction_ALDH1A3	0.992238
VEGFA_interaction_MDM4	0.980776
YAP1_interaction_INSIG1	0.982267
YAP1_interaction_IFT122	0.980709
