# Supplementary material for: Analysis of Dormancy-Associated Transcriptional Networks Reveals a Shared Quiescence Signature in Lung and Colorectal Cancer
Source: Int J Mol Sci. 2022 Aug 30;23(17):9869. doi: 10.3390/ijms23179869 (PMC9456317; doi:10.3390/ijms23179869)
Supplement: Supplementary file 1 [file ijms-23-09869-s001.zip › Table S15.xlsx]

## Sheet: Sheet1
name	Strength
BMP1_interaction_ADAM15	0.99457
BMP1_interaction_ALDH1A3	0.992742
BRAF_interaction_ALDH1A3	0.989539
CAPN1_interaction_ADAM15	0.994495
CAPN1_interaction_ALDH1A3	0.994373
CAPN1_interaction_BMP1	0.998544
E2F4_interaction_ADAM15	0.997702
E2F4_interaction_ALDH1A3	0.991951
E2F4_interaction_BMP1	0.999216
E2F4_interaction_CAPN1	0.998828
E2F4_interaction_CHD7	0.99295
FGFR1_interaction_CAPN1	0.985938
FGFR1_interaction_E2F4	0.985719
FGFR3_interaction_ADAM15	0.9895
FGFR3_interaction_CAPN1	0.987332
FGFR3_interaction_CHD7	0.985341
FGFR3_interaction_E2F4	0.987119
FGFR3_interaction_FAT1	0.987595
HRAS_interaction_FGFR3	0.991976
PAM_interaction_ABLIM1	0.9853
TSKU_interaction_ADAM15	0.991668
TSKU_interaction_ALDH1A3	0.990029
TSKU_interaction_BMP1	0.996574
TSKU_interaction_CAPN1	0.995694
TSKU_interaction_CHD7	0.990864
TSKU_interaction_E2F4	0.996286
TSKU_interaction_FAT1	0.996822
TSKU_interaction_GZF1	0.997628
TSKU_interaction_TFAP4	0.995051
TSKU_interaction_IFT122	0.99653
TSKU_interaction_INSIG1	0.996654
TSKU_interaction_MDM4	0.987227
TSKU_interaction_MFN2	0.997168
TSKU_interaction_NPHP3	0.987912
TSKU_interaction_PALB2	0.985328
TSKU_interaction_PLOD3	0.996836
TSKU_interaction_TCIRG1	0.989121
TSKU_interaction_TNNT2	0.986082
TUG1_interaction_ADAM15	0.988105
TUG1_interaction_ALDH1A3	0.998341
TUG1_interaction_BMP1	0.994864
TUG1_interaction_BRAF	0.990241
TUG1_interaction_CAPN1	0.996741
TUG1_interaction_CHD7	0.999588
TUG1_interaction_E2F4	0.994146
TUG1_interaction_FAT1	0.997618
TUG1_interaction_FGFR3	0.986719
TUG1_interaction_GZF1	0.996452
TUG1_interaction_TFAP4	0.998103
TUG1_interaction_IFT122	0.998181
TUG1_interaction_INSIG1	0.99697
TUG1_interaction_ITGA2	0.993727
TUG1_interaction_MDM4	0.998733
TUG1_interaction_MFN2	0.997129
TUG1_interaction_NPHP3	0.997525
TUG1_interaction_PALB2	0.985993
TUG1_interaction_PLOD3	0.998063
TUG1_interaction_SEMA3A	0.994923
TUG1_interaction_SYK	0.987418
TUG1_interaction_TCIRG1	0.995121
TUG1_interaction_TNNT2	0.993167
TUG1_interaction_TSKU	0.993102
ABI1_interaction_ADAM15	0.988025
ABI1_interaction_ALDH1A3	0.99748
ABI1_interaction_BMP1	0.99477
ABI1_interaction_BRAF	0.989509
ABI1_interaction_CAPN1	0.996488
ABI1_interaction_CHD7	0.999205
ABI1_interaction_E2F4	0.994053
ABI1_interaction_FAT1	0.997467
ABI1_interaction_FGFR3	0.986267
ABI1_interaction_GZF1	0.996459
ABI1_interaction_TFAP4	0.998404
ABI1_interaction_IFT122	0.998553
ABI1_interaction_INSIG1	0.997626
ABI1_interaction_ITGA2	0.993371
ABI1_interaction_MDM4	0.998763
ABI1_interaction_MFN2	0.996591
ABI1_interaction_NPHP3	0.997425
ABI1_interaction_PALB2	0.985562
ABI1_interaction_PLOD3	0.998097
ABI1_interaction_SEMA3A	0.994372
ABI1_interaction_SYK	0.987034
ABI1_interaction_TCIRG1	0.995763
ABI1_interaction_TNNT2	0.994154
ABI1_interaction_TSKU	0.993008
ABI1_interaction_TUG1	0.99978
ABI1_interaction_VEGFA	0.996023
ABI1_interaction_AAMP	0.9981
ACTN1_interaction_ADAM15	0.989626
ACTN1_interaction_ALDH1A3	0.987967
ACTN1_interaction_BMP1	0.988663
ACTN1_interaction_CAPN1	0.993763
ACTN1_interaction_CHD7	0.99105
ACTN1_interaction_E2F4	0.99143
ACTN1_interaction_FAT1	0.993398
ACTN1_interaction_FGFR3	0.991797
ACTN1_interaction_GZF1	0.990847
ACTN1_interaction_TFAP4	0.991378
ACTN1_interaction_HRAS	0.987111
ACTN1_interaction_IFT122	0.992855
ACTN1_interaction_INSIG1	0.990801
ACTN1_interaction_ITGA2	0.990073
ACTN1_interaction_MDM4	0.988671
ACTN1_interaction_MFN2	0.991338
ACTN1_interaction_NPHP3	0.991624
ACTN1_interaction_PALB2	0.991833
ACTN1_interaction_PLOD3	0.987657
ACTN1_interaction_TCIRG1	0.991632
ACTN1_interaction_TSKU	0.988682
ACTN1_interaction_TUG1	0.991602
ACTN1_interaction_VEGFA	0.9869
ACTN1_interaction_AAMP	0.993016
ACTN1_interaction_ABI1	0.99133
BAIAP2_interaction_BMP1	0.995256
BAIAP2_interaction_CAPN1	0.996637
BAIAP2_interaction_CHD7	0.997842
BAIAP2_interaction_E2F4	0.994422
BAIAP2_interaction_FAT1	0.995635
BAIAP2_interaction_FGFR1	0.986887
BAIAP2_interaction_GZF1	0.993107
BAIAP2_interaction_TFAP4	0.997206
BAIAP2_interaction_IFT122	0.996333
BAIAP2_interaction_INSIG1	0.99393
BAIAP2_interaction_ITGA2	0.988497
BAIAP2_interaction_MDM4	0.997449
BAIAP2_interaction_MFN2	0.993573
BAIAP2_interaction_NPHP3	0.998897
BAIAP2_interaction_PLOD3	0.994752
BAIAP2_interaction_SEMA3A	0.99
BAIAP2_interaction_TCIRG1	0.994299
BAIAP2_interaction_TNNT2	0.99067
BAIAP2_interaction_TSKU	0.989275
BAIAP2_interaction_TUG1	0.997756
BAIAP2_interaction_VEGFA	0.9961
BAIAP2_interaction_AAMP	0.994659
BAIAP2_interaction_ABI1	0.997896
BAIAP2_interaction_ACTN1	0.991559
BAIAP2_interaction_ADAM15	0.988682
BAIAP2_interaction_ALDH1A3	0.99592
HNRNPA1P33_interaction_CAPN1	0.987539
HNRNPA1P33_interaction_E2F4	0.987258
HNRNPA1P33_interaction_FGFR3	0.994982
HNRNPA1P33_interaction_HRAS	0.990895
HNRNPA1P33_interaction_PALB2	0.99509
HNRNPA1P33_interaction_PTK2	0.990327
HNRNPA1P33_interaction_TCIRG1	0.989215
HNRNPA1P33_interaction_AAMP	0.986534
HNRNPA1P33_interaction_ACTN1	0.994749
HNRNPA1P33_interaction_ADAM15	0.990939
HNRNPA1P33_interaction_BCL6	0.994672
HNRNPA1P33_interaction_BRD2	0.988197
CAPN3_interaction_BMP1	0.988068
CAPN3_interaction_BRAF	0.989586
CAPN3_interaction_CAPN1	0.991389
CAPN3_interaction_CHD7	0.99809
CAPN3_interaction_E2F4	0.987225
CAPN3_interaction_FAT1	0.992723
CAPN3_interaction_GZF1	0.988374
CAPN3_interaction_TFAP4	0.992471
CAPN3_interaction_IFT122	0.992088
CAPN3_interaction_INSIG1	0.989307
CAPN3_interaction_ITGA2	0.993361
CAPN3_interaction_MDM4	0.998654
CAPN3_interaction_MFN2	0.990386
CAPN3_interaction_NPHP3	0.997621
CAPN3_interaction_PLOD3	0.99264
CAPN3_interaction_SEMA3A	0.992978
CAPN3_interaction_SYK	0.985464
CAPN3_interaction_TCIRG1	0.991251
CAPN3_interaction_TNNT2	0.987016
CAPN3_interaction_TUG1	0.99722
CAPN3_interaction_VEGFA	0.998717
CAPN3_interaction_AAMP	0.991796
CAPN3_interaction_ABI1	0.99658
CAPN3_interaction_ACTN1	0.987287
CAPN3_interaction_ALDH1A3	0.998646
CAPN3_interaction_BAIAP2	0.996071
CAPN3_interaction_BCAS3	0.98555
CAPN3_interaction_BRD2	0.995558
ERCC1_interaction_BMP1	0.99303
ERCC1_interaction_CAPN1	0.995068
ERCC1_interaction_CHD7	0.991902
ERCC1_interaction_E2F4	0.992299
ERCC1_interaction_FAT1	0.990743
ERCC1_interaction_GZF1	0.995541
ERCC1_interaction_TFAP4	0.995241
ERCC1_interaction_IFT122	0.994823
ERCC1_interaction_INSIG1	0.996732
ERCC1_interaction_ITGA2	0.986538
ERCC1_interaction_MDM4	0.990579
ERCC1_interaction_MFN2	0.994717
ERCC1_interaction_NPHP3	0.989749
ERCC1_interaction_PLOD3	0.993895
ERCC1_interaction_SEMA3A	0.993938
ERCC1_interaction_TCIRG1	0.988936
ERCC1_interaction_TNNT2	0.987934
ERCC1_interaction_TSKU	0.991853
ERCC1_interaction_TUG1	0.994074
ERCC1_interaction_VEGFA	0.986248
ERCC1_interaction_AAMP	0.996269
ERCC1_interaction_ABI1	0.994721
ERCC1_interaction_ACTN1	0.986923
ERCC1_interaction_ADAM15	0.985178
ERCC1_interaction_ALDH1A3	0.98963
ERCC1_interaction_BAIAP2	0.99223
ERCC1_interaction_BRD2	0.993421
ERCC1_interaction_CAPN3	0.987883
ERCC1_interaction_AC090192.2	0.992998
ERCC2_interaction_E2F4	0.986433
ERCC2_interaction_FGFR1	0.985523
ERCC2_interaction_FGFR3	0.985067
ERCC2_interaction_PTK2	0.991475
ERCC2_interaction_TCIRG1	0.985599
ERCC2_interaction_ACTN1	0.985449
ERCC2_interaction_ADAM15	0.993895
ERCC2_interaction_BCAS3	0.985466
ERCC2_interaction_BCL6	0.995133
ERCC2_interaction_HNRNPA1P33	0.992976
MFN2_interaction_BMP1	0.997057
MFN2_interaction_BRAF	0.986591
MFN2_interaction_CAPN1	0.998344
MFN2_interaction_CHD7	0.996105
MFN2_interaction_E2F4	0.996664
MFN2_interaction_FAT1	0.997165
MFN2_interaction_FGFR3	0.988205
MFN2_interaction_GZF1	0.999598
MFN2_interaction_INSIG1	0.99799
MFN2_interaction_MDM4	0.992066
MFN2_interaction_ADAM15	0.990867
MFN2_interaction_ALDH1A3	0.994513
MFN2_interaction_TFAP4	0.99791
MFN2_interaction_IFT122	0.996949
MFN2_interaction_ITGA2	0.989118
MYL9_interaction_HLA-G	0.994691
MYL9_interaction_MAFB	0.993654
C8orf82_interaction_BMP1	0.993726
C8orf82_interaction_BRAF	0.987301
C8orf82_interaction_CAPN1	0.993243
C8orf82_interaction_CHD7	0.998075
C8orf82_interaction_E2F4	0.992371
C8orf82_interaction_FAT1	0.996765
C8orf82_interaction_GZF1	0.992967
C8orf82_interaction_INSIG1	0.992816
C8orf82_interaction_MDM4	0.99728
C8orf82_interaction_NPHP3	0.99515
C8orf82_interaction_PLOD3	0.99771
C8orf82_interaction_SEMA3A	0.991441
C8orf82_interaction_TCIRG1	0.993472
C8orf82_interaction_TNNT2	0.991688
C8orf82_interaction_TSKU	0.99131
C8orf82_interaction_TUG1	0.998021
C8orf82_interaction_VEGFA	0.994913
C8orf82_interaction_YAP1	0.98756
C8orf82_interaction_AAMP	0.994242
C8orf82_interaction_ABI1	0.997339
C8orf82_interaction_ACTN1	0.985883
C8orf82_interaction_ADAM15	0.987043
C8orf82_interaction_ALDH1A3	0.998421
C8orf82_interaction_BAIAP2	0.995345
C8orf82_interaction_BCAS3	0.987993
C8orf82_interaction_BRD2	0.996118
C8orf82_interaction_CAPN3	0.995885
C8orf82_interaction_AC090192.2	0.995925
C8orf82_interaction_ERCC1	0.988331
C8orf82_interaction_GRB2	0.988222
C8orf82_interaction_TFAP4	0.994366
C8orf82_interaction_IFT122	0.995502
C8orf82_interaction_ITGA2	0.991436
C8orf82_interaction_ITGA3	0.993455
C8orf82_interaction_ITGA5	0.991861
C8orf82_interaction_JMJD6	0.99527
C8orf82_interaction_MFN2	0.994247
PALB2_interaction_CAPN1	0.988715
PALB2_interaction_E2F4	0.987992
PALB2_interaction_FAT1	0.987095
PALB2_interaction_FGFR3	0.998564
PALB2_interaction_GZF1	0.988435
PALB2_interaction_HRAS	0.990987
PALB2_interaction_INSIG1	0.986112
PALB2_interaction_ADAM15	0.990552
PALB2_interaction_TFAP4	0.986247
PALB2_interaction_IFT122	0.986203
PALB2_interaction_ITGA2	0.98556
PALB2_interaction_MFN2	0.988839
PPP3CB_interaction_CAPN1	0.986061
PPP3CB_interaction_CHD7	0.988897
PPP3CB_interaction_ESRP2	0.988976
PPP3CB_interaction_FAT1	0.988851
PPP3CB_interaction_GZF1	0.985792
PPP3CB_interaction_INSIG1	0.989026
PPP3CB_interaction_MDM4	0.98811
PPP3CB_interaction_SEMA3A	0.987439
PPP3CB_interaction_TUG1	0.989224
PPP3CB_interaction_VEGFA	0.985852
PPP3CB_interaction_AAMP	0.985881
PPP3CB_interaction_ABI1	0.989212
PPP3CB_interaction_ACTN1	0.98707
PPP3CB_interaction_ALDH1A3	0.985331
PPP3CB_interaction_BAIAP2	0.989074
PPP3CB_interaction_BRD2	0.986097
PPP3CB_interaction_CAPN3	0.986285
PPP3CB_interaction_AC090192.2	0.992217
PPP3CB_interaction_ERCC1	0.986789
PPP3CB_interaction_TFAP4	0.986439
PPP3CB_interaction_IFT122	0.98949
PPP3CB_interaction_ITGA2	0.987857
PPP3CB_interaction_ITGA5	0.985542
PPP3CB_interaction_MFN2	0.986211
PPP3CB_interaction_NPHP3	0.992442
PPP3CB_interaction_POU5F1	0.985422
RRP7A_interaction_FGFR3	0.988657
RRP7A_interaction_ADAM15	0.988163
RRP7A_interaction_GRB2	0.987327
RRP7A_interaction_PALB2	0.989199
RRP7A_interaction_PTK2	0.988934
SUPT6H_interaction_SEMA3A	0.99305
SUPT6H_interaction_ERCC1	0.988414
TCIRG1_interaction_BMP1	0.990917
TCIRG1_interaction_CAPN1	0.992723
TCIRG1_interaction_CHD7	0.993782
TCIRG1_interaction_E2F4	0.993015
TCIRG1_interaction_FAT1	0.994315
TCIRG1_interaction_FGFR3	0.991354
TCIRG1_interaction_GZF1	0.990957
TCIRG1_interaction_INSIG1	0.992408
TCIRG1_interaction_MDM4	0.994998
TCIRG1_interaction_PLOD3	0.994062
TCIRG1_interaction_ADAM15	0.99234
TCIRG1_interaction_ALDH1A3	0.992309
TCIRG1_interaction_TFAP4	0.994007
TCIRG1_interaction_IFT122	0.996157
TCIRG1_interaction_ITGA2	0.989446
TCIRG1_interaction_MFN2	0.990503
TCIRG1_interaction_NPHP3	0.992329
TCIRG1_interaction_PALB2	0.98906
TCIRG1_interaction_PTK2	0.99115
WDR74_interaction_BMP1	0.996619
WDR74_interaction_BRAF	0.988207
WDR74_interaction_CAPN1	0.997922
WDR74_interaction_CHD7	0.997979
WDR74_interaction_E2F4	0.996078
WDR74_interaction_FAT1	0.99796
WDR74_interaction_FGFR3	0.987917
WDR74_interaction_GZF1	0.998896
WDR74_interaction_INSIG1	0.999244
WDR74_interaction_MDM4	0.996217
WDR74_interaction_PLOD3	0.998809
WDR74_interaction_SEMA3A	0.993729
WDR74_interaction_TSKU	0.99607
WDR74_interaction_TUG1	0.999096
WDR74_interaction_AAMP	0.999453
WDR74_interaction_ABI1	0.999273
WDR74_interaction_ACTN1	0.991858
WDR74_interaction_ADAM15	0.990152
WDR74_interaction_ALDH1A3	0.995903
WDR74_interaction_BAIAP2	0.996486
WDR74_interaction_BCAS3	0.985248
WDR74_interaction_BRD2	0.998799
WDR74_interaction_CAPN3	0.993497
WDR74_interaction_AC090192.2	0.997959
WDR74_interaction_ERCC1	0.996139
WDR74_interaction_GRB2	0.993652
WDR74_interaction_TFAP4	0.999227
WDR74_interaction_IFT122	0.999125
WDR74_interaction_ITGA2	0.991577
WDR74_interaction_ITGA3	0.997379
WDR74_interaction_ITGA5	0.993305
WDR74_interaction_JMJD6	0.998293
WDR74_interaction_MFN2	0.998696
WDR74_interaction_C8orf82	0.996133
WDR74_interaction_NPHP3	0.995226
WDR74_interaction_PALB2	0.987607
WDR74_interaction_ZNF596	0.987973
WDR74_interaction_POU5F1	0.995266
WDR74_interaction_PPP3CB	0.988473
WDR74_interaction_SLC12A6	0.995774
WDR74_interaction_SYK	0.986212
WDR74_interaction_TCIRG1	0.994702
WDR74_interaction_TNNT2	0.993006
WDR74_interaction_VEGFA	0.992975
ANO9_interaction_BMP1	0.993464
ANO9_interaction_CAPN1	0.99419
ANO9_interaction_CHD7	0.993212
ANO9_interaction_E2F4	0.992896
ANO9_interaction_FAT1	0.994028
ANO9_interaction_FGFR3	0.986209
ANO9_interaction_GZF1	0.996605
ANO9_interaction_INSIG1	0.997602
ANO9_interaction_MDM4	0.992634
ANO9_interaction_PLOD3	0.996293
ANO9_interaction_SEMA3A	0.991435
ANO9_interaction_TSKU	0.99489
ANO9_interaction_TUG1	0.995939
ANO9_interaction_AAMP	0.997512
ANO9_interaction_ABI1	0.996156
ANO9_interaction_ACTN1	0.988054
ANO9_interaction_ADAM15	0.986459
ANO9_interaction_ALDH1A3	0.99052
ANO9_interaction_BAIAP2	0.992064
ANO9_interaction_BRD2	0.994804
ANO9_interaction_CAPN3	0.987647
ANO9_interaction_AC090192.2	0.994904
ANO9_interaction_ERCC1	0.995446
ANO9_interaction_GRB2	0.990791
ANO9_interaction_TFAP4	0.996357
ANO9_interaction_IFT122	0.99817
ANO9_interaction_ITGA2	0.987083
ANO9_interaction_ITGA3	0.992894
ANO9_interaction_JMJD6	0.994739
ANO9_interaction_MFN2	0.9959
ANO9_interaction_C8orf82	0.993036
ANO9_interaction_NPHP3	0.9901
ANO9_interaction_ZNF596	0.985498
ANO9_interaction_POU5F1	0.987772
ANO9_interaction_PPP3CB	0.985875
ANO9_interaction_SLC12A6	0.990176
ANO9_interaction_TCIRG1	0.993286
ANO9_interaction_TNNT2	0.995966
ANO9_interaction_WDR74	0.99763
CREBBP_interaction_ILK	0.992439
CREBBP_interaction_ETS2	0.988953
CREBBP_interaction_KIF16B	0.996576
CUL3_interaction_CAMK1	0.989869
ETS2_interaction_KIF16B	0.992191
TFAP4_interaction_BMP1	0.9972
TFAP4_interaction_BRAF	0.987618
TFAP4_interaction_CAPN1	0.998502
TFAP4_interaction_E2F4	0.996697
TFAP4_interaction_FAT1	0.996801
TFAP4_interaction_FGFR3	0.986077
TFAP4_interaction_GZF1	0.998251
TFAP4_interaction_ADAM15	0.990754
TFAP4_interaction_ALDH1A3	0.994497
TFAP4_interaction_CHD7	0.996942
INSIG1_interaction_BMP1	0.995579
INSIG1_interaction_CAPN1	0.99664
INSIG1_interaction_E2F4	0.994853
INSIG1_interaction_FAT1	0.996729
INSIG1_interaction_FGFR3	0.986182
INSIG1_interaction_GZF1	0.999038
INSIG1_interaction_ADAM15	0.98824
INSIG1_interaction_ALDH1A3	0.99221
INSIG1_interaction_CHD7	0.995291
INSIG1_interaction_TFAP4	0.99827
INSIG1_interaction_IFT122	0.998585
MAFB_interaction_HLA-G	0.991886
NCOA1_interaction_BMP1	0.993354
NCOA1_interaction_BRAF	0.990191
NCOA1_interaction_CAPN1	0.995624
NCOA1_interaction_E2F4	0.992261
NCOA1_interaction_FAT1	0.994704
NCOA1_interaction_GZF1	0.996375
NCOA1_interaction_MDM4	0.99622
NCOA1_interaction_PLOD3	0.99666
NCOA1_interaction_SEMA3A	0.998251
NCOA1_interaction_TSKU	0.99184
NCOA1_interaction_TUG1	0.998452
NCOA1_interaction_ABI1	0.998117
NCOA1_interaction_ACTN1	0.98928
NCOA1_interaction_BAIAP2	0.995125
NCOA1_interaction_CAPN3	0.994741
NCOA1_interaction_ERCC1	0.996868
NCOA1_interaction_MFN2	0.997026
NCOA1_interaction_C8orf82	0.995554
NCOA1_interaction_NPHP3	0.994336
NCOA1_interaction_POU5F1	0.994698
NCOA1_interaction_PPP3CB	0.989523
NCOA1_interaction_SUPT6H	0.990755
NCOA1_interaction_TCIRG1	0.991543
NCOA1_interaction_TNNT2	0.990965
NCOA1_interaction_WDR74	0.998161
NCOA1_interaction_ANO9	0.996203
NCOA1_interaction_AAMP	0.9973
NCOA1_interaction_AC090192.2	0.997205
NCOA1_interaction_JMJD6	0.995471
NCOA1_interaction_LRP1	0.995992
NCOA1_interaction_SLC12A6	0.993216
NCOA1_interaction_SYK	0.985664
NCOA1_interaction_VEGFA	0.993526
NCOA1_interaction_ALDH1A3	0.996201
NCOA1_interaction_BRD2	0.997291
NCOA1_interaction_CHD7	0.997717
NCOA1_interaction_GNA12	0.998132
NCOA1_interaction_GRB2	0.990638
NCOA1_interaction_TFAP4	0.996177
NCOA1_interaction_IFT122	0.996225
NCOA1_interaction_INSIG1	0.996789
NCOA1_interaction_ITGA2	0.993622
NCOA1_interaction_ITGA3	0.994691
NCOA1_interaction_ITGA5	0.992826
NCOA1_interaction_MYADM	0.997326
POU5F1_interaction_BMP1	0.991814
POU5F1_interaction_BRAF	0.987248
POU5F1_interaction_CAPN1	0.995077
POU5F1_interaction_E2F4	0.991461
POU5F1_interaction_FAT1	0.993623
POU5F1_interaction_GZF1	0.992883
POU5F1_interaction_MDM4	0.99481
POU5F1_interaction_PLOD3	0.994074
POU5F1_interaction_SEMA3A	0.992058
POU5F1_interaction_TSKU	0.989006
POU5F1_interaction_TUG1	0.996076
POU5F1_interaction_ABI1	0.996212
POU5F1_interaction_ACTN1	0.988689
POU5F1_interaction_BAIAP2	0.995103
POU5F1_interaction_CAPN3	0.996122
POU5F1_interaction_ERCC1	0.993016
POU5F1_interaction_MFN2	0.993634
POU5F1_interaction_C8orf82	0.991894
POU5F1_interaction_TCIRG1	0.989591
POU5F1_interaction_AAMP	0.994784
POU5F1_interaction_ADAM15	0.985961
POU5F1_interaction_AC090192.2	0.99545
POU5F1_interaction_JMJD6	0.994721
POU5F1_interaction_ZNF596	0.985552
POU5F1_interaction_VEGFA	0.996294
POU5F1_interaction_ALDH1A3	0.996428
POU5F1_interaction_BRD2	0.996141
POU5F1_interaction_CHD7	0.996366
POU5F1_interaction_GRB2	0.988474
POU5F1_interaction_TFAP4	0.995059
POU5F1_interaction_IFT122	0.992857
POU5F1_interaction_INSIG1	0.993282
POU5F1_interaction_ITGA2	0.991023
POU5F1_interaction_ITGA3	0.99392
POU5F1_interaction_ITGA5	0.995265
POU5F1_interaction_NPHP3	0.99526
ADNP_interaction_SRPK2	0.985072
BCL6_interaction_CAPN1	0.987561
BCL6_interaction_E2F4	0.988119
BCL6_interaction_FGFR1	0.992369
BCL6_interaction_FGFR3	0.985821
BCL6_interaction_ACTN1	0.990436
BCL6_interaction_BAIAP2	0.986371
BCL6_interaction_PALB2	0.986961
BCL6_interaction_TCIRG1	0.988434
BCL6_interaction_BCAS3	0.988083
BCL6_interaction_ADAM15	0.992217
BCL6_interaction_PTK2	0.991502
C1QBP_interaction_FGFR1	0.992388
C1QBP_interaction_TMEM79	0.996177
CALR_interaction_BMP1	0.997318
CALR_interaction_BRAF	0.985015
CALR_interaction_CAPN1	0.999371
CALR_interaction_E2F4	0.997656
CALR_interaction_FGFR3	0.989689
CALR_interaction_TSKU	0.995587
CALR_interaction_TUG1	0.998412
CALR_interaction_ABI1	0.998246
CALR_interaction_ACTN1	0.995564
CALR_interaction_BAIAP2	0.997457
CALR_interaction_HNRNPA1P33	0.988444
CALR_interaction_CAPN3	0.993501
CALR_interaction_ERCC1	0.994716
CALR_interaction_MFN2	0.998509
CALR_interaction_C8orf82	0.994993
CALR_interaction_PALB2	0.989934
CALR_interaction_PPP3CB	0.988615
CALR_interaction_TCIRG1	0.99487
CALR_interaction_WDR74	0.999017
CALR_interaction_ANO9	0.995605
CALR_interaction_AAMP	0.998907
CALR_interaction_BCAS3	0.987833
CALR_interaction_AC090192.2	0.99764
CALR_interaction_JMJD6	0.996752
CALR_interaction_LRP1	0.994035
CALR_interaction_ZNF596	0.985547
CALR_interaction_SLC12A6	0.996391
CALR_interaction_GNA12	0.998403
CALR_interaction_TFAP4	0.998956
CALR_interaction_INSIG1	0.997705
CALR_interaction_ITGA2	0.990863
CALR_interaction_ITGA3	0.998617
CALR_interaction_MYADM	0.99757
CALR_interaction_NCOA1	0.996804
CALR_interaction_POU5F1	0.995396
CALR_interaction_ADAM15	0.993096
CALR_interaction_CHD7	0.997673
CALR_interaction_MDM4	0.995221
CALR_interaction_TNNT2	0.989952
CALR_interaction_ALDH1A3	0.995684
CALR_interaction_BRD2	0.998816
CALR_interaction_BCL11A	0.987253
CALR_interaction_FAT1	0.998274
CALR_interaction_GRB2	0.995475
CALR_interaction_GZF1	0.998223
CALR_interaction_IFT122	0.998476
CALR_interaction_ITGA5	0.99454
CALR_interaction_NPHP3	0.996128
CALR_interaction_PLOD3	0.997189
CALR_interaction_SEMA3A	0.991055
CALR_interaction_VEGFA	0.993126
CALR_interaction_BCL6	0.987003
CAPZB_interaction_BMP1	0.995857
CAPZB_interaction_BRAF	0.985242
CAPZB_interaction_CAPN1	0.997459
CAPZB_interaction_E2F4	0.995007
CAPZB_interaction_FGFR3	0.986431
CAPZB_interaction_TSKU	0.996753
CAPZB_interaction_TUG1	0.998004
CAPZB_interaction_ABI1	0.997909
CAPZB_interaction_ACTN1	0.992713
CAPZB_interaction_BAIAP2	0.994899
CAPZB_interaction_CAPN3	0.992341
CAPZB_interaction_ERCC1	0.994398
CAPZB_interaction_MFN2	0.998962
CAPZB_interaction_C8orf82	0.994631
CAPZB_interaction_PALB2	0.986934
CAPZB_interaction_PPP3CB	0.991008
CAPZB_interaction_TCIRG1	0.9912
CAPZB_interaction_WDR74	0.999098
CAPZB_interaction_ANO9	0.995494
CAPZB_interaction_AAMP	0.998542
CAPZB_interaction_AC090192.2	0.998586
CAPZB_interaction_JMJD6	0.997576
CAPZB_interaction_LRP1	0.995164
CAPZB_interaction_SLC12A6	0.997042
CAPZB_interaction_GNA12	0.998221
CAPZB_interaction_TFAP4	0.998091
CAPZB_interaction_INSIG1	0.998823
CAPZB_interaction_ITGA2	0.992004
CAPZB_interaction_ITGA3	0.996675
CAPZB_interaction_MYADM	0.997313
CAPZB_interaction_NCOA1	0.996996
CAPZB_interaction_POU5F1	0.995147
CAPZB_interaction_ADAM15	0.988301
CAPZB_interaction_CHD7	0.99726
CAPZB_interaction_MDM4	0.994262
CAPZB_interaction_TNNT2	0.989159
CAPZB_interaction_ALDH1A3	0.99514
CAPZB_interaction_BRD2	0.997805
CAPZB_interaction_FAT1	0.99835
CAPZB_interaction_GRB2	0.992582
CAPZB_interaction_GZF1	0.998866
CAPZB_interaction_IFT122	0.998
CAPZB_interaction_ITGA5	0.995524
CAPZB_interaction_NPHP3	0.994829
CAPZB_interaction_PLOD3	0.997643
CAPZB_interaction_SEMA3A	0.992813
CAPZB_interaction_VEGFA	0.992422
CAPZB_interaction_CALR	0.998621
CORO1B_interaction_TMOD3	0.990725
CUX1_interaction_BMP1	0.996276
CUX1_interaction_BRAF	0.988189
CUX1_interaction_CAPN1	0.997352
CUX1_interaction_E2F4	0.995659
CUX1_interaction_FGFR3	0.988546
CUX1_interaction_TSKU	0.996062
CUX1_interaction_TUG1	0.998893
CUX1_interaction_ABI1	0.998605
CUX1_interaction_ACTN1	0.991549
CUX1_interaction_BAIAP2	0.995624
CUX1_interaction_CAPN3	0.992819
CUX1_interaction_ERCC1	0.994657
CUX1_interaction_MFN2	0.998853
CUX1_interaction_C8orf82	0.996821
CUX1_interaction_PALB2	0.987173
CUX1_interaction_PPP3CB	0.988073
CUX1_interaction_TCIRG1	0.994128
CUX1_interaction_WDR74	0.999531
CUX1_interaction_ANO9	0.998221
CUX1_interaction_AAMP	0.998951
CUX1_interaction_JMJD6	0.997254
CUX1_interaction_LRP1	0.99447
CUX1_interaction_ZNF596	0.986698
CUX1_interaction_SLC12A6	0.995193
CUX1_interaction_SYK	0.985971
CUX1_interaction_GNA12	0.999808
CUX1_interaction_TFAP4	0.998471
CUX1_interaction_INSIG1	0.998394
CUX1_interaction_ITGA2	0.991132
CUX1_interaction_ITGA3	0.99674
CUX1_interaction_MYADM	0.997556
CUX1_interaction_NCOA1	0.998068
CUX1_interaction_POU5F1	0.992866
CUX1_interaction_ADAM15	0.989606
CUX1_interaction_CHD7	0.997711
CUX1_interaction_MDM4	0.995677
CUX1_interaction_TNNT2	0.993439
CUX1_interaction_ALDH1A3	0.995708
CUX1_interaction_BRD2	0.998233
CUX1_interaction_FAT1	0.997798
CUX1_interaction_GRB2	0.993669
CUX1_interaction_GZF1	0.998629
CUX1_interaction_IFT122	0.998838
CUX1_interaction_ITGA5	0.992589
CUX1_interaction_NPHP3	0.994424
CUX1_interaction_PLOD3	0.998502
CUX1_interaction_SEMA3A	0.993566
CUX1_interaction_VEGFA	0.991724
CUX1_interaction_CALR	0.99865
CUX1_interaction_CAPZB	0.998661
CUX1_interaction_AC090192.2	0.997952
CUX1_interaction_BCL11A	0.987769
DDHD1_interaction_BMP1	0.99534
DDHD1_interaction_BRAF	0.990318
DDHD1_interaction_CAPN1	0.996643
DDHD1_interaction_E2F4	0.995276
DDHD1_interaction_FGFR3	0.986339
DDHD1_interaction_TSKU	0.990406
DDHD1_interaction_TUG1	0.997718
DDHD1_interaction_ABI1	0.997398
DDHD1_interaction_ACTN1	0.989134
DDHD1_interaction_BAIAP2	0.997284
DDHD1_interaction_CAPN3	0.995185
DDHD1_interaction_ERCC1	0.989385
DDHD1_interaction_MFN2	0.9955
DDHD1_interaction_C8orf82	0.996473
DDHD1_interaction_PALB2	0.986123
DDHD1_interaction_TCIRG1	0.994256
DDHD1_interaction_WDR74	0.996818
DDHD1_interaction_ANO9	0.991618
DDHD1_interaction_AAMP	0.995808
DDHD1_interaction_BCAS3	0.986048
DDHD1_interaction_JMJD6	0.995197
DDHD1_interaction_LRP1	0.9938
DDHD1_interaction_ZNF596	0.987978
DDHD1_interaction_SLC12A6	0.993407
DDHD1_interaction_SYK	0.987436
DDHD1_interaction_GNA12	0.996074
DDHD1_interaction_TFAP4	0.997667
DDHD1_interaction_INSIG1	0.993484
DDHD1_interaction_ITGA2	0.987022
DDHD1_interaction_ITGA3	0.996429
DDHD1_interaction_MYADM	0.997799
DDHD1_interaction_NCOA1	0.994204
DDHD1_interaction_POU5F1	0.994785
DDHD1_interaction_ADAM15	0.991117
DDHD1_interaction_CHD7	0.997929
DDHD1_interaction_MDM4	0.996084
DDHD1_interaction_TNNT2	0.988534
DDHD1_interaction_ALDH1A3	0.996965
DDHD1_interaction_BRD2	0.997615
DDHD1_interaction_FAT1	0.995823
DDHD1_interaction_GRB2	0.992312
DDHD1_interaction_GZF1	0.994662
DDHD1_interaction_IFT122	0.995247
DDHD1_interaction_ITGA5	0.993925
DDHD1_interaction_NPHP3	0.99539
DDHD1_interaction_PLOD3	0.996247
DDHD1_interaction_SEMA3A	0.988861
DDHD1_interaction_VEGFA	0.995399
DDHD1_interaction_BCL6	0.986147
DDHD1_interaction_CALR	0.997296
DDHD1_interaction_CAPZB	0.995086
DDHD1_interaction_AC090192.2	0.994714
DDHD1_interaction_BCL11A	0.989924
DDHD1_interaction_CUX1	0.996473
EPB41_interaction_BMP1	0.995726
EPB41_interaction_CAPN1	0.995725
EPB41_interaction_E2F4	0.997692
EPB41_interaction_FGFR3	0.989357
EPB41_interaction_TSKU	0.991658
EPB41_interaction_TUG1	0.992965
EPB41_interaction_ABI1	0.992725
EPB41_interaction_ACTN1	0.991223
EPB41_interaction_BAIAP2	0.993356
EPB41_interaction_HNRNPA1P33	0.990041
EPB41_interaction_CAPN3	0.988352
EPB41_interaction_ERCC1	0.988631
EPB41_interaction_ERCC2	0.990104
EPB41_interaction_MFN2	0.992781
EPB41_interaction_C8orf82	0.993042
EPB41_interaction_PALB2	0.989237
EPB41_interaction_RRP7A	0.986623
EPB41_interaction_TCIRG1	0.99529
EPB41_interaction_WDR74	0.993306
EPB41_interaction_ANO9	0.989641
EPB41_interaction_AAMP	0.993775
EPB41_interaction_BCAS3	0.994591
EPB41_interaction_JMJD6	0.993845
EPB41_interaction_LRP1	0.992136
EPB41_interaction_ZNF596	0.98893
EPB41_interaction_SLC12A6	0.990896
EPB41_interaction_GNA12	0.9927
EPB41_interaction_TFAP4	0.992602
EPB41_interaction_INSIG1	0.990722
EPB41_interaction_ITGA2	0.986313
EPB41_interaction_ITGA3	0.997679
EPB41_interaction_MYADM	0.992367
EPB41_interaction_NCOA1	0.990876
EPB41_interaction_POU5F1	0.989679
EPB41_interaction_ADAM15	0.998155
EPB41_interaction_CHD7	0.992459
EPB41_interaction_MDM4	0.989973
EPB41_interaction_PTK2	0.989402
EPB41_interaction_ALDH1A3	0.992495
EPB41_interaction_BRD2	0.994656
EPB41_interaction_FAT1	0.995106
EPB41_interaction_GRB2	0.994059
EPB41_interaction_GZF1	0.992369
EPB41_interaction_IFT122	0.993408
EPB41_interaction_ITGA5	0.988447
EPB41_interaction_NPHP3	0.989942
EPB41_interaction_PLOD3	0.994347
EPB41_interaction_VEGFA	0.988208
EPB41_interaction_BCL6	0.991868
EPB41_interaction_CALR	0.995344
EPB41_interaction_CAPZB	0.991159
EPB41_interaction_AC090192.2	0.989772
EPB41_interaction_CUX1	0.993061
EPB41_interaction_DDHD1	0.993954
FYN_interaction_AK1	0.986037
FYN_interaction_C1QBP	0.989125
GNA12_interaction_BMP1	0.995766
GNA12_interaction_BRAF	0.988445
GNA12_interaction_CAPN1	0.997097
GNA12_interaction_E2F4	0.995257
GNA12_interaction_FGFR3	0.988291
GNA12_interaction_TSKU	0.995959
GNA12_interaction_TUG1	0.998937
GNA12_interaction_ABI1	0.998668
GNA12_interaction_ACTN1	0.991303
GNA12_interaction_BAIAP2	0.995546
GNA12_interaction_CAPN3	0.993277
GNA12_interaction_ERCC1	0.99524
GNA12_interaction_MFN2	0.998362
GNA12_interaction_C8orf82	0.996653
GNA12_interaction_PALB2	0.98704
GNA12_interaction_PPP3CB	0.988
GNA12_interaction_TCIRG1	0.994632
GNA12_interaction_WDR74	0.999409
GNA12_interaction_ANO9	0.998704
GNA12_interaction_AAMP	0.999059
GNA12_interaction_JMJD6	0.996977
GNA12_interaction_LRP1	0.9938
GNA12_interaction_ZNF596	0.987507
GNA12_interaction_SLC12A6	0.994648
GNA12_interaction_SYK	0.986275
GNA12_interaction_TFAP4	0.998376
GNA12_interaction_INSIG1	0.998187
GNA12_interaction_ITGA2	0.991106
GNA12_interaction_ITGA3	0.995994
GNA12_interaction_POU5F1	0.99308
GNA12_interaction_ADAM15	0.989257
GNA12_interaction_CHD7	0.997419
GNA12_interaction_MDM4	0.996056
GNA12_interaction_TNNT2	0.994171
GNA12_interaction_ALDH1A3	0.995801
GNA12_interaction_BRD2	0.998045
GNA12_interaction_FAT1	0.997313
GNA12_interaction_GRB2	0.993337
GNA12_interaction_GZF1	0.998103
GNA12_interaction_IFT122	0.999058
GNA12_interaction_ITGA5	0.991225
GNA12_interaction_NPHP3	0.994517
GNA12_interaction_PLOD3	0.998399
GNA12_interaction_SEMA3A	0.993754
GNA12_interaction_VEGFA	0.991323
GNA12_interaction_AC090192.2	0.99823
ZNF148_interaction_BMP1	0.988915
ZNF148_interaction_BRAF	0.993627
ZNF148_interaction_CAPN1	0.991581
ZNF148_interaction_E2F4	0.988311
ZNF148_interaction_FGFR3	0.986114
ZNF148_interaction_TSKU	0.989004
ZNF148_interaction_TUG1	0.994899
ZNF148_interaction_ABI1	0.994948
ZNF148_interaction_BAIAP2	0.988919
ZNF148_interaction_CAPN3	0.988088
ZNF148_interaction_ERCC1	0.994617
ZNF148_interaction_MFN2	0.995201
ZNF148_interaction_C8orf82	0.990854
ZNF148_interaction_PALB2	0.985033
ZNF148_interaction_SUPT6H	0.986284
ZNF148_interaction_TCIRG1	0.988841
ZNF148_interaction_WDR74	0.996179
ZNF148_interaction_ANO9	0.996049
ZNF148_interaction_AAMP	0.996048
ZNF148_interaction_JMJD6	0.993207
ZNF148_interaction_LRP1	0.991483
ZNF148_interaction_SLC12A6	0.989024
ZNF148_interaction_SYK	0.990484
ZNF148_interaction_TFAP4	0.994399
ZNF148_interaction_INSIG1	0.995603
ZNF148_interaction_ITGA2	0.987883
ZNF148_interaction_ITGA3	0.991488
ZNF148_interaction_MYADM	0.9933
ZNF148_interaction_NCOA1	0.997015
ZNF148_interaction_POU5F1	0.989365
ZNF148_interaction_CHD7	0.993268
ZNF148_interaction_MDM4	0.99149
ZNF148_interaction_TNNT2	0.990424
ZNF148_interaction_ALDH1A3	0.99045
ZNF148_interaction_BRD2	0.994726
ZNF148_interaction_FAT1	0.989671
ZNF148_interaction_GRB2	0.990184
ZNF148_interaction_GZF1	0.995467
ZNF148_interaction_IFT122	0.993248
ZNF148_interaction_ITGA5	0.987
ZNF148_interaction_NPHP3	0.986559
ZNF148_interaction_PLOD3	0.994086
ZNF148_interaction_SEMA3A	0.99573
ZNF148_interaction_VEGFA	0.986844
ZNF148_interaction_CALR	0.993076
ZNF148_interaction_CAPZB	0.993898
ZNF148_interaction_AC090192.2	0.992479
ZNF148_interaction_CUX1	0.996268
ZNF148_interaction_DDHD1	0.991598
ZNF148_interaction_EPB41	0.985366
ZNF148_interaction_GNA12	0.996246
HUWE1_interaction_FGFR1	0.99661
HUWE1_interaction_ERCC2	0.989864
HUWE1_interaction_KIF16B	0.985973
HUWE1_interaction_BCL6	0.991908
HUWE1_interaction_C1QBP	0.989615
INF2_interaction_BMP1	0.995805
INF2_interaction_BRAF	0.989
INF2_interaction_CAPN1	0.998122
INF2_interaction_E2F4	0.995372
INF2_interaction_FGFR3	0.986032
INF2_interaction_TSKU	0.994188
INF2_interaction_TUG1	0.998599
INF2_interaction_ABI1	0.998401
INF2_interaction_ACTN1	0.991677
INF2_interaction_BAIAP2	0.996468
INF2_interaction_CAPN3	0.995699
INF2_interaction_ERCC1	0.995245
INF2_interaction_MFN2	0.998138
INF2_interaction_C8orf82	0.995266
INF2_interaction_PALB2	0.987966
INF2_interaction_PPP3CB	0.98781
INF2_interaction_TCIRG1	0.992182
INF2_interaction_WDR74	0.998646
INF2_interaction_ANO9	0.993455
INF2_interaction_AAMP	0.998271
INF2_interaction_BCAS3	0.985261
INF2_interaction_JMJD6	0.997641
INF2_interaction_LRP1	0.997066
INF2_interaction_ZNF596	0.98657
INF2_interaction_SLC12A6	0.996087
INF2_interaction_SYK	0.986301
INF2_interaction_TFAP4	0.998098
INF2_interaction_INSIG1	0.997089
INF2_interaction_ITGA2	0.992278
INF2_interaction_ITGA3	0.997269
INF2_interaction_MYADM	0.998054
INF2_interaction_NCOA1	0.997673
INF2_interaction_POU5F1	0.998589
INF2_interaction_ADAM15	0.989669
INF2_interaction_CHD7	0.998343
INF2_interaction_MDM4	0.99587
INF2_interaction_TNNT2	0.987036
INF2_interaction_ALDH1A3	0.997594
INF2_interaction_BRD2	0.998544
INF2_interaction_FAT1	0.997124
INF2_interaction_GRB2	0.992667
INF2_interaction_GZF1	0.997493
INF2_interaction_IFT122	0.99665
INF2_interaction_ITGA5	0.99668
INF2_interaction_NPHP3	0.995925
INF2_interaction_PLOD3	0.997553
INF2_interaction_SEMA3A	0.994177
INF2_interaction_VEGFA	0.995538
INF2_interaction_CALR	0.998575
INF2_interaction_CAPZB	0.998578
INF2_interaction_AC090192.2	0.99809
INF2_interaction_BCL11A	0.986781
INF2_interaction_CUX1	0.99755
INF2_interaction_DDHD1	0.997087
INF2_interaction_EPB41	0.992901
INF2_interaction_GNA12	0.997439
INF2_interaction_ZNF148	0.993877
ITPKA_interaction_BMP1	0.998621
ITPKA_interaction_CAPN1	0.997768
ITPKA_interaction_E2F4	0.997696
ITPKA_interaction_TSKU	0.998643
ITPKA_interaction_TUG1	0.995909
ITPKA_interaction_ABI1	0.996036
ITPKA_interaction_ACTN1	0.989051
ITPKA_interaction_BAIAP2	0.993637
ITPKA_interaction_CAPN3	0.988649
ITPKA_interaction_ERCC1	0.994024
ITPKA_interaction_MFN2	0.998463
ITPKA_interaction_C8orf82	0.994159
ITPKA_interaction_PPP3CB	0.986036
ITPKA_interaction_TCIRG1	0.990711
ITPKA_interaction_WDR74	0.998108
ITPKA_interaction_ANO9	0.99475
ITPKA_interaction_AAMP	0.9977
ITPKA_interaction_BCAS3	0.985897
ITPKA_interaction_JMJD6	0.999294
ITPKA_interaction_LRP1	0.995996
ITPKA_interaction_ZNF596	0.988861
ITPKA_interaction_SLC12A6	0.993577
ITPKA_interaction_TFAP4	0.997521
ITPKA_interaction_INSIG1	0.998056
ITPKA_interaction_ITGA2	0.986833
ITPKA_interaction_ITGA3	0.997587
ITPKA_interaction_MYADM	0.995002
ITPKA_interaction_NCOA1	0.994727
ITPKA_interaction_POU5F1	0.993431
ITPKA_interaction_ADAM15	0.992304
ITPKA_interaction_CHD7	0.994739
ITPKA_interaction_MDM4	0.991137
ITPKA_interaction_TNNT2	0.987161
ITPKA_interaction_ALDH1A3	0.993529
ITPKA_interaction_BRD2	0.995709
ITPKA_interaction_FAT1	0.998082
ITPKA_interaction_GRB2	0.990928
ITPKA_interaction_GZF1	0.998863
ITPKA_interaction_IFT122	0.997297
ITPKA_interaction_NPHP3	0.991845
ITPKA_interaction_PLOD3	0.998616
ITPKA_interaction_SEMA3A	0.98866
ITPKA_interaction_VEGFA	0.988932
ITPKA_interaction_CALR	0.997514
ITPKA_interaction_CAPZB	0.99833
ITPKA_interaction_AC090192.2	0.995634
ITPKA_interaction_CUX1	0.997452
ITPKA_interaction_DDHD1	0.994515
ITPKA_interaction_EPB41	0.99368
ITPKA_interaction_GNA12	0.996939
ITPKA_interaction_ZNF148	0.991541
ITPKA_interaction_INF2	0.997248
ITPKA_interaction_ITGA5	0.993204
MYADM_interaction_BMP1	0.993926
MYADM_interaction_BRAF	0.989406
MYADM_interaction_CAPN1	0.995641
MYADM_interaction_E2F4	0.992961
MYADM_interaction_FGFR3	0.985056
MYADM_interaction_TSKU	0.990727
MYADM_interaction_TUG1	0.999333
MYADM_interaction_ABI1	0.999324
MYADM_interaction_ACTN1	0.990854
MYADM_interaction_BAIAP2	0.997955
MYADM_interaction_CAPN3	0.997193
MYADM_interaction_ERCC1	0.99199
MYADM_interaction_MFN2	0.99579
MYADM_interaction_C8orf82	0.997604
MYADM_interaction_PPP3CB	0.988894
MYADM_interaction_TCIRG1	0.994102
MYADM_interaction_WDR74	0.998139
MYADM_interaction_ANO9	0.993187
MYADM_interaction_AAMP	0.996339
MYADM_interaction_BCAS3	0.986007
MYADM_interaction_JMJD6	0.995767
MYADM_interaction_LRP1	0.996073
MYADM_interaction_ZNF596	0.987841
MYADM_interaction_SLC12A6	0.996366
MYADM_interaction_SYK	0.986383
MYADM_interaction_TFAP4	0.997172
MYADM_interaction_INSIG1	0.995904
MYADM_interaction_ITGA2	0.993825
MYADM_interaction_ITGA3	0.995677
MYADM_interaction_POU5F1	0.996099
MYADM_interaction_ADAM15	0.986831
MYADM_interaction_CHD7	0.999777
MYADM_interaction_MDM4	0.998596
MYADM_interaction_TNNT2	0.991479
MYADM_interaction_ALDH1A3	0.997968
MYADM_interaction_BRD2	0.998678
MYADM_interaction_FAT1	0.997251
MYADM_interaction_GRB2	0.991128
MYADM_interaction_GZF1	0.995223
MYADM_interaction_IFT122	0.996675
MYADM_interaction_NPHP3	0.997782
MYADM_interaction_PLOD3	0.997005
MYADM_interaction_SEMA3A	0.993939
MYADM_interaction_VEGFA	0.997977
MYADM_interaction_AC090192.2	0.997192
MYADM_interaction_GNA12	0.997067
MYADM_interaction_ITGA5	0.995567
MYH14_interaction_BMP1	0.991879
MYH14_interaction_CAPN1	0.987631
MYH14_interaction_E2F4	0.990188
MYH14_interaction_TSKU	0.991336
MYH14_interaction_TUG1	0.989972
MYH14_interaction_ABI1	0.98971
MYH14_interaction_BAIAP2	0.985743
MYH14_interaction_CAPN3	0.985206
MYH14_interaction_MFN2	0.989683
MYH14_interaction_C8orf82	0.994661
MYH14_interaction_TCIRG1	0.986099
MYH14_interaction_WDR74	0.990256
MYH14_interaction_ANO9	0.986365
MYH14_interaction_AAMP	0.988839
MYH14_interaction_JMJD6	0.995262
MYH14_interaction_LRP1	0.994742
MYH14_interaction_ZNF596	0.994827
MYH14_interaction_SLC12A6	0.985687
MYH14_interaction_TFAP4	0.987849
MYH14_interaction_INSIG1	0.988062
MYH14_interaction_ITGA3	0.989798
MYH14_interaction_NCOA1	0.987553
MYH14_interaction_POU5F1	0.986046
MYH14_interaction_ADAM15	0.986599
MYH14_interaction_CHD7	0.989513
MYH14_interaction_MDM4	0.987044
MYH14_interaction_ALDH1A3	0.99195
MYH14_interaction_BRD2	0.988591
MYH14_interaction_FAT1	0.992573
MYH14_interaction_GZF1	0.989273
MYH14_interaction_IFT122	0.989191
MYH14_interaction_PLOD3	0.995787
MYH14_interaction_VEGFA	0.985156
MYH14_interaction_YAP1	0.996593
MYH14_interaction_CALR	0.987693
MYH14_interaction_CAPZB	0.988952
MYH14_interaction_AC090192.2	0.987755
MYH14_interaction_CUX1	0.990185
MYH14_interaction_DDHD1	0.989557
MYH14_interaction_EPB41	0.990285
MYH14_interaction_GNA12	0.989743
MYH14_interaction_INF2	0.989564
MYH14_interaction_ITGA5	0.985785
MYH14_interaction_ITPKA	0.993396
MYH14_interaction_MYADM	0.989467
MYO10_interaction_FGFR1	0.987376
MYO10_interaction_HNRNPA1P33	0.993169
MYO10_interaction_ERCC2	0.994225
MYO10_interaction_PTK2	0.986891
MYO10_interaction_BCL6	0.995564
MYO10_interaction_HUWE1	0.991638
MYO19_interaction_BMP1	0.990384
MYO19_interaction_BRAF	0.986705
MYO19_interaction_CAPN1	0.991977
MYO19_interaction_E2F4	0.988996
MYO19_interaction_TSKU	0.989934
MYO19_interaction_TUG1	0.995306
MYO19_interaction_ABI1	0.99531
MYO19_interaction_ACTN1	0.985375
MYO19_interaction_BAIAP2	0.991053
MYO19_interaction_CAPN3	0.988785
MYO19_interaction_ERCC1	0.996506
MYO19_interaction_MFN2	0.994508
MYO19_interaction_C8orf82	0.992186
MYO19_interaction_PPP3CB	0.987574
MYO19_interaction_SUPT6H	0.992113
MYO19_interaction_TCIRG1	0.989291
MYO19_interaction_WDR74	0.996091
MYO19_interaction_ANO9	0.99731
MYO19_interaction_AAMP	0.995181
MYO19_interaction_JMJD6	0.992681
MYO19_interaction_LRP1	0.99202
MYO19_interaction_SLC12A6	0.988563
MYO19_interaction_TFAP4	0.99339
MYO19_interaction_INSIG1	0.995865
MYO19_interaction_ITGA2	0.990233
MYO19_interaction_ITGA3	0.991242
MYO19_interaction_NCOA1	0.998472
MYO19_interaction_POU5F1	0.988343
MYO19_interaction_CHD7	0.993609
MYO19_interaction_MDM4	0.992571
MYO19_interaction_TNNT2	0.992594
MYO19_interaction_ALDH1A3	0.990749
MYO19_interaction_BRD2	0.993811
MYO19_interaction_FAT1	0.991045
MYO19_interaction_GRB2	0.9877
MYO19_interaction_GZF1	0.994685
MYO19_interaction_IFT122	0.994663
MYO19_interaction_NPHP3	0.989341
MYO19_interaction_PLOD3	0.994234
MYO19_interaction_SEMA3A	0.996871
MYO19_interaction_VEGFA	0.98708
MYO19_interaction_CALR	0.993501
MYO19_interaction_CAPZB	0.994063
MYO19_interaction_AC090192.2	0.993488
MYO19_interaction_BCL11A	0.985013
MYO19_interaction_CUX1	0.99653
MYO19_interaction_DDHD1	0.98927
MYO19_interaction_EPB41	0.987286
MYO19_interaction_GNA12	0.996638
MYO19_interaction_ZNF148	0.997409
MYO19_interaction_INF2	0.993174
MYO19_interaction_ITGA5	0.986132
MYO19_interaction_ITPKA	0.991995
MYO19_interaction_MYADM	0.993581
PARP6_interaction_BMP1	0.994371
PARP6_interaction_BRAF	0.989962
PARP6_interaction_CAPN1	0.996359
PARP6_interaction_E2F4	0.993636
PARP6_interaction_FGFR3	0.98571
PARP6_interaction_TSKU	0.992152
PARP6_interaction_TUG1	0.999813
PARP6_interaction_ABI1	0.999894
PARP6_interaction_ACTN1	0.991272
PARP6_interaction_BAIAP2	0.998102
PARP6_interaction_CAPN3	0.997571
PARP6_interaction_ERCC1	0.994143
PARP6_interaction_MFN2	0.996269
PARP6_interaction_C8orf82	0.997475
PARP6_interaction_PALB2	0.985381
PARP6_interaction_PPP3CB	0.989201
PARP6_interaction_TCIRG1	0.995263
PARP6_interaction_WDR74	0.998861
PARP6_interaction_ANO9	0.994978
PARP6_interaction_AAMP	0.997611
PARP6_interaction_BCAS3	0.987087
PARP6_interaction_JMJD6	0.996521
PARP6_interaction_LRP1	0.995794
PARP6_interaction_ZNF596	0.989365
PARP6_interaction_SLC12A6	0.996132
PARP6_interaction_SYK	0.987206
PARP6_interaction_TFAP4	0.998
PARP6_interaction_INSIG1	0.996842
PARP6_interaction_ITGA2	0.993856
PARP6_interaction_ITGA3	0.995682
PARP6_interaction_NCOA1	0.99805
PARP6_interaction_POU5F1	0.996992
PARP6_interaction_ADAM15	0.987629
PARP6_interaction_CHD7	0.999563
PARP6_interaction_MDM4	0.999052
PARP6_interaction_TNNT2	0.992888
PARP6_interaction_ALDH1A3	0.998197
PARP6_interaction_BRD2	0.998999
PARP6_interaction_FAT1	0.997287
PARP6_interaction_GRB2	0.991709
PARP6_interaction_GZF1	0.995831
PARP6_interaction_IFT122	0.997872
PARP6_interaction_PLOD3	0.997727
PARP6_interaction_SEMA3A	0.994627
PARP6_interaction_VEGFA	0.997117
PARP6_interaction_CALR	0.99808
PARP6_interaction_CAPZB	0.997668
PARP6_interaction_AC090192.2	0.998171
PARP6_interaction_BCL11A	0.993424
PARP6_interaction_CUX1	0.998113
PARP6_interaction_DDHD1	0.997634
PARP6_interaction_EPB41	0.99262
PARP6_interaction_GNA12	0.998164
PARP6_interaction_ZNF148	0.994271
PARP6_interaction_INF2	0.998675
PARP6_interaction_ITGA5	0.994129
PARP6_interaction_ITPKA	0.995558
PARP6_interaction_MYADM	0.999547
PARP6_interaction_MYH14	0.989564
PARP6_interaction_MYO19	0.994573
PARP6_interaction_NPHP3	0.997922
GLT8D1_interaction_LAMB2	0.990306
AC116407.1_interaction_BMP1	0.990974
AC116407.1_interaction_CAPN1	0.995105
AC116407.1_interaction_E2F4	0.992458
AC116407.1_interaction_FGFR3	0.988568
AC116407.1_interaction_TSKU	0.987
AC116407.1_interaction_TUG1	0.995092
AC116407.1_interaction_ABI1	0.994331
AC116407.1_interaction_ACTN1	0.993405
AC116407.1_interaction_BAIAP2	0.994409
AC116407.1_interaction_HNRNPA1P33	0.988584
AC116407.1_interaction_CAPN3	0.995216
AC116407.1_interaction_ERCC1	0.987146
AC116407.1_interaction_MFN2	0.993324
AC116407.1_interaction_C8orf82	0.992269
AC116407.1_interaction_PALB2	0.990761
AC116407.1_interaction_TCIRG1	0.991047
AC116407.1_interaction_WDR74	0.99343
AC116407.1_interaction_ANO9	0.985083
AC116407.1_interaction_AAMP	0.993474
AC116407.1_interaction_BCAS3	0.985502
AC116407.1_interaction_JMJD6	0.991664
AC116407.1_interaction_LRP1	0.993253
AC116407.1_interaction_SLC12A6	0.995925
AC116407.1_interaction_TFAP4	0.993003
AC116407.1_interaction_INSIG1	0.989959
AC116407.1_interaction_ITGA2	0.992103
AC116407.1_interaction_ITGA3	0.995851
AC116407.1_interaction_NCOA1	0.992608
AC116407.1_interaction_POU5F1	0.996413
AC116407.1_interaction_ADAM15	0.990177
AC116407.1_interaction_CHD7	0.996377
AC116407.1_interaction_MDM4	0.993298
AC116407.1_interaction_ALDH1A3	0.996234
AC116407.1_interaction_BRD2	0.996954
AC116407.1_interaction_FAT1	0.994301
AC116407.1_interaction_GRB2	0.993757
AC116407.1_interaction_GZF1	0.991572
AC116407.1_interaction_IFT122	0.99103
AC116407.1_interaction_PLOD3	0.991916
AC116407.1_interaction_SEMA3A	0.988012
AC116407.1_interaction_VEGFA	0.996222
AC116407.1_interaction_BCL6	0.989881
AC116407.1_interaction_CALR	0.995908
AC116407.1_interaction_CAPZB	0.993617
AC116407.1_interaction_AC090192.2	0.993745
AC116407.1_interaction_BCL11A	0.985584
AC116407.1_interaction_CUX1	0.992424
AC116407.1_interaction_DDHD1	0.995966
AC116407.1_interaction_EPB41	0.993501
AC116407.1_interaction_GNA12	0.99185
AC116407.1_interaction_ZNF148	0.986777
AC116407.1_interaction_INF2	0.996731
AC116407.1_interaction_ITGA5	0.996859
AC116407.1_interaction_ITPKA	0.99121
AC116407.1_interaction_MYADM	0.995827
AC116407.1_interaction_MYO19	0.985484
AC116407.1_interaction_NPHP3	0.994173
AC116407.1_interaction_PARP6	0.995323
RNF157_interaction_BMP1	0.996211
RNF157_interaction_CAPN1	0.996766
RNF157_interaction_E2F4	0.99598
RNF157_interaction_FGFR3	0.987218
RNF157_interaction_TSKU	0.997809
RNF157_interaction_TUG1	0.993768
RNF157_interaction_ABI1	0.993625
RNF157_interaction_ACTN1	0.98899
RNF157_interaction_BAIAP2	0.989667
RNF157_interaction_ERCC1	0.99423
RNF157_interaction_MFN2	0.99899
RNF157_interaction_C8orf82	0.990093
RNF157_interaction_PALB2	0.987716
RNF157_interaction_TCIRG1	0.988032
RNF157_interaction_WDR74	0.997174
RNF157_interaction_ANO9	0.995918
RNF157_interaction_AAMP	0.9978
RNF157_interaction_JMJD6	0.996727
RNF157_interaction_LRP1	0.992091
RNF157_interaction_SLC12A6	0.991597
RNF157_interaction_TFAP4	0.996527
RNF157_interaction_INSIG1	0.997876
RNF157_interaction_ITGA3	0.996422
RNF157_interaction_NCOA1	0.994276
RNF157_interaction_POU5F1	0.9894
RNF157_interaction_ADAM15	0.990261
RNF157_interaction_CHD7	0.991837
RNF157_interaction_MDM4	0.987142
RNF157_interaction_TNNT2	0.985792
RNF157_interaction_ALDH1A3	0.98928
RNF157_interaction_BRD2	0.994389
RNF157_interaction_FAT1	0.994986
RNF157_interaction_GRB2	0.992758
RNF157_interaction_GZF1	0.99953
RNF157_interaction_IFT122	0.995761
RNF157_interaction_PLOD3	0.996029
RNF157_interaction_SEMA3A	0.988663
RNF157_interaction_CALR	0.996521
RNF157_interaction_CAPZB	0.997417
RNF157_interaction_AC090192.2	0.993872
RNF157_interaction_CUX1	0.997304
RNF157_interaction_DDHD1	0.991909
RNF157_interaction_EPB41	0.990543
RNF157_interaction_GNA12	0.996709
RNF157_interaction_ZNF148	0.99432
RNF157_interaction_INF2	0.995205
RNF157_interaction_ITGA5	0.990498
RNF157_interaction_ITPKA	0.998009
RNF157_interaction_MYADM	0.99193
RNF157_interaction_MYH14	0.987459
RNF157_interaction_MYO19	0.993332
RNF157_interaction_NPHP3	0.987008
RNF157_interaction_PARP6	0.992733
RNF157_interaction_AC116407.1	0.988322
SKIL_interaction_MYL9	0.99263
SKIL_interaction_MAFB	0.992628
SKIL_interaction_HLA-G	0.985453
STK11_interaction_BMP1	0.995925
STK11_interaction_BRAF	0.987735
STK11_interaction_CAPN1	0.997752
STK11_interaction_E2F4	0.995111
STK11_interaction_FGFR3	0.98596
STK11_interaction_TSKU	0.994424
STK11_interaction_TUG1	0.999691
STK11_interaction_ABI1	0.999472
STK11_interaction_ACTN1	0.993072
STK11_interaction_BAIAP2	0.998088
STK11_interaction_CAPN3	0.996451
STK11_interaction_ERCC1	0.994484
STK11_interaction_MFN2	0.997726
STK11_interaction_C8orf82	0.997123
STK11_interaction_PALB2	0.98577
STK11_interaction_PPP3CB	0.991294
STK11_interaction_TCIRG1	0.994224
STK11_interaction_WDR74	0.999205
STK11_interaction_ANO9	0.995768
STK11_interaction_AAMP	0.998192
STK11_interaction_BCAS3	0.987124
STK11_interaction_JMJD6	0.996723
STK11_interaction_LRP1	0.995235
STK11_interaction_ZNF596	0.987883
STK11_interaction_SLC12A6	0.996491
STK11_interaction_SYK	0.985861
STK11_interaction_TFAP4	0.998575
STK11_interaction_INSIG1	0.997517
STK11_interaction_ITGA2	0.992966
STK11_interaction_ITGA3	0.996424
STK11_interaction_NCOA1	0.998034
STK11_interaction_POU5F1	0.996379
STK11_interaction_ADAM15	0.988779
STK11_interaction_CHD7	0.999215
STK11_interaction_MDM4	0.997845
STK11_interaction_TNNT2	0.99198
STK11_interaction_ALDH1A3	0.997731
STK11_interaction_BRD2	0.998726
STK11_interaction_FAT1	0.998265
STK11_interaction_GRB2	0.992256
STK11_interaction_GZF1	0.997121
STK11_interaction_IFT122	0.998579
STK11_interaction_PLOD3	0.997839
STK11_interaction_VEGFA	0.995688
STK11_interaction_CALR	0.999091
STK11_interaction_CAPZB	0.998832
STK11_interaction_AC090192.2	0.999169
STK11_interaction_BCL11A	0.991031
STK11_interaction_CUX1	0.998883
STK11_interaction_DDHD1	0.997312
STK11_interaction_EPB41	0.992964
STK11_interaction_GNA12	0.998859
STK11_interaction_ZNF148	0.993648
STK11_interaction_INF2	0.998928
STK11_interaction_ITGA5	0.994918
STK11_interaction_ITPKA	0.996862
STK11_interaction_MYADM	0.998971
STK11_interaction_MYH14	0.989158
STK11_interaction_MYO19	0.994611
STK11_interaction_NPHP3	0.998034
STK11_interaction_PARP6	0.99949
STK11_interaction_AC116407.1	0.99521
STK11_interaction_RNF157	0.994699
STK11_interaction_SEMA3A	0.993992
VPS35_interaction_ZFP36L1	0.98656
ATRX_interaction_SMAD4	0.991011
FKBP8_interaction_BMP1	0.991168
FKBP8_interaction_CAPN1	0.995361
FKBP8_interaction_E2F4	0.995038
FKBP8_interaction_FGFR1	0.985779
FKBP8_interaction_FGFR3	0.995118
FKBP8_interaction_HRAS	0.986205
FKBP8_interaction_TSKU	0.988629
FKBP8_interaction_TUG1	0.990748
FKBP8_interaction_ABI1	0.9907
FKBP8_interaction_ACTN1	0.996388
FKBP8_interaction_BAIAP2	0.990903
FKBP8_interaction_HNRNPA1P33	0.997675
FKBP8_interaction_CAPN3	0.98533
FKBP8_interaction_ERCC1	0.987566
FKBP8_interaction_ERCC2	0.991789
FKBP8_interaction_MFN2	0.992138
FKBP8_interaction_C8orf82	0.985674
FKBP8_interaction_PALB2	0.996142
FKBP8_interaction_TCIRG1	0.993548
FKBP8_interaction_WDR74	0.992032
FKBP8_interaction_ANO9	0.9876
FKBP8_interaction_JMJD6	0.989458
FKBP8_interaction_LRP1	0.985426
FKBP8_interaction_SLC12A6	0.992423
FKBP8_interaction_SRPK2	0.985032
FKBP8_interaction_TFAP4	0.992666
FKBP8_interaction_INSIG1	0.99029
FKBP8_interaction_ITGA3	0.99666
FKBP8_interaction_NCOA1	0.988353
FKBP8_interaction_POU5F1	0.989284
FKBP8_interaction_MDM4	0.986786
FKBP8_interaction_ALDH1A3	0.987732
FKBP8_interaction_FAT1	0.99198
FKBP8_interaction_GRB2	0.998315
FKBP8_interaction_GZF1	0.992059
FKBP8_interaction_IFT122	0.991637
FKBP8_interaction_PLOD3	0.989121
FKBP8_interaction_BCL6	0.994691
FKBP8_interaction_CALR	0.99554
FKBP8_interaction_CAPZB	0.990859
FKBP8_interaction_CUX1	0.99124
FKBP8_interaction_DDHD1	0.992405
FKBP8_interaction_EPB41	0.995256
FKBP8_interaction_GNA12	0.990854
FKBP8_interaction_ZNF148	0.985625
FKBP8_interaction_INF2	0.992137
FKBP8_interaction_ITGA5	0.987872
FKBP8_interaction_ITPKA	0.990143
FKBP8_interaction_MYADM	0.990034
FKBP8_interaction_MYO10	0.988003
FKBP8_interaction_NPHP3	0.987753
FKBP8_interaction_PARP6	0.990551
FKBP8_interaction_PTK2	0.989258
FKBP8_interaction_AC116407.1	0.994571
FKBP8_interaction_RNF157	0.990641
FKBP8_interaction_STK11	0.991378
FKBP8_interaction_VEGFA	0.98549
FKBP8_interaction_AAMP	0.994065
FKBP8_interaction_ADAM15	0.99598
FKBP8_interaction_HEMK1	0.992235
FKBP8_interaction_BCAS3	0.985258
FKBP8_interaction_BRD2	0.994817
FKBP8_interaction_AC090192.2	0.988707
FKBP8_interaction_CHD7	0.990013
NKIRAS2_interaction_BMP1	0.990339
NKIRAS2_interaction_CAPN1	0.988887
NKIRAS2_interaction_E2F4	0.989589
NKIRAS2_interaction_FGFR1	0.996539
NKIRAS2_interaction_BAIAP2	0.989822
NKIRAS2_interaction_TFAP4	0.985333
NKIRAS2_interaction_TMEM79	0.992971
NKIRAS2_interaction_C1QBP	0.997567
NKIRAS2_interaction_CALR	0.986054
NKIRAS2_interaction_EPB41	0.986238
NKIRAS2_interaction_HUWE1	0.991744
NKIRAS2_interaction_NPHP3	0.985449
NKIRAS2_interaction_RNH1	0.985924
NKIRAS2_interaction_ADAM15	0.985259
NKIRAS2_interaction_HEMK1	0.98782
NKIRAS2_interaction_BCAS3	0.987887
PTGES3_interaction_BMP1	0.996619
PTGES3_interaction_BRAF	0.987178
PTGES3_interaction_CAPN1	0.997039
PTGES3_interaction_E2F4	0.995862
PTGES3_interaction_FGFR3	0.986745
PTGES3_interaction_TSKU	0.996518
PTGES3_interaction_TUG1	0.998442
PTGES3_interaction_ABI1	0.998778
PTGES3_interaction_ACTN1	0.989655
PTGES3_interaction_BAIAP2	0.995347
PTGES3_interaction_CAPN3	0.992137
PTGES3_interaction_ERCC1	0.996469
PTGES3_interaction_MFN2	0.998186
PTGES3_interaction_C8orf82	0.996162
PTGES3_interaction_PALB2	0.986195
PTGES3_interaction_PPP3CB	0.987251
PTGES3_interaction_TCIRG1	0.994544
PTGES3_interaction_WDR74	0.999705
PTGES3_interaction_ANO9	0.998152
PTGES3_interaction_SLC12A6	0.994375
PTGES3_interaction_TFAP4	0.99851
PTGES3_interaction_INSIG1	0.999247
PTGES3_interaction_ITGA2	0.990811
PTGES3_interaction_NCOA1	0.997942
PTGES3_interaction_POU5F1	0.994113
PTGES3_interaction_MDM4	0.995454
PTGES3_interaction_TNNT2	0.993629
PTGES3_interaction_ALDH1A3	0.995181
PTGES3_interaction_FAT1	0.997505
PTGES3_interaction_GRB2	0.992467
PTGES3_interaction_CALR	0.99801
PTGES3_interaction_CAPZB	0.998378
PTGES3_interaction_BCL11A	0.987511
PTGES3_interaction_CUX1	0.999234
PTGES3_interaction_DDHD1	0.99568
PTGES3_interaction_EPB41	0.99329
PTGES3_interaction_GNA12	0.999204
PTGES3_interaction_ZNF148	0.996302
PTGES3_interaction_INF2	0.997783
PTGES3_interaction_ITPKA	0.998287
PTGES3_interaction_MYADM	0.997247
PTGES3_interaction_MYH14	0.991999
PTGES3_interaction_MYO19	0.996634
PTGES3_interaction_PARP6	0.998183
PTGES3_interaction_AC116407.1	0.991406
PTGES3_interaction_RNF157	0.997133
PTGES3_interaction_SEMA3A	0.993444
PTGES3_interaction_STK11	0.998351
PTGES3_interaction_VEGFA	0.991395
PTGES3_interaction_AAMP	0.999128
PTGES3_interaction_ADAM15	0.989989
PTGES3_interaction_HEMK1	0.998449
PTGES3_interaction_BCAS3	0.985593
PTGES3_interaction_BRD2	0.997913
PTGES3_interaction_AC090192.2	0.997012
PTGES3_interaction_CHD7	0.996985
PTGES3_interaction_FKBP8	0.99036
PTGES3_interaction_GZF1	0.998676
PTGES3_interaction_IFT122	0.998983
PTGES3_interaction_ITGA3	0.996816
PTGES3_interaction_ITGA5	0.99146
PTGES3_interaction_JMJD6	0.998827
PTGES3_interaction_LRP1	0.995902
PTGES3_interaction_NPHP3	0.993712
PTGES3_interaction_ZNF596	0.989865
PTGES3_interaction_PLOD3	0.999304
AC091171.1_interaction_BMP1	0.995484
AC091171.1_interaction_BRAF	0.988047
AC091171.1_interaction_CAPN1	0.997102
AC091171.1_interaction_E2F4	0.995054
AC091171.1_interaction_FGFR3	0.986769
AC091171.1_interaction_TSKU	0.995156
AC091171.1_interaction_TUG1	0.998859
AC091171.1_interaction_ABI1	0.999336
AC091171.1_interaction_ACTN1	0.991125
AC091171.1_interaction_BAIAP2	0.99649
AC091171.1_interaction_CAPN3	0.993974
AC091171.1_interaction_ERCC1	0.996807
AC091171.1_interaction_MFN2	0.997265
AC091171.1_interaction_C8orf82	0.995377
AC091171.1_interaction_PALB2	0.986741
AC091171.1_interaction_PPP3CB	0.988242
AC091171.1_interaction_TCIRG1	0.995468
AC091171.1_interaction_WDR74	0.999595
AC091171.1_interaction_ANO9	0.997617
AC091171.1_interaction_SLC12A6	0.9949
AC091171.1_interaction_SYK	0.986226
AC091171.1_interaction_TFAP4	0.998943
AC091171.1_interaction_INSIG1	0.99889
AC091171.1_interaction_ITGA2	0.991409
AC091171.1_interaction_NCOA1	0.997775
AC091171.1_interaction_POU5F1	0.995811
AC091171.1_interaction_MDM4	0.996787
AC091171.1_interaction_TNNT2	0.994002
AC091171.1_interaction_ALDH1A3	0.995575
AC091171.1_interaction_FAT1	0.99699
AC091171.1_interaction_GRB2	0.992606
AC091171.1_interaction_CALR	0.998302
AC091171.1_interaction_CAPZB	0.99815
AC091171.1_interaction_BCL11A	0.98978
AC091171.1_interaction_CUX1	0.998651
AC091171.1_interaction_DDHD1	0.996056
AC091171.1_interaction_EPB41	0.992439
AC091171.1_interaction_GNA12	0.999004
AC091171.1_interaction_ZNF148	0.995659
AC091171.1_interaction_INF2	0.998277
AC091171.1_interaction_ITPKA	0.997089
AC091171.1_interaction_MYADM	0.997538
AC091171.1_interaction_MYH14	0.989263
AC091171.1_interaction_MYO19	0.995695
AC091171.1_interaction_PARP6	0.998909
AC091171.1_interaction_AC116407.1	0.992454
AC091171.1_interaction_RNF157	0.995596
AC091171.1_interaction_SEMA3A	0.993501
AC091171.1_interaction_STK11	0.998855
AC091171.1_interaction_VEGFA	0.992749
AC091171.1_interaction_AAMP	0.999186
AC091171.1_interaction_ADAM15	0.989202
AC091171.1_interaction_HEMK1	0.99851
AC091171.1_interaction_BCAS3	0.98613
AC091171.1_interaction_BRD2	0.998377
AC091171.1_interaction_AC090192.2	0.997704
AC091171.1_interaction_CHD7	0.997388
AC091171.1_interaction_FKBP8	0.991212
AC091171.1_interaction_GZF1	0.997689
AC091171.1_interaction_IFT122	0.999174
AC091171.1_interaction_ITGA3	0.996094
AC091171.1_interaction_ITGA5	0.991161
AC091171.1_interaction_JMJD6	0.997794
AC091171.1_interaction_LRP1	0.994566
AC091171.1_interaction_NPHP3	0.995421
AC091171.1_interaction_ZNF596	0.989352
AC091171.1_interaction_PLOD3	0.998338
AC091171.1_interaction_PTGES3	0.999441
NFASC_interaction_ABLIM1	0.987191
NFASC_interaction_APLP1	0.987258
NFASC_interaction_PAM	0.989304
NFASC_interaction_PPP3CB	0.991877
NFASC_interaction_ESRP2	0.995947
BCL11A_interaction_TUG1	0.992653
BCL11A_interaction_ABI1	0.993111
BCL11A_interaction_BAIAP2	0.993463
BCL11A_interaction_CAPN3	0.994895
BCL11A_interaction_C8orf82	0.992368
BCL11A_interaction_TCIRG1	0.992602
BCL11A_interaction_WDR74	0.988293
BCL11A_interaction_ANO9	0.985457
BCL11A_interaction_TFAP4	0.987326
BCL11A_interaction_ITGA2	0.988058
BCL11A_interaction_NCOA1	0.988371
BCL11A_interaction_POU5F1	0.986528
BCL11A_interaction_MDM4	0.997228
BCL11A_interaction_TNNT2	0.99284
BCL11A_interaction_FAT1	0.987356
BCL11A_interaction_GNA12	0.988517
BCL11A_interaction_MYADM	0.993095
BCL11A_interaction_SEMA3A	0.985088
BCL11A_interaction_AAMP	0.98534
BCL11A_interaction_BCAS3	0.985221
BCL11A_interaction_AC090192.2	0.98867
BCL11A_interaction_CHD7	0.992975
BCL11A_interaction_IFT122	0.989488
BCL11A_interaction_NPHP3	0.994568
BCL11A_interaction_ZNF596	0.986735
BCL11A_interaction_PLOD3	0.987118
BCL11A_interaction_SLC12A6	0.986469
BCL11A_interaction_VEGFA	0.99344
BCL11A_interaction_ALDH1A3	0.991584
BCL11A_interaction_BRD2	0.990275
FAT1_interaction_BMP1	0.996672
FAT1_interaction_CAPN1	0.996931
FAT1_interaction_E2F4	0.996476
FAT1_interaction_ADAM15	0.992288
FAT1_interaction_ALDH1A3	0.996083
FAT1_interaction_CHD7	0.997172
GRB2_interaction_BMP1	0.989843
GRB2_interaction_CAPN1	0.994122
GRB2_interaction_E2F4	0.993537
GRB2_interaction_FGFR3	0.998637
GRB2_interaction_HRAS	0.988466
GRB2_interaction_TSKU	0.99055
GRB2_interaction_TUG1	0.99238
GRB2_interaction_ABI1	0.992085
GRB2_interaction_ACTN1	0.995384
GRB2_interaction_BAIAP2	0.988893
GRB2_interaction_HNRNPA1P33	0.995783
GRB2_interaction_CAPN3	0.986051
GRB2_interaction_ERCC1	0.987833
GRB2_interaction_ERCC2	0.987043
GRB2_interaction_MFN2	0.99395
GRB2_interaction_PALB2	0.998391
GRB2_interaction_TCIRG1	0.994325
GRB2_interaction_TFAP4	0.992706
GRB2_interaction_INSIG1	0.992134
GRB2_interaction_ITGA2	0.989019
GRB2_interaction_MDM4	0.988189
GRB2_interaction_BCL6	0.98947
GRB2_interaction_AAMP	0.995851
GRB2_interaction_ADAM15	0.993904
GRB2_interaction_AC090192.2	0.990862
GRB2_interaction_GZF1	0.993756
GRB2_interaction_IFT122	0.992923
GRB2_interaction_NPHP3	0.986569
GRB2_interaction_PLOD3	0.99136
GRB2_interaction_PTK2	0.988718
GRB2_interaction_VEGFA	0.985463
GRB2_interaction_ALDH1A3	0.989232
GRB2_interaction_BRD2	0.99633
GRB2_interaction_CHD7	0.991288
GRB2_interaction_FAT1	0.993136
ITGA2_interaction_CAPN1	0.986995
ITGA2_interaction_FGFR3	0.986144
ITGA2_interaction_TFAP4	0.987073
ITGA2_interaction_INSIG1	0.989782
ITGA2_interaction_ALDH1A3	0.993441
ITGA2_interaction_CHD7	0.994175
ITGA2_interaction_FAT1	0.992099
ITGA2_interaction_GZF1	0.987909
ITGA2_interaction_IFT122	0.990402
ITGA3_interaction_BMP1	0.997786
ITGA3_interaction_CAPN1	0.998865
ITGA3_interaction_E2F4	0.998852
ITGA3_interaction_FGFR3	0.99073
ITGA3_interaction_TSKU	0.99514
ITGA3_interaction_TUG1	0.99593
ITGA3_interaction_ABI1	0.995863
ITGA3_interaction_ACTN1	0.993542
ITGA3_interaction_BAIAP2	0.995025
ITGA3_interaction_HNRNPA1P33	0.989733
ITGA3_interaction_CAPN3	0.989952
ITGA3_interaction_ERCC1	0.993132
ITGA3_interaction_MFN2	0.997777
ITGA3_interaction_PALB2	0.99164
ITGA3_interaction_TCIRG1	0.993939
ITGA3_interaction_TFAP4	0.997086
ITGA3_interaction_INSIG1	0.996122
ITGA3_interaction_MDM4	0.991655
ITGA3_interaction_TNNT2	0.985589
ITGA3_interaction_BCL6	0.988057
ITGA3_interaction_SEMA3A	0.987787
ITGA3_interaction_AAMP	0.997705
ITGA3_interaction_ADAM15	0.996425
ITGA3_interaction_BCAS3	0.988431
ITGA3_interaction_AC090192.2	0.99392
ITGA3_interaction_NPHP3	0.992141
ITGA3_interaction_PLOD3	0.996716
ITGA3_interaction_VEGFA	0.990859
ITGA3_interaction_ALDH1A3	0.993904
ITGA3_interaction_BRD2	0.997654
ITGA3_interaction_CHD7	0.995459
ITGA3_interaction_FAT1	0.997297
ITGA3_interaction_GRB2	0.996201
ITGA3_interaction_GZF1	0.997753
ITGA3_interaction_IFT122	0.996068
ITGA3_interaction_ITGA2	0.98857
MDM4_interaction_BMP1	0.990305
MDM4_interaction_BRAF	0.989509
MDM4_interaction_CAPN1	0.992588
MDM4_interaction_E2F4	0.989375
MDM4_interaction_TFAP4	0.99512
MDM4_interaction_INSIG1	0.993188
MDM4_interaction_ALDH1A3	0.997748
MDM4_interaction_CHD7	0.998774
MDM4_interaction_FAT1	0.994783
MDM4_interaction_GZF1	0.991239
MDM4_interaction_IFT122	0.995796
MDM4_interaction_ITGA2	0.993682
PLOD3_interaction_BMP1	0.997102
PLOD3_interaction_BRAF	0.986424
PLOD3_interaction_CAPN1	0.996474
PLOD3_interaction_E2F4	0.996202
PLOD3_interaction_FGFR3	0.985496
PLOD3_interaction_MFN2	0.997694
PLOD3_interaction_PALB2	0.985178
PLOD3_interaction_TFAP4	0.997462
PLOD3_interaction_INSIG1	0.997595
PLOD3_interaction_ADAM15	0.991107
PLOD3_interaction_ALDH1A3	0.996573
PLOD3_interaction_CHD7	0.996979
PLOD3_interaction_FAT1	0.998138
PLOD3_interaction_GZF1	0.997713
PLOD3_interaction_IFT122	0.998028
PLOD3_interaction_ITGA2	0.990226
PLOD3_interaction_MDM4	0.995152
PLOD3_interaction_NPHP3	0.99334
RAB10_interaction_ROCK1	0.986639
RAB10_interaction_EIF1	0.987977
SEMA3A_interaction_BMP1	0.986005
SEMA3A_interaction_BRAF	0.991723
SEMA3A_interaction_CAPN1	0.989367
SEMA3A_interaction_MFN2	0.992436
SEMA3A_interaction_TFAP4	0.990853
SEMA3A_interaction_INSIG1	0.992218
SEMA3A_interaction_ALDH1A3	0.993243
SEMA3A_interaction_CHD7	0.994605
SEMA3A_interaction_FAT1	0.988288
SEMA3A_interaction_GZF1	0.991273
SEMA3A_interaction_IFT122	0.990288
SEMA3A_interaction_ITGA2	0.992095
SEMA3A_interaction_MDM4	0.993421
SEMA3A_interaction_NPHP3	0.990324
SEMA3A_interaction_PLOD3	0.991703
TMEM79_interaction_BMP1	0.987492
TMEM79_interaction_E2F4	0.986615
TMEM79_interaction_RNH1	0.985042
TNNT2_interaction_BMP1	0.986025
TNNT2_interaction_CAPN1	0.986361
TNNT2_interaction_E2F4	0.985105
TNNT2_interaction_MFN2	0.987192
TNNT2_interaction_TCIRG1	0.99417
TNNT2_interaction_TFAP4	0.991627
TNNT2_interaction_INSIG1	0.992117
TNNT2_interaction_ALDH1A3	0.987269
TNNT2_interaction_CHD7	0.990807
TNNT2_interaction_FAT1	0.989869
TNNT2_interaction_GZF1	0.988406
TNNT2_interaction_IFT122	0.995177
TNNT2_interaction_ITGA2	0.985157
TNNT2_interaction_MDM4	0.993775
TNNT2_interaction_NPHP3	0.989637
TNNT2_interaction_PLOD3	0.991699
TNNT2_interaction_SEMA3A	0.986085
AAMP_interaction_BMP1	0.995991
AAMP_interaction_BRAF	0.987267
AAMP_interaction_CAPN1	0.998083
AAMP_interaction_E2F4	0.996501
AAMP_interaction_FGFR3	0.991044
AAMP_interaction_TSKU	0.9967
AAMP_interaction_TUG1	0.998004
AAMP_interaction_MFN2	0.998791
AAMP_interaction_PALB2	0.991369
AAMP_interaction_TCIRG1	0.994909
AAMP_interaction_TFAP4	0.99867
AAMP_interaction_INSIG1	0.998878
AAMP_interaction_ADAM15	0.991948
AAMP_interaction_SYK	0.985222
AAMP_interaction_ALDH1A3	0.994667
AAMP_interaction_CHD7	0.996413
AAMP_interaction_FAT1	0.997258
AAMP_interaction_GZF1	0.999008
AAMP_interaction_IFT122	0.998665
AAMP_interaction_ITGA2	0.991085
AAMP_interaction_MDM4	0.994333
AAMP_interaction_NPHP3	0.993091
AAMP_interaction_PLOD3	0.998078
AAMP_interaction_SEMA3A	0.992268
AAMP_interaction_TNNT2	0.99133
AAMP_interaction_VEGFA	0.990585
ADAM15_interaction_ALDH1A3	0.986818
HEMK1_interaction_BMP1	0.997547
HEMK1_interaction_CAPN1	0.998
HEMK1_interaction_E2F4	0.996955
HEMK1_interaction_FGFR3	0.985152
HEMK1_interaction_TSKU	0.99489
HEMK1_interaction_TUG1	0.997464
HEMK1_interaction_ABI1	0.998002
HEMK1_interaction_ACTN1	0.991927
HEMK1_interaction_BAIAP2	0.997615
HEMK1_interaction_CAPN3	0.990933
HEMK1_interaction_ERCC1	0.995601
HEMK1_interaction_MFN2	0.996754
HEMK1_interaction_C8orf82	0.99423
HEMK1_interaction_PPP3CB	0.988368
HEMK1_interaction_TCIRG1	0.995003
HEMK1_interaction_WDR74	0.998767
HEMK1_interaction_ANO9	0.99725
HEMK1_interaction_TFAP4	0.999157
HEMK1_interaction_INSIG1	0.998208
HEMK1_interaction_NCOA1	0.995956
HEMK1_interaction_POU5F1	0.99264
HEMK1_interaction_CALR	0.998588
HEMK1_interaction_CAPZB	0.997157
HEMK1_interaction_CUX1	0.998232
HEMK1_interaction_DDHD1	0.996033
HEMK1_interaction_EPB41	0.993771
HEMK1_interaction_GNA12	0.998098
HEMK1_interaction_ZNF148	0.993125
HEMK1_interaction_INF2	0.996392
HEMK1_interaction_ITPKA	0.997118
HEMK1_interaction_MYADM	0.996577
HEMK1_interaction_MYH14	0.987426
HEMK1_interaction_MYO19	0.994537
HEMK1_interaction_PARP6	0.997321
HEMK1_interaction_AC116407.1	0.990921
HEMK1_interaction_RNF157	0.9958
HEMK1_interaction_STK11	0.998026
HEMK1_interaction_BCAS3	0.988059
HEMK1_interaction_AC090192.2	0.995495
HEMK1_interaction_JMJD6	0.996457
HEMK1_interaction_LRP1	0.992349
HEMK1_interaction_ZNF596	0.98812
HEMK1_interaction_RNH1	0.987657
HEMK1_interaction_SLC12A6	0.992634
HEMK1_interaction_ALDH1A3	0.99297
HEMK1_interaction_BRD2	0.996839
HEMK1_interaction_BCL11A	0.988404
HEMK1_interaction_CHD7	0.996056
HEMK1_interaction_FAT1	0.996803
HEMK1_interaction_GRB2	0.991835
HEMK1_interaction_GZF1	0.997499
HEMK1_interaction_IFT122	0.99904
HEMK1_interaction_ITGA2	0.986866
HEMK1_interaction_ITGA3	0.996832
HEMK1_interaction_ITGA5	0.989954
HEMK1_interaction_MDM4	0.994785
HEMK1_interaction_NPHP3	0.995257
HEMK1_interaction_PLOD3	0.997042
HEMK1_interaction_SEMA3A	0.989792
HEMK1_interaction_TNNT2	0.993744
HEMK1_interaction_VEGFA	0.990571
HEMK1_interaction_AAMP	0.997862
HEMK1_interaction_ADAM15	0.991188
BCAS3_interaction_BMP1	0.98958
BCAS3_interaction_CAPN1	0.988171
BCAS3_interaction_E2F4	0.990619
BCAS3_interaction_FGFR1	0.985615
BCAS3_interaction_TUG1	0.986623
BCAS3_interaction_ABI1	0.986926
BCAS3_interaction_BAIAP2	0.991001
BCAS3_interaction_TCIRG1	0.991165
BCAS3_interaction_ALDH1A3	0.98743
BCAS3_interaction_CHD7	0.986117
BCAS3_interaction_FAT1	0.989227
BCAS3_interaction_IFT122	0.988044
BCAS3_interaction_MDM4	0.986885
BCAS3_interaction_NPHP3	0.989006
BCAS3_interaction_PLOD3	0.987336
BCAS3_interaction_ADAM15	0.99087
BRD2_interaction_BMP1	0.994262
BRD2_interaction_BRAF	0.989109
BRD2_interaction_CAPN1	0.997119
BRD2_interaction_E2F4	0.995021
BRD2_interaction_FGFR3	0.991967
BRD2_interaction_TSKU	0.993101
BRD2_interaction_TUG1	0.99904
BRD2_interaction_ABI1	0.998998
BRD2_interaction_ACTN1	0.994254
BRD2_interaction_BAIAP2	0.996487
BRD2_interaction_MFN2	0.997243
BRD2_interaction_PALB2	0.991786
BRD2_interaction_TCIRG1	0.9964
BRD2_interaction_TFAP4	0.997758
BRD2_interaction_INSIG1	0.996946
BRD2_interaction_BCL6	0.985634
BRD2_interaction_SYK	0.986061
BRD2_interaction_ALDH1A3	0.997088
BRD2_interaction_CHD7	0.998686
BRD2_interaction_FAT1	0.997673
BRD2_interaction_GZF1	0.996863
BRD2_interaction_IFT122	0.997628
BRD2_interaction_ITGA2	0.994517
BRD2_interaction_MDM4	0.997121
BRD2_interaction_NPHP3	0.995701
BRD2_interaction_PLOD3	0.997313
BRD2_interaction_SEMA3A	0.992744
BRD2_interaction_TNNT2	0.991154
BRD2_interaction_VEGFA	0.995385
BRD2_interaction_AAMP	0.998668
BRD2_interaction_ADAM15	0.99117
BRD2_interaction_BCAS3	0.986212
AC090192.2_interaction_BMP1	0.993378
AC090192.2_interaction_BRAF	0.98675
AC090192.2_interaction_CAPN1	0.995882
AC090192.2_interaction_E2F4	0.992466
AC090192.2_interaction_FGFR3	0.985032
AC090192.2_interaction_TSKU	0.99452
AC090192.2_interaction_TUG1	0.998668
AC090192.2_interaction_ABI1	0.998069
AC090192.2_interaction_ACTN1	0.992358
AC090192.2_interaction_BAIAP2	0.995286
AC090192.2_interaction_CAPN3	0.995819
AC090192.2_interaction_MFN2	0.997093
AC090192.2_interaction_PALB2	0.985202
AC090192.2_interaction_TCIRG1	0.991605
AC090192.2_interaction_TFAP4	0.996656
AC090192.2_interaction_INSIG1	0.996423
AC090192.2_interaction_SYK	0.985813
AC090192.2_interaction_ALDH1A3	0.997176
AC090192.2_interaction_CHD7	0.997953
AC090192.2_interaction_FAT1	0.997444
AC090192.2_interaction_GZF1	0.996023
AC090192.2_interaction_IFT122	0.997481
AC090192.2_interaction_ITGA2	0.993848
AC090192.2_interaction_MDM4	0.996522
AC090192.2_interaction_NPHP3	0.996681
AC090192.2_interaction_PLOD3	0.996651
AC090192.2_interaction_SEMA3A	0.994003
AC090192.2_interaction_TNNT2	0.990111
AC090192.2_interaction_VEGFA	0.993985
AC090192.2_interaction_AAMP	0.997345
AC090192.2_interaction_ADAM15	0.985506
AC090192.2_interaction_BRD2	0.997403
CHD7_interaction_BMP1	0.99384
CHD7_interaction_BRAF	0.990252
CHD7_interaction_CAPN1	0.995874
CHD7_interaction_ALDH1A3	0.998867
CHD7_interaction_ADAM15	0.986855
CTNNB1_interaction_GAA	0.990685
CYBB_interaction_CAMK1	0.99615
CYBB_interaction_CUL3	0.990254
ESRP2_interaction_ABLIM1	0.986535
ESRP2_interaction_APLP1	0.990732
FKBP10_interaction_YAP1	0.985197
GZF1_interaction_BMP1	0.997145
GZF1_interaction_BRAF	0.985034
GZF1_interaction_CAPN1	0.998032
GZF1_interaction_E2F4	0.996777
[truncated: 253 more rows]
