# Supplementary material for: Analysis of Dormancy-Associated Transcriptional Networks Reveals a Shared Quiescence Signature in Lung and Colorectal Cancer
Source: Int J Mol Sci. 2022 Aug 30;23(17):9869. doi: 10.3390/ijms23179869 (PMC9456317; doi:10.3390/ijms23179869)
Supplement: Supplementary file 1 [file ijms-23-09869-s001.zip › Table S16.xlsx]

## Sheet: Sheet1
name	Strength
ARID5B_interaction_ABLIM1	0.994166
ARID5B_interaction_ACTA1	0.994183
BMP1_interaction_ABLIM1	0.993066
BMP1_interaction_ACTA1	0.995921
BMP1_interaction_ARID5B	0.993374
BMP1_interaction_BCL2L11	0.996119
BRAF_interaction_ABLIM1	0.999483
BRAF_interaction_ACTA1	0.998259
BRAF_interaction_ARID5B	0.994085
BRAF_interaction_BCL2L11	0.995183
BRAF_interaction_BMP1	0.992057
BRAF_interaction_BMPR1A	0.999089
CAPN1_interaction_ABLIM1	0.999446
CAPN1_interaction_ACTA1	0.998767
CAPN1_interaction_ARID5B	0.992294
CAPN1_interaction_BCL2L11	0.994912
CAPN1_interaction_BMP1	0.992043
CAPN1_interaction_BMPR1A	0.998745
CAPN1_interaction_BRAF	0.999049
E2F4_interaction_ABLIM1	0.984994
E2F4_interaction_ACTA1	0.98328
E2F4_interaction_ARID5B	0.988402
E2F4_interaction_BMPR1A	0.982519
E2F4_interaction_BRAF	0.985179
E2F4_interaction_CAPN1	0.984555
FOXO3_interaction_ABLIM1	0.990967
FOXO3_interaction_ACTA1	0.992568
FOXO3_interaction_ARID5B	0.989581
FOXO3_interaction_BCL2L11	0.997878
FOXO3_interaction_BMP1	0.994262
FOXO3_interaction_BMPR1A	0.993457
FOXO3_interaction_BRAF	0.991027
FOXO3_interaction_CAPN1	0.990102
FOXO3_interaction_DAB2	0.982589
FOXO3_interaction_EFEMP2	0.991048
FOXO3_interaction_ESRP2	0.987558
TRIP11_interaction_ABLIM1	0.995094
TRIP11_interaction_ACTA1	0.995724
TRIP11_interaction_ARID5B	0.991857
TRIP11_interaction_BCL2L11	0.998451
TRIP11_interaction_BMP1	0.994073
TRIP11_interaction_BMPR1A	0.996802
TRIP11_interaction_BRAF	0.995124
TRIP11_interaction_CAPN1	0.994188
TRIP11_interaction_DAB2	0.987051
TRIP11_interaction_EFEMP2	0.995227
TRIP11_interaction_ESRP2	0.990207
TRIP11_interaction_FOXO3	0.998766
TRIP11_interaction_TFAP4	0.995754
TRIP11_interaction_IFT122	0.995764
TRIP11_interaction_INSIG1	0.987597
TRIP11_interaction_ITGA2	0.994181
TRIP11_interaction_MAPK14	0.992996
TRIP11_interaction_MFN2	0.991756
TRIP11_interaction_PLEKHM2	0.992643
TRIP11_interaction_MAEA	0.998003
TRIP11_interaction_PLXNA1	0.988578
TRIP11_interaction_PTCH1	0.994815
TRIP11_interaction_RDH10	0.994871
TRIP11_interaction_SEMA3A	0.993366
TRIP11_interaction_SMAD3	0.995016
TRIP11_interaction_SMAD4	0.999436
TRIP11_interaction_STAU2	0.983357
TRIP11_interaction_SYK	0.995234
TRIP11_interaction_TNFAIP3	0.994393
TUG1_interaction_ABLIM1	0.984007
TUG1_interaction_ACTA1	0.983691
TUG1_interaction_BCL2L11	0.981381
TUG1_interaction_BMPR1A	0.984286
TUG1_interaction_BRAF	0.983967
TUG1_interaction_CAPN1	0.987572
TUG1_interaction_DAB2	0.987691
TUG1_interaction_EFEMP2	0.983734
TUG1_interaction_TFAP4	0.982018
TUG1_interaction_ITGA2	0.98284
TUG1_interaction_MAPK14	0.981317
TUG1_interaction_PLXNA1	0.993049
TUG1_interaction_PTCH1	0.983979
TUG1_interaction_RDH10	0.984016
TUG1_interaction_SEMA3A	0.982631
TUG1_interaction_SMAD3	0.983406
TUG1_interaction_SMAD4	0.982743
TUG1_interaction_SYK	0.984111
TUG1_interaction_TNFAIP3	0.982278
TUG1_interaction_TRIP11	0.982402
YY1_interaction_ABLIM1	0.998618
YY1_interaction_ACTA1	0.999194
YY1_interaction_ARID5B	0.994096
YY1_interaction_BCL2L11	0.995067
YY1_interaction_BMP1	0.994213
YY1_interaction_BMPR1A	0.99897
YY1_interaction_BRAF	0.998941
YY1_interaction_CAPN1	0.998647
YY1_interaction_DAB2	0.990189
YY1_interaction_E2F4	0.985603
YY1_interaction_EFEMP2	0.998614
YY1_interaction_ESRP2	0.991155
YY1_interaction_FOXO3	0.990654
YY1_interaction_TFAP4	0.998387
YY1_interaction_IFT122	0.997231
YY1_interaction_INSIG1	0.99421
YY1_interaction_ITGA2	0.999055
YY1_interaction_LAMA3	0.985436
YY1_interaction_MAPK14	0.99741
YY1_interaction_PLEKHM2	0.983196
YY1_interaction_NF1	0.984109
YY1_interaction_MAEA	0.991662
YY1_interaction_PLXNA1	0.995472
YY1_interaction_PTCH1	0.999206
YY1_interaction_RDH10	0.999496
YY1_interaction_SEMA3A	0.998604
YY1_interaction_SMAD3	0.99782
YY1_interaction_SMAD4	0.995329
YY1_interaction_STAU2	0.981895
YY1_interaction_SYK	0.999315
YY1_interaction_TCIRG1	0.986683
YY1_interaction_TNFAIP3	0.996975
YY1_interaction_TRIP11	0.994092
YY1_interaction_TUG1	0.983314
YY1_interaction_WDR48	0.991584
YY1_interaction_YAP1	0.984093
ABI1_interaction_ABLIM1	0.993086
ABI1_interaction_ACTA1	0.991152
ABI1_interaction_ARID5B	0.989298
ABI1_interaction_BCL2L11	0.981712
ABI1_interaction_BMP1	0.981708
ABI1_interaction_BMPR1A	0.991253
ABI1_interaction_BRAF	0.993344
ABI1_interaction_CAPN1	0.992546
ABI1_interaction_DAB2	0.987479
ABI1_interaction_E2F4	0.986493
ABI1_interaction_EFEMP2	0.993187
ABI1_interaction_ESRP2	0.98785
ABI1_interaction_TFAP4	0.99347
ABI1_interaction_SH3KBP1	0.983116
ABI1_interaction_IFT122	0.988772
ABI1_interaction_INSIG1	0.990293
ABI1_interaction_ITGA2	0.993596
ABI1_interaction_MAPK14	0.989083
ABI1_interaction_MAEA	0.981938
ABI1_interaction_PLXNA1	0.994418
ABI1_interaction_PTCH1	0.993124
ABI1_interaction_RDH10	0.993058
ABI1_interaction_SEMA3A	0.993669
ABI1_interaction_SMAD3	0.992871
ABI1_interaction_SMAD4	0.984466
ABI1_interaction_SYK	0.993331
ABI1_interaction_TCIRG1	0.98552
ABI1_interaction_TNFAIP3	0.993295
ABI1_interaction_TRIP11	0.983922
ABI1_interaction_TUG1	0.985262
ABI1_interaction_YAP1	0.985381
ABI1_interaction_YY1	0.992328
ABI1_interaction_AAMP	0.981844
BAIAP2_interaction_ABLIM1	0.995131
BAIAP2_interaction_ARID5B	0.991719
BAIAP2_interaction_BCL2L11	0.99783
BAIAP2_interaction_BMP1	0.993595
BAIAP2_interaction_BMPR1A	0.996079
BAIAP2_interaction_BRAF	0.996817
BAIAP2_interaction_CAPN1	0.994337
BAIAP2_interaction_DAB2	0.982398
BAIAP2_interaction_EFEMP2	0.996658
BAIAP2_interaction_ESRP2	0.990984
BAIAP2_interaction_FOXO3	0.994333
BAIAP2_interaction_TFAP4	0.996352
BAIAP2_interaction_IFT122	0.997169
BAIAP2_interaction_INSIG1	0.99018
BAIAP2_interaction_ITGA2	0.995579
BAIAP2_interaction_LAMA3	0.984891
BAIAP2_interaction_MAPK14	0.996058
BAIAP2_interaction_MFN2	0.983594
BAIAP2_interaction_PLEKHM2	0.992744
BAIAP2_interaction_NF1	0.98263
BAIAP2_interaction_MAEA	0.995837
BAIAP2_interaction_PLXNA1	0.986213
BAIAP2_interaction_PTCH1	0.995752
BAIAP2_interaction_RDH10	0.995697
BAIAP2_interaction_SEMA3A	0.995435
BAIAP2_interaction_SMAD3	0.995963
BAIAP2_interaction_SMAD4	0.996919
BAIAP2_interaction_STAU2	0.989022
BAIAP2_interaction_SYK	0.996311
BAIAP2_interaction_TNFAIP3	0.996247
BAIAP2_interaction_TRIP11	0.996195
BAIAP2_interaction_WDR48	0.993756
BAIAP2_interaction_YAP1	0.981777
BAIAP2_interaction_YY1	0.995622
BAIAP2_interaction_ABI1	0.984516
BAIAP2_interaction_ACTA1	0.994633
BAIAP2_interaction_ALOX5	0.992907
HNRNPA1P33_interaction_SH3KBP1	0.981728
HNRNPA1P33_interaction_ABI1	0.982775
CAPN3_interaction_ABLIM1	0.99501
CAPN3_interaction_ARID5B	0.995421
CAPN3_interaction_BMP1	0.988969
CAPN3_interaction_BRAF	0.995761
CAPN3_interaction_CAPN1	0.993577
CAPN3_interaction_E2F4	0.995095
CAPN3_interaction_EFEMP2	0.995215
CAPN3_interaction_ESRP2	0.994069
CAPN3_interaction_FOXO3	0.981771
CAPN3_interaction_TFAP4	0.99591
CAPN3_interaction_SH3KBP1	0.985062
CAPN3_interaction_IFT122	0.995353
CAPN3_interaction_INSIG1	0.996703
CAPN3_interaction_ITGA2	0.995503
CAPN3_interaction_LAMA3	0.98344
CAPN3_interaction_MAPK14	0.995291
CAPN3_interaction_PLEKHM2	0.982471
CAPN3_interaction_NF1	0.989506
CAPN3_interaction_MAEA	0.986317
CAPN3_interaction_PLXNA1	0.987504
CAPN3_interaction_PTCH1	0.995027
CAPN3_interaction_RDH10	0.995467
CAPN3_interaction_SEMA3A	0.997051
CAPN3_interaction_SMAD3	0.994533
CAPN3_interaction_SMAD4	0.988122
CAPN3_interaction_STAU2	0.980776
CAPN3_interaction_SYK	0.995568
CAPN3_interaction_TCIRG1	0.992113
CAPN3_interaction_TNFAIP3	0.995499
CAPN3_interaction_TRIP11	0.987401
CAPN3_interaction_WDR48	0.993598
CAPN3_interaction_YAP1	0.991408
CAPN3_interaction_YY1	0.994872
CAPN3_interaction_ABI1	0.992224
CAPN3_interaction_ACTA1	0.993291
CAPN3_interaction_ALOX5	0.99374
CAPN3_interaction_BAIAP2	0.992634
CAPN3_interaction_BCAS3	0.992673
CAPN3_interaction_BCL2L11	0.988462
CAPN3_interaction_BMPR1A	0.994229
CCNB1IP1_interaction_ABLIM1	0.992049
CCNB1IP1_interaction_ARID5B	0.986069
CCNB1IP1_interaction_BMP1	0.988574
CCNB1IP1_interaction_BRAF	0.992138
CCNB1IP1_interaction_CAPN1	0.989352
CCNB1IP1_interaction_EFEMP2	0.991203
CCNB1IP1_interaction_ESRP2	0.98341
CCNB1IP1_interaction_FOXO3	0.985067
CCNB1IP1_interaction_TFAP4	0.994668
CCNB1IP1_interaction_IFT122	0.993954
CCNB1IP1_interaction_INSIG1	0.98481
CCNB1IP1_interaction_ITGA2	0.99461
CCNB1IP1_interaction_MAPK14	0.988402
CCNB1IP1_interaction_MAEA	0.992737
CCNB1IP1_interaction_PLXNA1	0.987547
CCNB1IP1_interaction_PTCH1	0.992193
CCNB1IP1_interaction_RDH10	0.992618
CCNB1IP1_interaction_SEMA3A	0.990845
CCNB1IP1_interaction_SMAD3	0.990497
CCNB1IP1_interaction_SMAD4	0.989535
CCNB1IP1_interaction_STAU2	0.988077
CCNB1IP1_interaction_SYK	0.992233
CCNB1IP1_interaction_TNFAIP3	0.992799
CCNB1IP1_interaction_TRIP11	0.98823
CCNB1IP1_interaction_WDR48	0.98134
CCNB1IP1_interaction_YY1	0.991983
CCNB1IP1_interaction_ABI1	0.987793
CCNB1IP1_interaction_ACTA1	0.991511
CCNB1IP1_interaction_ALOX5	0.990034
CCNB1IP1_interaction_BAIAP2	0.990308
CCNB1IP1_interaction_BCAS3	0.982479
CCNB1IP1_interaction_BCL2L11	0.987378
CCNB1IP1_interaction_BMPR1A	0.992543
CCNB1IP1_interaction_CAPN3	0.989219
CNOT2_interaction_ABLIM1	0.998502
CNOT2_interaction_ARID5B	0.993446
CNOT2_interaction_BMP1	0.992085
CNOT2_interaction_BRAF	0.998989
CNOT2_interaction_CAPN1	0.998683
CNOT2_interaction_CUL3	0.98189
CNOT2_interaction_DAB2	0.98816
CNOT2_interaction_E2F4	0.986407
CNOT2_interaction_EFEMP2	0.997881
CNOT2_interaction_ESRP2	0.989162
CNOT2_interaction_FOXO3	0.989469
CNOT2_interaction_TFAP4	0.997465
CNOT2_interaction_IFT122	0.99716
CNOT2_interaction_INSIG1	0.993353
CNOT2_interaction_ITGA2	0.998964
CNOT2_interaction_LAMA3	0.987126
CNOT2_interaction_MAPK14	0.997919
CNOT2_interaction_PLEKHM2	0.98271
CNOT2_interaction_NF1	0.9874
CNOT2_interaction_MAEA	0.99072
CNOT2_interaction_PLXNA1	0.994444
CNOT2_interaction_PTCH1	0.998742
CNOT2_interaction_RDH10	0.999449
CNOT2_interaction_SEMA3A	0.999254
CNOT2_interaction_SMAD3	0.996914
CNOT2_interaction_SMAD4	0.99487
CNOT2_interaction_STAU2	0.984132
CNOT2_interaction_SYK	0.998991
CNOT2_interaction_TCIRG1	0.988406
CNOT2_interaction_TNFAIP3	0.997518
CNOT2_interaction_TRIP11	0.993326
CNOT2_interaction_TUG1	0.982715
CNOT2_interaction_WDR48	0.994039
CNOT2_interaction_YAP1	0.982357
CNOT2_interaction_YY1	0.999086
CNOT2_interaction_ABI1	0.991171
CNOT2_interaction_ACTA1	0.99786
CNOT2_interaction_ALOX5	0.996597
CNOT2_interaction_BAIAP2	0.995791
CNOT2_interaction_BCAS3	0.99426
CNOT2_interaction_BCL2L11	0.994894
CNOT2_interaction_BMPR1A	0.999071
CNOT2_interaction_CAPN3	0.995611
CNOT2_interaction_CCNB1IP1	0.991798
CNOT2_interaction_CLASP2	0.993826
EGR2_interaction_ABLIM1	0.998748
EGR2_interaction_ARID5B	0.99332
EGR2_interaction_BMP1	0.991081
EGR2_interaction_BRAF	0.99963
EGR2_interaction_CAPN1	0.99836
EGR2_interaction_DAB2	0.991007
EGR2_interaction_E2F4	0.984488
EGR2_interaction_EFEMP2	0.99948
EGR2_interaction_ESRP2	0.991812
EGR2_interaction_FOXO3	0.990489
EGR2_interaction_TFAP4	0.99843
EGR2_interaction_IFT122	0.997737
EGR2_interaction_INSIG1	0.995551
EGR2_interaction_ITGA2	0.998628
EGR2_interaction_LAMA3	0.986182
EGR2_interaction_MAPK14	0.998142
EGR2_interaction_PLEKHM2	0.987544
EGR2_interaction_NF1	0.984309
EGR2_interaction_MAEA	0.992308
EGR2_interaction_PLXNA1	0.993309
EGR2_interaction_PTCH1	0.998748
EGR2_interaction_RDH10	0.999094
EGR2_interaction_SEMA3A	0.998599
EGR2_interaction_SMAD3	0.998882
EGR2_interaction_SMAD4	0.995312
EGR2_interaction_STAU2	0.982162
EGR2_interaction_SYK	0.99946
EGR2_interaction_TCIRG1	0.988018
EGR2_interaction_TNFAIP3	0.999135
EGR2_interaction_TRIP11	0.995171
EGR2_interaction_TUG1	0.983492
EGR2_interaction_WDR48	0.992179
EGR2_interaction_YAP1	0.985117
EGR2_interaction_YY1	0.998718
EGR2_interaction_ABI1	0.992912
EGR2_interaction_ACTA1	0.997847
EGR2_interaction_ALOX5	0.998143
EGR2_interaction_BAIAP2	0.996789
EGR2_interaction_BCAS3	0.992624
EGR2_interaction_BCL2L11	0.994857
EGR2_interaction_BMPR1A	0.998765
EGR2_interaction_CAPN3	0.995704
EGR2_interaction_CCNB1IP1	0.991313
EGR2_interaction_CLASP2	0.995367
EGR2_interaction_CNOT2	0.998453
EGR2_interaction_EGLN1	0.998857
ERCC1_interaction_ADAM15	0.991371
ERCC2_interaction_ABLIM1	0.991675
ERCC2_interaction_ARID5B	0.984097
ERCC2_interaction_BMP1	0.990695
ERCC2_interaction_BRAF	0.991367
ERCC2_interaction_CAPN1	0.991853
ERCC2_interaction_EFEMP2	0.991265
ERCC2_interaction_ESRP2	0.981057
ERCC2_interaction_FOXO3	0.989706
ERCC2_interaction_TFAP4	0.994233
ERCC2_interaction_IFT122	0.990166
ERCC2_interaction_ITGA2	0.99264
ERCC2_interaction_MAPK14	0.99042
ERCC2_interaction_MFN2	0.981165
ERCC2_interaction_PLEKHM2	0.982692
ERCC2_interaction_MAEA	0.993216
ERCC2_interaction_PLXNA1	0.993092
ERCC2_interaction_PTCH1	0.992008
ERCC2_interaction_RDH10	0.991578
ERCC2_interaction_SEMA3A	0.990395
ERCC2_interaction_SMAD3	0.991089
ERCC2_interaction_SMAD4	0.991881
ERCC2_interaction_STAU2	0.988492
ERCC2_interaction_SYK	0.991669
ERCC2_interaction_TNFAIP3	0.990921
ERCC2_interaction_TRIP11	0.991129
ERCC2_interaction_TUG1	0.987611
ERCC2_interaction_WDR48	0.982904
ERCC2_interaction_YY1	0.991045
ERCC2_interaction_ABI1	0.988447
ERCC2_interaction_ACTA1	0.991851
ERCC2_interaction_ALOX5	0.989559
ERCC2_interaction_BAIAP2	0.990672
ERCC2_interaction_BCAS3	0.984638
ERCC2_interaction_BCL2L11	0.992258
ERCC2_interaction_BMPR1A	0.991904
ERCC2_interaction_CAPN3	0.985566
ERCC2_interaction_CCNB1IP1	0.992043
ERCC2_interaction_CLASP2	0.985013
ERCC2_interaction_CNOT2	0.990789
ERCC2_interaction_EGLN1	0.990735
ERCC2_interaction_EGR2	0.990258
MFN2_interaction_BMP1	0.987801
MFN2_interaction_FOXO3	0.995996
MFN2_interaction_ACTA1	0.980241
MFN2_interaction_BCL2L11	0.990768
MFN2_interaction_BMPR1A	0.980885
MFN2_interaction_IFT122	0.980423
OSBPL9_interaction_ARID5B	0.983126
OSBPL9_interaction_E2F4	0.993254
OSBPL9_interaction_ESRP2	0.984905
OSBPL9_interaction_INSIG1	0.98437
OSBPL9_interaction_NF1	0.98562
OSBPL9_interaction_WDR48	0.9857
OSBPL9_interaction_YAP1	0.984295
OSBPL9_interaction_BCAS3	0.981202
OSBPL9_interaction_CAPN3	0.990058
OSBPL9_interaction_TRIM24	0.982451
OSBPL9_interaction_CLIC4	0.98907
OSBPL9_interaction_MAPK14	0.980465
PIKFYVE_interaction_ABLIM1	0.982206
PIKFYVE_interaction_BRAF	0.982742
PIKFYVE_interaction_CAPN1	0.980878
PIKFYVE_interaction_DAB2	0.986694
PIKFYVE_interaction_EFEMP2	0.98223
PIKFYVE_interaction_INSIG1	0.983191
PIKFYVE_interaction_MDM4	0.981728
PIKFYVE_interaction_PTCH1	0.981592
PIKFYVE_interaction_RDH10	0.981917
PIKFYVE_interaction_SEMA3A	0.980258
PIKFYVE_interaction_SMAD3	0.98192
PIKFYVE_interaction_SYK	0.982276
PIKFYVE_interaction_TCIRG1	0.982903
PIKFYVE_interaction_TNFAIP3	0.982656
PIKFYVE_interaction_VEGFA	0.986683
PIKFYVE_interaction_YY1	0.980183
PIKFYVE_interaction_ALOX5	0.981037
PIKFYVE_interaction_BMPR1A	0.98084
PIKFYVE_interaction_CLASP2	0.987532
PIKFYVE_interaction_CNOT2	0.980487
PIKFYVE_interaction_EGLN1	0.981235
PIKFYVE_interaction_EGR2	0.9826
PIKFYVE_interaction_GRB2	0.980328
PIKFYVE_interaction_IFT122	0.981547
PIKFYVE_interaction_ITGA2	0.980997
PIKFYVE_interaction_NAA15	0.98113
PMP22_interaction_ABLIM1	0.999782
PMP22_interaction_ARID5B	0.993761
PMP22_interaction_BMP1	0.991804
PMP22_interaction_BRAF	0.999726
PMP22_interaction_CAPN1	0.999124
PMP22_interaction_DAB2	0.991664
PMP22_interaction_E2F4	0.984583
PMP22_interaction_EFEMP2	0.999665
PMP22_interaction_ESRP2	0.992308
PMP22_interaction_FOXO3	0.990862
PMP22_interaction_INSIG1	0.995729
PMP22_interaction_PLEKHM2	0.98747
PMP22_interaction_MAEA	0.992565
PMP22_interaction_PLXNA1	0.994137
PMP22_interaction_PTCH1	0.999514
PMP22_interaction_RDH10	0.999361
PMP22_interaction_SEMA3A	0.999083
PMP22_interaction_SMAD3	0.999568
PMP22_interaction_SMAD4	0.995267
PMP22_interaction_STAU2	0.982049
PMP22_interaction_SYK	0.999717
PMP22_interaction_TCIRG1	0.98774
PMP22_interaction_TNFAIP3	0.999484
PMP22_interaction_TRIP11	0.995301
PMP22_interaction_TUG1	0.983924
PMP22_interaction_WDR48	0.992466
PMP22_interaction_YAP1	0.985414
PMP22_interaction_YY1	0.998161
PMP22_interaction_ABI1	0.993241
PMP22_interaction_ACTA1	0.998265
PMP22_interaction_ALOX5	0.998578
PMP22_interaction_BAIAP2	0.995918
PMP22_interaction_BCAS3	0.992195
PMP22_interaction_BCL2L11	0.99479
PMP22_interaction_BMPR1A	0.998833
PMP22_interaction_CAPN3	0.995305
PMP22_interaction_CCNB1IP1	0.99168
PMP22_interaction_CLASP2	0.995952
PMP22_interaction_CNOT2	0.99822
PMP22_interaction_EGLN1	0.99943
PMP22_interaction_EGR2	0.999236
PMP22_interaction_ERCC2	0.991301
PMP22_interaction_GRB2	0.996363
PMP22_interaction_TFAP4	0.998778
PMP22_interaction_HLA-G	0.993488
PMP22_interaction_IFT122	0.998554
PMP22_interaction_ITGA2	0.99929
PMP22_interaction_ITGA3	0.993046
PMP22_interaction_JMJD6	0.99741
PMP22_interaction_LAMA3	0.987512
PMP22_interaction_MAPK14	0.998324
PMP22_interaction_NAA15	0.999496
PMP22_interaction_NF1	0.984742
PMP22_interaction_PIK3CA	0.988736
PMP22_interaction_PIKFYVE	0.982934
PMP22_interaction_FUNDC2	0.993087
PPP3CB_interaction_ABLIM1	0.999033
PPP3CB_interaction_ARID5B	0.99395
PPP3CB_interaction_BMP1	0.989947
PPP3CB_interaction_BRAF	0.999273
PPP3CB_interaction_CAPN1	0.998484
PPP3CB_interaction_DAB2	0.990078
PPP3CB_interaction_E2F4	0.98504
PPP3CB_interaction_EFEMP2	0.998301
PPP3CB_interaction_ESRP2	0.990565
PPP3CB_interaction_FOXO3	0.98963
PPP3CB_interaction_INSIG1	0.994913
PPP3CB_interaction_PLEKHM2	0.984436
PPP3CB_interaction_MAEA	0.991401
PPP3CB_interaction_PLXNA1	0.993644
PPP3CB_interaction_PTCH1	0.998556
PPP3CB_interaction_RDH10	0.99927
PPP3CB_interaction_SEMA3A	0.999217
PPP3CB_interaction_SMAD3	0.997678
PPP3CB_interaction_SMAD4	0.994937
PPP3CB_interaction_STAU2	0.982002
PPP3CB_interaction_SYK	0.99908
PPP3CB_interaction_TCIRG1	0.989483
PPP3CB_interaction_TNFAIP3	0.998971
PPP3CB_interaction_TRIP11	0.994446
PPP3CB_interaction_TUG1	0.983035
PPP3CB_interaction_WDR48	0.993261
PPP3CB_interaction_YAP1	0.984774
PPP3CB_interaction_YY1	0.997894
PPP3CB_interaction_ABI1	0.99264
PPP3CB_interaction_ACTA1	0.997341
PPP3CB_interaction_ALOX5	0.997826
PPP3CB_interaction_BAIAP2	0.995079
PPP3CB_interaction_BCAS3	0.993047
PPP3CB_interaction_BCL2L11	0.99393
PPP3CB_interaction_BMPR1A	0.999198
PPP3CB_interaction_CAPN3	0.995835
PPP3CB_interaction_CCNB1IP1	0.991797
PPP3CB_interaction_CLASP2	0.99492
PPP3CB_interaction_CNOT2	0.999033
PPP3CB_interaction_EGLN1	0.998835
PPP3CB_interaction_EGR2	0.998954
PPP3CB_interaction_ERCC2	0.989934
PPP3CB_interaction_GRB2	0.995224
PPP3CB_interaction_TFAP4	0.997712
PPP3CB_interaction_HLA-G	0.992952
PPP3CB_interaction_IFT122	0.997709
PPP3CB_interaction_ITGA2	0.998851
PPP3CB_interaction_ITGA3	0.991274
PPP3CB_interaction_JMJD6	0.997794
PPP3CB_interaction_LAMA3	0.985614
PPP3CB_interaction_MAPK14	0.997443
PPP3CB_interaction_NAA15	0.998914
PPP3CB_interaction_NF1	0.98472
PPP3CB_interaction_PIK3CA	0.986402
PPP3CB_interaction_PIKFYVE	0.982692
PPP3CB_interaction_FUNDC2	0.99182
PPP3CB_interaction_PMP22	0.999182
TCIRG1_interaction_ABLIM1	0.987328
TCIRG1_interaction_ARID5B	0.984386
TCIRG1_interaction_BRAF	0.988277
TCIRG1_interaction_CAPN1	0.985834
TCIRG1_interaction_E2F4	0.989104
TCIRG1_interaction_EFEMP2	0.986891
TCIRG1_interaction_ESRP2	0.98219
TCIRG1_interaction_INSIG1	0.99388
TCIRG1_interaction_MDM4	0.984767
TCIRG1_interaction_SEMA3A	0.989982
TCIRG1_interaction_ACTA1	0.983287
TCIRG1_interaction_BMPR1A	0.985018
TCIRG1_interaction_TFAP4	0.98408
TCIRG1_interaction_SH3KBP1	0.980077
TCIRG1_interaction_IFT122	0.985805
TCIRG1_interaction_ITGA2	0.987803
TCIRG1_interaction_LAMA3	0.980472
TCIRG1_interaction_MAPK14	0.986153
TCIRG1_interaction_NF1	0.981902
TCIRG1_interaction_PTCH1	0.987016
TCIRG1_interaction_RDH10	0.988
TCIRG1_interaction_SMAD3	0.985946
TCIRG1_interaction_SYK	0.987746
WDR74_interaction_E2F4	0.988745
WDR74_interaction_ABI1	0.982718
WDR74_interaction_BCAS3	0.982071
WDR74_interaction_CAPN3	0.985589
WDR74_interaction_ITGA3	0.984606
WDR74_interaction_MAPK14	0.98028
WDR74_interaction_NF1	0.988154
WDR74_interaction_SLC12A2	0.982865
ANO9_interaction_ABLIM1	0.99484
ANO9_interaction_ARID5B	0.990808
ANO9_interaction_BMP1	0.99432
ANO9_interaction_BRAF	0.993128
ANO9_interaction_CAPN1	0.99282
ANO9_interaction_EFEMP2	0.993482
ANO9_interaction_ESRP2	0.989453
ANO9_interaction_FOXO3	0.990712
ANO9_interaction_INSIG1	0.98927
ANO9_interaction_PLEKHM2	0.989219
ANO9_interaction_MAEA	0.995
ANO9_interaction_PLXNA1	0.987263
ANO9_interaction_SEMA3A	0.992675
ANO9_interaction_STAU2	0.990202
ANO9_interaction_TRIP11	0.994179
ANO9_interaction_WDR48	0.992755
ANO9_interaction_YAP1	0.980569
ANO9_interaction_YY1	0.992
ANO9_interaction_ABI1	0.984226
ANO9_interaction_ACTA1	0.994716
ANO9_interaction_ALOX5	0.995413
ANO9_interaction_BAIAP2	0.992461
ANO9_interaction_BCAS3	0.988746
ANO9_interaction_BCL2L11	0.993839
ANO9_interaction_BMPR1A	0.994528
ANO9_interaction_CAPN3	0.991589
ANO9_interaction_CCNB1IP1	0.99177
ANO9_interaction_TRIM24	0.986137
ANO9_interaction_CLASP2	0.99128
ANO9_interaction_CNOT2	0.992199
ANO9_interaction_EGLN1	0.993981
ANO9_interaction_EGR2	0.99263
ANO9_interaction_ERCC2	0.99199
ANO9_interaction_GRB2	0.994923
ANO9_interaction_TFAP4	0.996478
ANO9_interaction_HLA-G	0.989
ANO9_interaction_IFT122	0.996544
ANO9_interaction_ITGA2	0.9942
ANO9_interaction_ITGA3	0.983993
ANO9_interaction_JMJD6	0.995873
ANO9_interaction_LAMA3	0.984074
ANO9_interaction_MAPK14	0.994155
ANO9_interaction_MFN2	0.983236
ANO9_interaction_OSBPL9	0.980447
ANO9_interaction_NAA15	0.994355
ANO9_interaction_NF1	0.981539
ANO9_interaction_PIK3CA	0.989636
ANO9_interaction_FUNDC2	0.990545
ANO9_interaction_PMP22	0.994402
ANO9_interaction_PPP3CB	0.993449
ANO9_interaction_PTCH1	0.99387
ANO9_interaction_RDH10	0.993649
ANO9_interaction_ROCK2	0.992917
ANO9_interaction_SLC12A2	0.988209
ANO9_interaction_SLC12A6	0.993091
ANO9_interaction_SMAD3	0.993902
ANO9_interaction_SMAD4	0.99298
ANO9_interaction_TOP2B	0.995039
ANO9_interaction_SYK	0.993809
ANO9_interaction_TNFAIP3	0.993482
ANO9_interaction_TNFSF12	0.994374
ANO9_interaction_VEZF1	0.993057
ZNF385A_interaction_ABLIM1	0.999331
ZNF385A_interaction_ARID5B	0.993767
ZNF385A_interaction_BMP1	0.995111
ZNF385A_interaction_BRAF	0.99849
ZNF385A_interaction_CAPN1	0.999001
ZNF385A_interaction_DAB2	0.990943
ZNF385A_interaction_E2F4	0.984968
ZNF385A_interaction_EFEMP2	0.998872
ZNF385A_interaction_ESRP2	0.992095
ZNF385A_interaction_FOXO3	0.990784
ZNF385A_interaction_INSIG1	0.994637
ZNF385A_interaction_PLEKHM2	0.984667
ZNF385A_interaction_MAEA	0.991777
ZNF385A_interaction_PLXNA1	0.99573
ZNF385A_interaction_SEMA3A	0.998128
ZNF385A_interaction_STAU2	0.980967
ZNF385A_interaction_TRIP11	0.994164
ZNF385A_interaction_TUG1	0.983312
ZNF385A_interaction_WDR48	0.991005
ZNF385A_interaction_YY1	0.998842
ZNF385A_interaction_ABI1	0.992277
ZNF385A_interaction_ACTA1	0.999535
ZNF385A_interaction_ALOX5	0.998229
ZNF385A_interaction_BAIAP2	0.994279
ZNF385A_interaction_BCAS3	0.989402
ZNF385A_interaction_BCL2L11	0.994666
ZNF385A_interaction_BMPR1A	0.998183
ZNF385A_interaction_CAPN3	0.993738
ZNF385A_interaction_CCNB1IP1	0.991206
ZNF385A_interaction_CLASP2	0.994119
ZNF385A_interaction_CNOT2	0.997538
ZNF385A_interaction_EGLN1	0.997755
ZNF385A_interaction_EGR2	0.997618
ZNF385A_interaction_ERCC2	0.991696
ZNF385A_interaction_GRB2	0.996238
ZNF385A_interaction_TFAP4	0.998705
ZNF385A_interaction_HLA-G	0.993875
ZNF385A_interaction_IFT122	0.997767
ZNF385A_interaction_ITGA2	0.999035
ZNF385A_interaction_ITGA3	0.993279
ZNF385A_interaction_JMJD6	0.996459
ZNF385A_interaction_LAMA3	0.987195
ZNF385A_interaction_MAPK14	0.997557
ZNF385A_interaction_NAA15	0.999254
ZNF385A_interaction_NF1	0.983886
ZNF385A_interaction_PIK3CA	0.993408
ZNF385A_interaction_FUNDC2	0.993021
ZNF385A_interaction_PMP22	0.998679
ZNF385A_interaction_PPP3CB	0.997049
ZNF385A_interaction_PTCH1	0.999617
ZNF385A_interaction_RDH10	0.999035
ZNF385A_interaction_RNH1	0.988277
ZNF385A_interaction_ROCK2	0.998566
ZNF385A_interaction_SLC12A2	0.985863
ZNF385A_interaction_SLC12A6	0.995995
ZNF385A_interaction_SMAD3	0.998885
ZNF385A_interaction_SMAD4	0.994605
ZNF385A_interaction_TOP2B	0.994763
ZNF385A_interaction_SYK	0.999183
ZNF385A_interaction_TCIRG1	0.984907
ZNF385A_interaction_TNFAIP3	0.996889
ZNF385A_interaction_TNFSF12	0.998752
ZNF385A_interaction_VEZF1	0.997986
ZNF385A_interaction_ANO9	0.994056
ZNF385A_interaction_YAP1	0.984349
CDON_interaction_ABLIM1	0.99424
CDON_interaction_ARID5B	0.985687
CDON_interaction_BMP1	0.991332
CDON_interaction_BRAF	0.994176
CDON_interaction_CAPN1	0.994898
CDON_interaction_E2F4	0.985882
CDON_interaction_ESRP2	0.983203
CDON_interaction_FOXO3	0.982359
CDON_interaction_INSIG1	0.98892
CDON_interaction_MDM4	0.983675
CDON_interaction_PLEKHM2	0.980959
CDON_interaction_MAEA	0.985098
CDON_interaction_PLXNA1	0.989032
CDON_interaction_SEMA3A	0.994262
CDON_interaction_STAU2	0.987649
CDON_interaction_TRIP11	0.98611
CDON_interaction_WDR48	0.992903
CDON_interaction_YY1	0.995038
CDON_interaction_ABI1	0.983086
CDON_interaction_ACTA1	0.994122
CDON_interaction_BAIAP2	0.992912
CDON_interaction_CAPN3	0.991824
CDON_interaction_CCNB1IP1	0.987437
CDON_interaction_CLASP2	0.988582
CDON_interaction_CNOT2	0.995507
CDON_interaction_CUL3	0.991312
CDON_interaction_EGR2	0.993133
CDON_interaction_ERCC2	0.988059
CDON_interaction_GRB2	0.99323
CDON_interaction_TFAP4	0.99371
CDON_interaction_IFT122	0.993887
CDON_interaction_ITGA2	0.994895
CDON_interaction_ITGA3	0.987165
CDON_interaction_LAMA3	0.994754
CDON_interaction_PMP22	0.993617
CDON_interaction_PPP3CB	0.992317
CDON_interaction_PTCH1	0.995131
CDON_interaction_RDH10	0.994638
CDON_interaction_SMAD3	0.993803
CDON_interaction_SMAD4	0.98766
CDON_interaction_TCIRG1	0.982989
CDON_interaction_WDR74	0.982699
CDON_interaction_ANO9	0.990101
CDON_interaction_ZNF385A	0.995171
CDON_interaction_ALOX5	0.991965
CDON_interaction_BCAS3	0.995252
CDON_interaction_EFEMP2	0.994199
CDON_interaction_EGLN1	0.995537
CDON_interaction_HLA-G	0.98421
CDON_interaction_JMJD6	0.990828
CDON_interaction_MAPK14	0.997223
CDON_interaction_NAA15	0.995895
CDON_interaction_NF1	0.993645
CDON_interaction_PIK3CA	0.985118
CDON_interaction_FUNDC2	0.990357
CDON_interaction_RASA1	0.993858
CDON_interaction_RNH1	0.986712
CDON_interaction_ROCK2	0.993497
CDON_interaction_SLC12A2	0.993084
CDON_interaction_SLC12A6	0.99272
CDON_interaction_TOP2B	0.987239
CDON_interaction_SYK	0.994661
CDON_interaction_TNFAIP3	0.992249
CDON_interaction_TNFSF12	0.99388
CDON_interaction_VEZF1	0.991612
CDON_interaction_BCL2L11	0.991395
CDON_interaction_BMPR1A	0.992827
CUL3_interaction_CAPN1	0.980926
TFAP4_interaction_ABLIM1	0.998901
TFAP4_interaction_ARID5B	0.9949
TFAP4_interaction_BMP1	0.995376
TFAP4_interaction_BRAF	0.998735
TFAP4_interaction_CAPN1	0.997774
TFAP4_interaction_DAB2	0.987308
TFAP4_interaction_E2F4	0.985462
TFAP4_interaction_ESRP2	0.993742
TFAP4_interaction_FOXO3	0.992205
TFAP4_interaction_ACTA1	0.998754
TFAP4_interaction_EFEMP2	0.998934
TFAP4_interaction_BCL2L11	0.995519
TFAP4_interaction_BMPR1A	0.998507
INSIG1_interaction_ABLIM1	0.995413
INSIG1_interaction_ARID5B	0.994738
INSIG1_interaction_BMP1	0.987169
INSIG1_interaction_BRAF	0.995413
INSIG1_interaction_CAPN1	0.993462
INSIG1_interaction_DAB2	0.985975
INSIG1_interaction_E2F4	0.990188
INSIG1_interaction_ESRP2	0.995461
INSIG1_interaction_FOXO3	0.981316
INSIG1_interaction_ACTA1	0.993822
INSIG1_interaction_EFEMP2	0.995834
INSIG1_interaction_BCL2L11	0.986472
INSIG1_interaction_BMPR1A	0.993494
INSIG1_interaction_TFAP4	0.994547
INSIG1_interaction_SH3KBP1	0.98331
INSIG1_interaction_IFT122	0.995407
PLEKHM2_interaction_ABLIM1	0.985783
PLEKHM2_interaction_ARID5B	0.983284
PLEKHM2_interaction_BMP1	0.986667
PLEKHM2_interaction_BRAF	0.986674
PLEKHM2_interaction_CAPN1	0.984784
PLEKHM2_interaction_ESRP2	0.986549
PLEKHM2_interaction_FOXO3	0.990699
PLEKHM2_interaction_ACTA1	0.985137
PLEKHM2_interaction_MFN2	0.984961
PLEKHM2_interaction_EFEMP2	0.988435
PLEKHM2_interaction_MAPK14	0.988917
PLEKHM2_interaction_BCL2L11	0.992884
PLEKHM2_interaction_BMPR1A	0.985738
PLEKHM2_interaction_TFAP4	0.987905
PLEKHM2_interaction_IFT122	0.988563
PLEKHM2_interaction_INSIG1	0.981907
PLEKHM2_interaction_ITGA2	0.98355
NCOA1_interaction_ABLIM1	0.998358
NCOA1_interaction_ARID5B	0.988371
NCOA1_interaction_BMP1	0.990773
NCOA1_interaction_BRAF	0.998147
NCOA1_interaction_CAPN1	0.998796
NCOA1_interaction_DAB2	0.989001
NCOA1_interaction_E2F4	0.981041
NCOA1_interaction_ESRP2	0.984456
NCOA1_interaction_FOXO3	0.988642
NCOA1_interaction_MAEA	0.990643
NCOA1_interaction_PLXNA1	0.995277
NCOA1_interaction_SEMA3A	0.997332
NCOA1_interaction_STAU2	0.986145
NCOA1_interaction_TRIP11	0.993058
NCOA1_interaction_TUG1	0.984877
NCOA1_interaction_WDR48	0.991638
NCOA1_interaction_YY1	0.997992
NCOA1_interaction_ABI1	0.989475
NCOA1_interaction_ACTA1	0.99775
NCOA1_interaction_BAIAP2	0.994368
NCOA1_interaction_CAPN3	0.992109
NCOA1_interaction_CCNB1IP1	0.992231
NCOA1_interaction_CNOT2	0.99867
NCOA1_interaction_EGR2	0.997659
NCOA1_interaction_ERCC2	0.992237
NCOA1_interaction_PIKFYVE	0.981278
NCOA1_interaction_PMP22	0.998
NCOA1_interaction_PPP3CB	0.997978
NCOA1_interaction_PTCH1	0.998264
NCOA1_interaction_RDH10	0.998651
NCOA1_interaction_SMAD3	0.997036
NCOA1_interaction_SMAD4	0.993783
NCOA1_interaction_TCIRG1	0.984688
NCOA1_interaction_ANO9	0.993119
NCOA1_interaction_ZNF385A	0.997579
NCOA1_interaction_ALOX5	0.997303
NCOA1_interaction_BCAS3	0.993909
NCOA1_interaction_EFEMP2	0.997564
NCOA1_interaction_EGLN1	0.997971
NCOA1_interaction_HLA-G	0.993147
NCOA1_interaction_JMJD6	0.997757
NCOA1_interaction_MAPK14	0.998146
NCOA1_interaction_NAA15	0.998777
NCOA1_interaction_NF1	0.986754
NCOA1_interaction_PIK3CA	0.985903
NCOA1_interaction_FUNDC2	0.988392
NCOA1_interaction_RASA1	0.996678
NCOA1_interaction_RNH1	0.989195
NCOA1_interaction_ROCK2	0.996884
NCOA1_interaction_SLC12A2	0.986848
NCOA1_interaction_SLC12A6	0.996046
NCOA1_interaction_TOP2B	0.994976
NCOA1_interaction_SYK	0.998403
NCOA1_interaction_TNFAIP3	0.997181
NCOA1_interaction_TNFSF12	0.998568
NCOA1_interaction_VEZF1	0.997222
NCOA1_interaction_BCL2L11	0.994377
NCOA1_interaction_BMPR1A	0.998244
NCOA1_interaction_CDON	0.996088
NCOA1_interaction_CLASP2	0.994012
NCOA1_interaction_CUL3	0.983583
NCOA1_interaction_GNA12	0.994523
NCOA1_interaction_GRB2	0.995458
NCOA1_interaction_TFAP4	0.997
NCOA1_interaction_IFT122	0.996491
NCOA1_interaction_INSIG1	0.990712
NCOA1_interaction_ITGA2	0.998494
NCOA1_interaction_ITGA3	0.989773
NCOA1_interaction_LAMA3	0.990338
NCOA1_interaction_PLEKHM2	0.982521
WNK1_interaction_PIKFYVE	0.992138
WNK1_interaction_VEGFA	0.990722
WNK1_interaction_ALDH1A3	0.980219
ZNF281_interaction_ABLIM1	0.985447
ZNF281_interaction_BRAF	0.98465
ZNF281_interaction_CAPN1	0.989679
ZNF281_interaction_DAB2	0.983455
ZNF281_interaction_PLXNA1	0.993513
ZNF281_interaction_SEMA3A	0.985348
ZNF281_interaction_TUG1	0.993792
ZNF281_interaction_YY1	0.984302
ZNF281_interaction_ABI1	0.986597
ZNF281_interaction_ACTA1	0.983997
ZNF281_interaction_CNOT2	0.985142
ZNF281_interaction_EGR2	0.983905
ZNF281_interaction_ERCC2	0.983634
ZNF281_interaction_PMP22	0.984959
ZNF281_interaction_PPP3CB	0.984414
ZNF281_interaction_ZNF385A	0.984979
ZNF281_interaction_AAMP	0.981436
ZNF281_interaction_ALOX5	0.98455
ZNF281_interaction_BCAS3	0.981751
ZNF281_interaction_EFEMP2	0.984448
ZNF281_interaction_EGLN1	0.985546
ZNF281_interaction_HLA-G	0.985286
ZNF281_interaction_JMJD6	0.987032
ZNF281_interaction_MAPK14	0.986213
ZNF281_interaction_NAA15	0.985291
ZNF281_interaction_NF1	0.980062
ZNF281_interaction_RASA1	0.983913
ZNF281_interaction_RNH1	0.982498
ZNF281_interaction_TOP2B	0.982602
ZNF281_interaction_SYK	0.985101
ZNF281_interaction_TNFAIP3	0.982683
ZNF281_interaction_TNFSF12	0.985307
ZNF281_interaction_VEZF1	0.984655
ZNF281_interaction_BMPR1A	0.983439
ZNF281_interaction_CDON	0.981656
ZNF281_interaction_TFAP4	0.981973
ZNF281_interaction_ITGA2	0.983952
ZNF281_interaction_ITGA3	0.99008
ZNF281_interaction_NCOA1	0.987135
ZNF281_interaction_PTCH1	0.985224
ZNF281_interaction_RDH10	0.985201
ZNF281_interaction_ROCK2	0.983819
ZNF281_interaction_SMAD3	0.984305
CALR_interaction_FOXO3	0.989443
CALR_interaction_TRIP11	0.987264
CALR_interaction_TUG1	0.983365
CALR_interaction_MFN2	0.985238
CALR_interaction_HLA-G	0.99124
CALR_interaction_VEZF1	0.984901
CALR_interaction_BCL2L11	0.984173
CALR_interaction_GNA12	0.983345
CALR_interaction_CLASP2	0.981677
CALR_interaction_DAB2	0.985202
CALR_interaction_MYO9A	0.983666
CALR_interaction_SMAD4	0.9869
CAPZB_interaction_ABLIM1	0.998234
CAPZB_interaction_ARID5B	0.991687
CAPZB_interaction_BMP1	0.991845
CAPZB_interaction_BRAF	0.998188
CAPZB_interaction_CAPN1	0.997811
CAPZB_interaction_E2F4	0.98686
CAPZB_interaction_FOXO3	0.986131
CAPZB_interaction_STAU2	0.982374
CAPZB_interaction_TRIP11	0.990931
CAPZB_interaction_WDR48	0.993251
CAPZB_interaction_YY1	0.998311
CAPZB_interaction_ABI1	0.988885
CAPZB_interaction_ACTA1	0.997667
CAPZB_interaction_BAIAP2	0.994606
CAPZB_interaction_CAPN3	0.995224
CAPZB_interaction_CCNB1IP1	0.990244
CAPZB_interaction_CNOT2	0.998116
CAPZB_interaction_EGR2	0.99776
CAPZB_interaction_ERCC2	0.986556
CAPZB_interaction_PIKFYVE	0.985052
CAPZB_interaction_PMP22	0.997946
CAPZB_interaction_PPP3CB	0.997206
CAPZB_interaction_TCIRG1	0.990533
CAPZB_interaction_ANO9	0.99208
CAPZB_interaction_ZNF385A	0.998203
CAPZB_interaction_BCAS3	0.993465
CAPZB_interaction_EFEMP2	0.998147
CAPZB_interaction_EGLN1	0.998178
CAPZB_interaction_HLA-G	0.988166
CAPZB_interaction_JMJD6	0.994276
CAPZB_interaction_MAPK14	0.998401
CAPZB_interaction_NAA15	0.998732
CAPZB_interaction_NF1	0.98859
CAPZB_interaction_PIK3CA	0.989472
CAPZB_interaction_FUNDC2	0.992846
CAPZB_interaction_RASA1	0.997287
CAPZB_interaction_RIN2	0.985081
CAPZB_interaction_RNH1	0.9903
CAPZB_interaction_SLC12A2	0.991682
CAPZB_interaction_SLC12A6	0.997184
CAPZB_interaction_TOP2B	0.99373
CAPZB_interaction_SYK	0.998526
CAPZB_interaction_TNFAIP3	0.996892
CAPZB_interaction_TNFSF12	0.998113
CAPZB_interaction_VEZF1	0.995251
CAPZB_interaction_BCL2L11	0.992628
CAPZB_interaction_CDON	0.997255
CAPZB_interaction_CUL3	0.98328
CAPZB_interaction_GNA12	0.991748
CAPZB_interaction_TFAP4	0.996972
CAPZB_interaction_INSIG1	0.996096
CAPZB_interaction_ITGA2	0.998299
CAPZB_interaction_ITGA3	0.991331
CAPZB_interaction_PLEKHM2	0.982796
CAPZB_interaction_NCOA1	0.997851
CAPZB_interaction_ROCK2	0.997995
CAPZB_interaction_ZNF281	0.981437
CAPZB_interaction_MDM4	0.985505
CAPZB_interaction_MAEA	0.988302
CAPZB_interaction_CAMSAP3	0.99689
CAPZB_interaction_BCL11A	0.995894
CAPZB_interaction_CLASP2	0.994128
CAPZB_interaction_DAB2	0.987849
CAPZB_interaction_ESRP2	0.989874
CAPZB_interaction_GRB2	0.99701
CAPZB_interaction_IFT122	0.997722
CAPZB_interaction_LAMA3	0.99276
CAPZB_interaction_MYO9A	0.981172
CAPZB_interaction_PLXNA1	0.991538
CAPZB_interaction_PTCH1	0.998511
CAPZB_interaction_RDH10	0.998444
CAPZB_interaction_SEMA3A	0.997857
CAPZB_interaction_SMAD3	0.997759
CAPZB_interaction_SMAD4	0.991661
CAPZB_interaction_YAP1	0.982741
CAPZB_interaction_ALOX5	0.997112
CAPZB_interaction_BMPR1A	0.997141
CUX1_interaction_TUG1	0.983628
CUX1_interaction_AAMP	0.988481
CUX1_interaction_ZNF281	0.980274
DDHD1_interaction_ABLIM1	0.998325
DDHD1_interaction_ARID5B	0.994538
DDHD1_interaction_BMP1	0.994707
DDHD1_interaction_BRAF	0.998731
DDHD1_interaction_CAPN1	0.997845
DDHD1_interaction_FOXO3	0.996098
DDHD1_interaction_STAU2	0.984361
DDHD1_interaction_TRIP11	0.998443
DDHD1_interaction_TUG1	0.984362
DDHD1_interaction_WDR48	0.992652
DDHD1_interaction_YY1	0.998313
DDHD1_interaction_ABI1	0.989689
DDHD1_interaction_ACTA1	0.998398
DDHD1_interaction_BAIAP2	0.997688
DDHD1_interaction_CAPN3	0.992891
DDHD1_interaction_CCNB1IP1	0.991908
DDHD1_interaction_CNOT2	0.998069
DDHD1_interaction_EGR2	0.998503
DDHD1_interaction_ERCC2	0.992517
DDHD1_interaction_MFN2	0.984998
DDHD1_interaction_PMP22	0.998334
DDHD1_interaction_PPP3CB	0.998184
DDHD1_interaction_TCIRG1	0.981386
DDHD1_interaction_ANO9	0.994192
DDHD1_interaction_ZNF385A	0.997481
DDHD1_interaction_BCAS3	0.990052
DDHD1_interaction_EFEMP2	0.998273
DDHD1_interaction_EGLN1	0.997509
DDHD1_interaction_HLA-G	0.996507
DDHD1_interaction_JMJD6	0.99697
DDHD1_interaction_MAPK14	0.996545
DDHD1_interaction_NAA15	0.998301
DDHD1_interaction_PIK3CA	0.986269
DDHD1_interaction_FUNDC2	0.989136
DDHD1_interaction_RASA1	0.997337
DDHD1_interaction_RIN2	0.987216
DDHD1_interaction_RNH1	0.982645
DDHD1_interaction_SLC12A2	0.982464
DDHD1_interaction_SLC12A6	0.996824
DDHD1_interaction_TOP2B	0.994391
DDHD1_interaction_SYK	0.998756
DDHD1_interaction_TNFAIP3	0.997605
DDHD1_interaction_TNFSF12	0.998578
DDHD1_interaction_VEZF1	0.999539
DDHD1_interaction_BCL2L11	0.998149
DDHD1_interaction_CDON	0.99174
DDHD1_interaction_GNA12	0.998154
DDHD1_interaction_TFAP4	0.998295
DDHD1_interaction_INSIG1	0.992138
DDHD1_interaction_ITGA2	0.998218
DDHD1_interaction_ITGA3	0.987354
DDHD1_interaction_PLEKHM2	0.989013
DDHD1_interaction_NCOA1	0.997086
DDHD1_interaction_ROCK2	0.998224
DDHD1_interaction_ZNF281	0.981086
DDHD1_interaction_MAEA	0.996273
DDHD1_interaction_CAMSAP3	0.995029
DDHD1_interaction_ESRP2	0.991825
DDHD1_interaction_GRB2	0.994268
DDHD1_interaction_IFT122	0.998029
DDHD1_interaction_LAMA3	0.98251
DDHD1_interaction_MYO9A	0.990858
DDHD1_interaction_PLXNA1	0.993143
DDHD1_interaction_PTCH1	0.998421
DDHD1_interaction_RDH10	0.99875
DDHD1_interaction_SEMA3A	0.99784
DDHD1_interaction_SMAD3	0.997656
DDHD1_interaction_SMAD4	0.99901
DDHD1_interaction_TMEM79	0.981609
DDHD1_interaction_YAP1	0.983718
DDHD1_interaction_ALOX5	0.997097
DDHD1_interaction_BMPR1A	0.999508
DDHD1_interaction_CALR	0.982827
DDHD1_interaction_CAPZB	0.995891
DDHD1_interaction_BCL11A	0.997005
DDHD1_interaction_CLASP2	0.99713
DDHD1_interaction_DAB2	0.98993
DAAM1_interaction_ABLIM1	0.986507
DAAM1_interaction_ARID5B	0.993369
DAAM1_interaction_BMP1	0.980393
DAAM1_interaction_BRAF	0.985673
DAAM1_interaction_CAPN1	0.982919
DAAM1_interaction_E2F4	0.989839
DAAM1_interaction_YY1	0.984096
DAAM1_interaction_ABI1	0.987675
DAAM1_interaction_ACTA1	0.98442
DAAM1_interaction_CAPN3	0.991922
DAAM1_interaction_CNOT2	0.982383
DAAM1_interaction_EGR2	0.984855
DAAM1_interaction_OSBPL9	0.98609
DAAM1_interaction_PMP22	0.986509
DAAM1_interaction_PPP3CB	0.985125
DAAM1_interaction_TCIRG1	0.987514
DAAM1_interaction_ANO9	0.981712
DAAM1_interaction_ZNF385A	0.986174
DAAM1_interaction_EFEMP2	0.986317
DAAM1_interaction_EGLN1	0.985057
DAAM1_interaction_MAPK14	0.982183
DAAM1_interaction_NAA15	0.985412
DAAM1_interaction_PIK3CA	0.989503
DAAM1_interaction_FUNDC2	0.992686
DAAM1_interaction_RASA1	0.986472
DAAM1_interaction_RIN2	0.995432
DAAM1_interaction_TOP2B	0.984114
DAAM1_interaction_SYK	0.986004
DAAM1_interaction_TNFAIP3	0.985565
DAAM1_interaction_TNFSF12	0.985836
DAAM1_interaction_VEZF1	0.980822
DAAM1_interaction_TFAP4	0.98693
DAAM1_interaction_SH3KBP1	0.9893
DAAM1_interaction_INSIG1	0.994962
DAAM1_interaction_ITGA2	0.985758
DAAM1_interaction_ITGA3	0.98846
DAAM1_interaction_ROCK2	0.98928
DAAM1_interaction_CAMSAP3	0.985183
DAAM1_interaction_ESRP2	0.995579
DAAM1_interaction_GRB2	0.985404
DAAM1_interaction_IFT122	0.986843
DAAM1_interaction_PTCH1	0.986221
DAAM1_interaction_RDH10	0.985366
DAAM1_interaction_SEMA3A	0.987819
DAAM1_interaction_SMAD3	0.986772
DAAM1_interaction_YAP1	0.997978
DAAM1_interaction_ALOX5	0.985532
DAAM1_interaction_BMPR1A	0.983329
DAAM1_interaction_CAPZB	0.984904
DAAM1_interaction_BCL11A	0.980638
DAAM1_interaction_DDHD1	0.981752
DNM1L_interaction_ABLIM1	0.982577
DNM1L_interaction_ARID5B	0.980719
DNM1L_interaction_BRAF	0.982247
DNM1L_interaction_CAPN1	0.982382
DNM1L_interaction_E2F4	0.992826
DNM1L_interaction_STAU2	0.981037
DNM1L_interaction_WDR48	0.992181
DNM1L_interaction_YY1	0.981868
DNM1L_interaction_ACTA1	0.980505
DNM1L_interaction_BAIAP2	0.980372
DNM1L_interaction_CAPN3	0.991388
DNM1L_interaction_CNOT2	0.985512
DNM1L_interaction_EGR2	0.981489
DNM1L_interaction_OSBPL9	0.99232
DNM1L_interaction_PMP22	0.982141
DNM1L_interaction_PPP3CB	0.983447
DNM1L_interaction_TCIRG1	0.9819
DNM1L_interaction_WDR74	0.988026
DNM1L_interaction_ANO9	0.984225
DNM1L_interaction_ZNF385A	0.981428
DNM1L_interaction_BCAS3	0.993186
DNM1L_interaction_EFEMP2	0.981297
DNM1L_interaction_EGLN1	0.986519
DNM1L_interaction_JMJD6	0.980939
DNM1L_interaction_MAPK14	0.988294
DNM1L_interaction_NAA15	0.984402
DNM1L_interaction_NF1	0.996872
DNM1L_interaction_FUNDC2	0.990904
DNM1L_interaction_RASA1	0.980696
DNM1L_interaction_SLC12A2	0.995167
DNM1L_interaction_SYK	0.982431
DNM1L_interaction_TNFAIP3	0.981499
DNM1L_interaction_TNFSF12	0.982948
DNM1L_interaction_CDON	0.989882
DNM1L_interaction_CUL3	0.99242
DNM1L_interaction_TFAP4	0.982837
DNM1L_interaction_INSIG1	0.9834
DNM1L_interaction_ITGA2	0.982897
DNM1L_interaction_NCOA1	0.982977
DNM1L_interaction_ROCK2	0.983588
DNM1L_interaction_MDM4	0.980058
DNM1L_interaction_CAMSAP3	0.982693
DNM1L_interaction_CCM2	0.993065
DNM1L_interaction_CLIC4	0.983298
DNM1L_interaction_GRB2	0.982215
DNM1L_interaction_IFT122	0.983372
DNM1L_interaction_LAMA3	0.985841
DNM1L_interaction_PTCH1	0.982345
DNM1L_interaction_RDH10	0.982889
DNM1L_interaction_SEMA3A	0.985578
DNM1L_interaction_SMAD3	0.980721
DNM1L_interaction_ALOX5	0.981149
DNM1L_interaction_BMPR1A	0.980939
DNM1L_interaction_CAPZB	0.986162
DNM1L_interaction_BCL11A	0.980167
DNM1L_interaction_TRIM24	0.983409
EPB41_interaction_ABLIM1	0.993046
EPB41_interaction_ARID5B	0.985768
EPB41_interaction_BMP1	0.988347
EPB41_interaction_BRAF	0.991597
EPB41_interaction_CAPN1	0.993315
EPB41_interaction_FOXO3	0.986051
EPB41_interaction_TRIP11	0.9893
EPB41_interaction_TUG1	0.991231
EPB41_interaction_YY1	0.991804
EPB41_interaction_ABI1	0.993961
EPB41_interaction_ACTA1	0.993386
EPB41_interaction_BAIAP2	0.98545
EPB41_interaction_CAPN3	0.986088
EPB41_interaction_CCNB1IP1	0.989889
EPB41_interaction_CNOT2	0.990491
EPB41_interaction_EGR2	0.990677
EPB41_interaction_ERCC2	0.997067
EPB41_interaction_PMP22	0.992181
EPB41_interaction_PPP3CB	0.990914
EPB41_interaction_ANO9	0.990665
EPB41_interaction_ZNF385A	0.993283
EPB41_interaction_BCAS3	0.980424
EPB41_interaction_EFEMP2	0.991766
EPB41_interaction_HLA-G	0.994429
EPB41_interaction_JMJD6	0.994562
EPB41_interaction_MAPK14	0.989542
EPB41_interaction_NAA15	0.992651
EPB41_interaction_PIK3CA	0.987942
EPB41_interaction_FUNDC2	0.983369
EPB41_interaction_RASA1	0.991202
EPB41_interaction_SLC12A6	0.983579
EPB41_interaction_TOP2B	0.990161
EPB41_interaction_SYK	0.992426
EPB41_interaction_TNFAIP3	0.990832
EPB41_interaction_TNFSF12	0.992555
EPB41_interaction_VEZF1	0.993771
EPB41_interaction_BCL2L11	0.988158
EPB41_interaction_CDON	0.984988
EPB41_interaction_GNA12	0.989075
EPB41_interaction_TFAP4	0.994343
EPB41_interaction_INSIG1	0.982109
EPB41_interaction_ITGA2	0.993153
EPB41_interaction_ITGA3	0.990832
EPB41_interaction_NCOA1	0.991957
EPB41_interaction_ROCK2	0.991305
EPB41_interaction_ZNF281	0.988847
EPB41_interaction_MAEA	0.988857
EPB41_interaction_CAMSAP3	0.991461
EPB41_interaction_ESRP2	0.982458
EPB41_interaction_GRB2	0.988296
EPB41_interaction_IFT122	0.988933
EPB41_interaction_PLXNA1	0.997365
EPB41_interaction_PTCH1	0.992855
EPB41_interaction_RDH10	0.992527
EPB41_interaction_SEMA3A	0.991184
EPB41_interaction_SMAD3	0.991871
EPB41_interaction_SMAD4	0.989375
EPB41_interaction_ALOX5	0.992516
EPB41_interaction_BMPR1A	0.992406
EPB41_interaction_CAPZB	0.986897
EPB41_interaction_BCL11A	0.987582
EPB41_interaction_CLASP2	0.982533
EPB41_interaction_DAB2	0.984286
EPB41_interaction_DDHD1	0.991571
EPB41_interaction_EGLN1	0.990192
GNA12_interaction_ABLIM1	0.994751
GNA12_interaction_ARID5B	0.99214
GNA12_interaction_BMP1	0.995657
GNA12_interaction_BRAF	0.994575
GNA12_interaction_CAPN1	0.994472
GNA12_interaction_FOXO3	0.997452
GNA12_interaction_STAU2	0.987341
GNA12_interaction_TRIP11	0.997948
GNA12_interaction_TUG1	0.98078
GNA12_interaction_WDR48	0.992922
GNA12_interaction_YY1	0.994971
GNA12_interaction_ABI1	0.982042
GNA12_interaction_ACTA1	0.995919
GNA12_interaction_BAIAP2	0.995751
GNA12_interaction_CAPN3	0.988251
GNA12_interaction_CCNB1IP1	0.98963
GNA12_interaction_CNOT2	0.995501
GNA12_interaction_EGR2	0.993904
GNA12_interaction_ERCC2	0.992112
GNA12_interaction_MFN2	0.990735
GNA12_interaction_PMP22	0.994136
GNA12_interaction_PPP3CB	0.994724
GNA12_interaction_ANO9	0.994177
GNA12_interaction_ZNF385A	0.99403
GNA12_interaction_BCAS3	0.987884
GNA12_interaction_EFEMP2	0.993581
GNA12_interaction_HLA-G	0.995971
GNA12_interaction_JMJD6	0.995818
GNA12_interaction_MAPK14	0.99323
GNA12_interaction_NAA15	0.994967
GNA12_interaction_PIK3CA	0.983025
GNA12_interaction_FUNDC2	0.985106
GNA12_interaction_RASA1	0.992641
GNA12_interaction_RIN2	0.982419
GNA12_interaction_SLC12A6	0.994666
GNA12_interaction_TOP2B	0.990604
GNA12_interaction_SYK	0.994867
GNA12_interaction_TNFAIP3	0.992742
GNA12_interaction_TNFSF12	0.995161
GNA12_interaction_VEZF1	0.997611
GNA12_interaction_BCL2L11	0.998794
GNA12_interaction_CDON	0.989512
GNA12_interaction_TFAP4	0.995099
GNA12_interaction_INSIG1	0.985414
GNA12_interaction_ITGA2	0.994718
GNA12_interaction_PLEKHM2	0.987635
GNA12_interaction_ROCK2	0.994018
GNA12_interaction_MAEA	0.996631
GNA12_interaction_ESRP2	0.987354
GNA12_interaction_GRB2	0.990156
GNA12_interaction_IFT122	0.995375
GNA12_interaction_PLXNA1	0.989712
GNA12_interaction_PTCH1	0.994807
GNA12_interaction_RDH10	0.995451
GNA12_interaction_SEMA3A	0.994211
GNA12_interaction_SMAD3	0.992797
GNA12_interaction_SMAD4	0.998998
GNA12_interaction_ALOX5	0.993305
GNA12_interaction_BMPR1A	0.997367
GNA12_interaction_CLASP2	0.994901
GNA12_interaction_DAB2	0.982643
GNA12_interaction_EGLN1	0.993672
ZNF148_interaction_ABLIM1	0.997637
ZNF148_interaction_ARID5B	0.993954
ZNF148_interaction_BMP1	0.991019
ZNF148_interaction_BRAF	0.997464
ZNF148_interaction_CAPN1	0.997294
ZNF148_interaction_E2F4	0.989368
ZNF148_interaction_FOXO3	0.986372
ZNF148_interaction_STAU2	0.98426
ZNF148_interaction_TRIP11	0.990883
ZNF148_interaction_WDR48	0.99552
ZNF148_interaction_YY1	0.997205
ZNF148_interaction_ABI1	0.989958
ZNF148_interaction_ACTA1	0.996386
ZNF148_interaction_BAIAP2	0.99349
ZNF148_interaction_CAPN3	0.996764
ZNF148_interaction_CCNB1IP1	0.991154
ZNF148_interaction_CNOT2	0.999082
ZNF148_interaction_EGR2	0.996567
ZNF148_interaction_ERCC2	0.98883
ZNF148_interaction_OSBPL9	0.980491
ZNF148_interaction_PMP22	0.997115
ZNF148_interaction_PPP3CB	0.998542
ZNF148_interaction_TCIRG1	0.990063
ZNF148_interaction_WDR74	0.981514
ZNF148_interaction_ANO9	0.993355
ZNF148_interaction_ZNF385A	0.99619
ZNF148_interaction_BCAS3	0.994776
ZNF148_interaction_EFEMP2	0.996035
ZNF148_interaction_HLA-G	0.989575
ZNF148_interaction_JMJD6	0.996577
ZNF148_interaction_MAPK14	0.997079
ZNF148_interaction_NAA15	0.998232
ZNF148_interaction_NF1	0.989473
ZNF148_interaction_PIK3CA	0.987665
ZNF148_interaction_FUNDC2	0.993369
ZNF148_interaction_RASA1	0.995448
ZNF148_interaction_RIN2	0.987724
ZNF148_interaction_RNH1	0.983858
ZNF148_interaction_SLC12A2	0.990556
ZNF148_interaction_SLC12A6	0.994369
ZNF148_interaction_TOP2B	0.994118
ZNF148_interaction_SYK	0.997553
ZNF148_interaction_TNFAIP3	0.996338
ZNF148_interaction_TNFSF12	0.998285
ZNF148_interaction_VEZF1	0.995576
ZNF148_interaction_BCL2L11	0.99259
ZNF148_interaction_CDON	0.994869
ZNF148_interaction_CUL3	0.983718
ZNF148_interaction_TFAP4	0.996409
ZNF148_interaction_SH3KBP1	0.982274
ZNF148_interaction_INSIG1	0.993717
ZNF148_interaction_ITGA2	0.997967
ZNF148_interaction_ITGA3	0.989773
ZNF148_interaction_PLEKHM2	0.98059
ZNF148_interaction_NCOA1	0.997308
ZNF148_interaction_ROCK2	0.997824
ZNF148_interaction_ZNF281	0.983066
ZNF148_interaction_MAEA	0.988623
ZNF148_interaction_CAMSAP3	0.993834
ZNF148_interaction_ESRP2	0.989092
ZNF148_interaction_GRB2	0.994517
ZNF148_interaction_IFT122	0.996736
ZNF148_interaction_LAMA3	0.987419
ZNF148_interaction_MYO9A	0.982136
ZNF148_interaction_PLXNA1	0.992371
ZNF148_interaction_PTCH1	0.997434
ZNF148_interaction_RDH10	0.998289
ZNF148_interaction_SEMA3A	0.998749
ZNF148_interaction_SMAD3	0.995203
ZNF148_interaction_SMAD4	0.992342
ZNF148_interaction_YAP1	0.983596
ZNF148_interaction_ALOX5	0.995768
ZNF148_interaction_BMPR1A	0.99785
ZNF148_interaction_CAPZB	0.997308
ZNF148_interaction_BCL11A	0.997556
ZNF148_interaction_CLASP2	0.991504
ZNF148_interaction_DAB2	0.983724
ZNF148_interaction_DDHD1	0.996066
ZNF148_interaction_DAAM1	0.984618
ZNF148_interaction_DNM1L	0.989965
ZNF148_interaction_EGLN1	0.997767
ZNF148_interaction_EPB41	0.988987
ZNF148_interaction_GNA12	0.994156
ITPKA_interaction_ABLIM1	0.984001
ITPKA_interaction_ARID5B	0.989068
ITPKA_interaction_BMP1	0.987891
ITPKA_interaction_BRAF	0.982891
ITPKA_interaction_CAPN1	0.980306
ITPKA_interaction_FOXO3	0.985249
ITPKA_interaction_TRIP11	0.98566
ITPKA_interaction_YY1	0.985073
ITPKA_interaction_ACTA1	0.986772
ITPKA_interaction_BAIAP2	0.982102
ITPKA_interaction_CNOT2	0.982315
ITPKA_interaction_EGR2	0.982287
ITPKA_interaction_PMP22	0.98263
ITPKA_interaction_PPP3CB	0.98248
ITPKA_interaction_ANO9	0.98157
ITPKA_interaction_ZNF385A	0.984914
ITPKA_interaction_EFEMP2	0.982611
ITPKA_interaction_NAA15	0.983233
ITPKA_interaction_PIK3CA	0.983589
ITPKA_interaction_RASA1	0.981019
ITPKA_interaction_RIN2	0.981866
ITPKA_interaction_SLC12A6	0.990363
ITPKA_interaction_SYK	0.983955
ITPKA_interaction_TNFAIP3	0.980186
ITPKA_interaction_TNFSF12	0.98385
ITPKA_interaction_VEZF1	0.983999
ITPKA_interaction_BCL2L11	0.983202
ITPKA_interaction_TFAP4	0.984054
ITPKA_interaction_INSIG1	0.985263
ITPKA_interaction_ITGA2	0.98403
ITPKA_interaction_ROCK2	0.984652
ITPKA_interaction_MAEA	0.984285
ITPKA_interaction_ALDH1A3	0.982055
ITPKA_interaction_ESRP2	0.987295
ITPKA_interaction_GRB2	0.985097
ITPKA_interaction_IFT122	0.988094
ITPKA_interaction_PTCH1	0.984323
ITPKA_interaction_RDH10	0.984613
ITPKA_interaction_SEMA3A	0.9826
ITPKA_interaction_SMAD3	0.982056
ITPKA_interaction_SMAD4	0.986564
ITPKA_interaction_YAP1	0.982826
ITPKA_interaction_ALOX5	0.983676
ITPKA_interaction_BMPR1A	0.986055
ITPKA_interaction_CAPZB	0.984232
ITPKA_interaction_BCL11A	0.983283
ITPKA_interaction_CLASP2	0.98824
ITPKA_interaction_DDHD1	0.986245
ITPKA_interaction_GNA12	0.985666
ITPKA_interaction_ZNF148	0.981752
MKLN1_interaction_ABLIM1	0.989114
MKLN1_interaction_ARID5B	0.987385
MKLN1_interaction_BMP1	0.986535
MKLN1_interaction_BRAF	0.98954
MKLN1_interaction_CAPN1	0.988713
MKLN1_interaction_E2F4	0.987743
MKLN1_interaction_FOXO3	0.98055
MKLN1_interaction_STAU2	0.989233
MKLN1_interaction_TRIP11	0.985194
MKLN1_interaction_WDR48	0.998124
MKLN1_interaction_YY1	0.987718
MKLN1_interaction_ACTA1	0.987181
MKLN1_interaction_BAIAP2	0.991286
MKLN1_interaction_CAPN3	0.99369
MKLN1_interaction_CCNB1IP1	0.981331
MKLN1_interaction_CNOT2	0.991143
MKLN1_interaction_EGR2	0.989281
MKLN1_interaction_ERCC2	0.983757
MKLN1_interaction_OSBPL9	0.989627
MKLN1_interaction_PMP22	0.989503
MKLN1_interaction_PPP3CB	0.990507
MKLN1_interaction_WDR74	0.980766
MKLN1_interaction_ANO9	0.99193
MKLN1_interaction_ZNF385A	0.987009
MKLN1_interaction_BCAS3	0.997035
MKLN1_interaction_EFEMP2	0.988718
MKLN1_interaction_JMJD6	0.988868
MKLN1_interaction_MAPK14	0.993817
MKLN1_interaction_NAA15	0.990229
MKLN1_interaction_NF1	0.993858
MKLN1_interaction_PGK1	0.981424
MKLN1_interaction_FUNDC2	0.992497
MKLN1_interaction_RASA1	0.988177
MKLN1_interaction_RIN2	0.982447
MKLN1_interaction_SLC12A2	0.993504
MKLN1_interaction_SLC12A6	0.986118
MKLN1_interaction_TOP2B	0.987133
MKLN1_interaction_SYK	0.989215
MKLN1_interaction_TNFAIP3	0.989451
MKLN1_interaction_TNFSF12	0.98964
MKLN1_interaction_VEZF1	0.986354
MKLN1_interaction_BCL2L11	0.989522
MKLN1_interaction_CDON	0.991533
MKLN1_interaction_CUL3	0.991569
MKLN1_interaction_TFAP4	0.989817
MKLN1_interaction_INSIG1	0.986729
MKLN1_interaction_ITGA2	0.988759
MKLN1_interaction_ITGA3	0.980451
MKLN1_interaction_PLEKHM2	0.98693
MKLN1_interaction_NCOA1	0.98899
MKLN1_interaction_ROCK2	0.989729
MKLN1_interaction_MAEA	0.984262
MKLN1_interaction_CAMSAP3	0.988485
MKLN1_interaction_CCM2	0.987762
MKLN1_interaction_ESRP2	0.984577
MKLN1_interaction_GRB2	0.986671
MKLN1_interaction_IFT122	0.990897
MKLN1_interaction_LAMA3	0.986868
MKLN1_interaction_MYO9A	0.983599
MKLN1_interaction_PTCH1	0.988626
MKLN1_interaction_RDH10	0.989196
MKLN1_interaction_SEMA3A	0.991129
MKLN1_interaction_SMAD3	0.988186
MKLN1_interaction_SMAD4	0.985475
MKLN1_interaction_TMEM79	0.985675
MKLN1_interaction_ALOX5	0.98783
MKLN1_interaction_BMPR1A	0.989159
MKLN1_interaction_CAPZB	0.989753
MKLN1_interaction_BCL11A	0.986507
MKLN1_interaction_TRIM24	0.992164
MKLN1_interaction_CLASP2	0.983825
MKLN1_interaction_DDHD1	0.988489
MKLN1_interaction_DNM1L	0.995794
MKLN1_interaction_EGLN1	0.99298
MKLN1_interaction_GNA12	0.98849
MKLN1_interaction_ZNF148	0.993577
MYO19_interaction_ABLIM1	0.988056
MYO19_interaction_ARID5B	0.989526
MYO19_interaction_BMP1	0.992414
MYO19_interaction_BRAF	0.98814
MYO19_interaction_CAPN1	0.98723
MYO19_interaction_FOXO3	0.995564
MYO19_interaction_STAU2	0.985935
MYO19_interaction_TRIP11	0.994886
MYO19_interaction_WDR48	0.99352
MYO19_interaction_YY1	0.987743
MYO19_interaction_ACTA1	0.989039
MYO19_interaction_BAIAP2	0.993064
MYO19_interaction_CAPN3	0.983814
MYO19_interaction_CCNB1IP1	0.981729
MYO19_interaction_CNOT2	0.989502
MYO19_interaction_EGR2	0.987454
MYO19_interaction_ERCC2	0.984745
MYO19_interaction_MFN2	0.99222
MYO19_interaction_PMP22	0.987728
MYO19_interaction_PPP3CB	0.988926
MYO19_interaction_ANO9	0.991094
MYO19_interaction_ZNF385A	0.986577
MYO19_interaction_BCAS3	0.984893
MYO19_interaction_EFEMP2	0.98684
MYO19_interaction_JMJD6	0.989711
MYO19_interaction_MAPK14	0.98783
MYO19_interaction_NAA15	0.988318
MYO19_interaction_FUNDC2	0.981989
MYO19_interaction_RASA1	0.986154
MYO19_interaction_RIN2	0.980315
MYO19_interaction_SLC12A6	0.990084
MYO19_interaction_TOP2B	0.984559
MYO19_interaction_SYK	0.988138
MYO19_interaction_TNFAIP3	0.986436
MYO19_interaction_TNFSF12	0.988702
MYO19_interaction_VEZF1	0.991562
MYO19_interaction_BCL2L11	0.996483
MYO19_interaction_CDON	0.983388
MYO19_interaction_TFAP4	0.988796
MYO19_interaction_ITGA2	0.987557
MYO19_interaction_PLEKHM2	0.988699
MYO19_interaction_NCOA1	0.986969
MYO19_interaction_ROCK2	0.987918
MYO19_interaction_MAEA	0.99378
MYO19_interaction_CAMSAP3	0.98442
MYO19_interaction_ESRP2	0.984789
MYO19_interaction_GRB2	0.983
MYO19_interaction_IFT122	0.991017
MYO19_interaction_MYO9A	0.99671
MYO19_interaction_PTCH1	0.987894
MYO19_interaction_RDH10	0.988721
MYO19_interaction_SEMA3A	0.98841
MYO19_interaction_SMAD3	0.985999
MYO19_interaction_SMAD4	0.99579
MYO19_interaction_TMEM79	0.993416
MYO19_interaction_ALOX5	0.986311
MYO19_interaction_BMPR1A	0.99166
MYO19_interaction_CAPZB	0.985094
MYO19_interaction_BCL11A	0.987778
MYO19_interaction_TRIM24	0.983901
MYO19_interaction_CLASP2	0.991363
MYO19_interaction_DDHD1	0.993336
MYO19_interaction_EGLN1	0.988341
MYO19_interaction_GNA12	0.997558
MYO19_interaction_ZNF148	0.989289
MYO19_interaction_HLA-G	0.98911
MYO19_interaction_ITPKA	0.983481
MYO19_interaction_MKLN1	0.989097
PAK2_interaction_WDR48	0.98227
PAK2_interaction_BCAS3	0.987497
PAK2_interaction_MAPK14	0.980775
PAK2_interaction_SLC12A2	0.981808
PAK2_interaction_CDON	0.984987
PAK2_interaction_CUL3	0.997603
PAK2_interaction_CCM2	0.986812
PAK2_interaction_LAMA3	0.988139
PAK2_interaction_DNM1L	0.985855
PAK2_interaction_MKLN1	0.98486
PAK2_interaction_NF1	0.992129
PARP6_interaction_ABLIM1	0.989565
PARP6_interaction_ARID5B	0.987948
PARP6_interaction_BMP1	0.985221
PARP6_interaction_BRAF	0.990289
PARP6_interaction_CAPN1	0.988787
PARP6_interaction_E2F4	0.995292
PARP6_interaction_STAU2	0.984299
PARP6_interaction_WDR48	0.993916
PARP6_interaction_YY1	0.989354
PARP6_interaction_ABI1	0.984013
PARP6_interaction_ACTA1	0.987506
PARP6_interaction_BAIAP2	0.989231
PARP6_interaction_CAPN3	0.997048
PARP6_interaction_CCNB1IP1	0.983476
PARP6_interaction_CNOT2	0.991213
PARP6_interaction_EGR2	0.990002
PARP6_interaction_ERCC2	0.982196
PARP6_interaction_OSBPL9	0.993694
PARP6_interaction_PMP22	0.989866
PARP6_interaction_PPP3CB	0.989902
PARP6_interaction_TCIRG1	0.987146
PARP6_interaction_WDR74	0.98968
PARP6_interaction_ANO9	0.988819
PARP6_interaction_ZNF385A	0.988697
PARP6_interaction_BCAS3	0.995301
PARP6_interaction_EFEMP2	0.99001
PARP6_interaction_JMJD6	0.985635
PARP6_interaction_MAPK14	0.993732
PARP6_interaction_NAA15	0.991149
PARP6_interaction_PIK3CA	0.982162
PARP6_interaction_FUNDC2	0.994517
PARP6_interaction_RASA1	0.98944
PARP6_interaction_RIN2	0.985116
PARP6_interaction_SLC12A2	0.9967
PARP6_interaction_SLC12A6	0.98477
PARP6_interaction_TOP2B	0.985203
PARP6_interaction_SYK	0.990125
PARP6_interaction_TNFAIP3	0.99005
PARP6_interaction_TNFSF12	0.989722
PARP6_interaction_VEZF1	0.984558
PARP6_interaction_BCL2L11	0.98433
PARP6_interaction_CDON	0.993571
PARP6_interaction_CUL3	0.989059
PARP6_interaction_TFAP4	0.990824
PARP6_interaction_INSIG1	0.990967
PARP6_interaction_ITGA2	0.990181
PARP6_interaction_ITGA3	0.987649
PARP6_interaction_PLEKHM2	0.980517
PARP6_interaction_NCOA1	0.988535
PARP6_interaction_ROCK2	0.991246
PARP6_interaction_MDM4	0.982382
PARP6_interaction_CAMSAP3	0.989299
PARP6_interaction_CCM2	0.988659
PARP6_interaction_ESRP2	0.986912
PARP6_interaction_GRB2	0.989727
PARP6_interaction_IFT122	0.990667
PARP6_interaction_LAMA3	0.987723
PARP6_interaction_PLXNA1	0.980843
PARP6_interaction_PTCH1	0.989785
PARP6_interaction_RDH10	0.989843
PARP6_interaction_SEMA3A	0.992059
PARP6_interaction_SMAD3	0.989494
PARP6_interaction_SMAD4	0.980655
PARP6_interaction_YAP1	0.982276
PARP6_interaction_ALOX5	0.987894
PARP6_interaction_BMPR1A	0.987819
PARP6_interaction_CAPZB	0.992135
PARP6_interaction_BCL11A	0.986576
PARP6_interaction_TRIM24	0.984013
PARP6_interaction_CLASP2	0.980269
PARP6_interaction_DDHD1	0.98624
PARP6_interaction_DAAM1	0.984247
PARP6_interaction_DNM1L	0.997452
PARP6_interaction_EGLN1	0.992971
PARP6_interaction_GNA12	0.982602
PARP6_interaction_ZNF148	0.99341
PARP6_interaction_MKLN1	0.996632
PARP6_interaction_NF1	0.996262
PARP6_interaction_PAK2	0.98237
PLXNC1_interaction_ABLIM1	0.991841
PLXNC1_interaction_ARID5B	0.990648
PLXNC1_interaction_BMP1	0.987231
PLXNC1_interaction_BRAF	0.99033
PLXNC1_interaction_CAPN1	0.990283
PLXNC1_interaction_E2F4	0.982294
PLXNC1_interaction_TRIP11	0.983907
PLXNC1_interaction_WDR48	0.98225
PLXNC1_interaction_YY1	0.990719
PLXNC1_interaction_ABI1	0.984724
PLXNC1_interaction_ACTA1	0.992108
PLXNC1_interaction_BAIAP2	0.983738
PLXNC1_interaction_CAPN3	0.987669
PLXNC1_interaction_CNOT2	0.987205
PLXNC1_interaction_EGR2	0.989504
PLXNC1_interaction_PIKFYVE	0.981676
PLXNC1_interaction_PMP22	0.991162
PLXNC1_interaction_PPP3CB	0.987774
PLXNC1_interaction_TCIRG1	0.984934
PLXNC1_interaction_ANO9	0.983539
PLXNC1_interaction_ZNF385A	0.993728
PLXNC1_interaction_EFEMP2	0.992033
PLXNC1_interaction_JMJD6	0.984279
PLXNC1_interaction_MAPK14	0.988742
PLXNC1_interaction_NAA15	0.990726
PLXNC1_interaction_PIK3CA	0.993279
PLXNC1_interaction_RASA1	0.991703
PLXNC1_interaction_RIN2	0.987674
PLXNC1_interaction_RNH1	0.983862
PLXNC1_interaction_SLC12A6	0.989359
PLXNC1_interaction_TOP2B	0.98751
PLXNC1_interaction_SYK	0.991439
PLXNC1_interaction_TNFAIP3	0.988213
PLXNC1_interaction_TNFSF12	0.990376
PLXNC1_interaction_VEZF1	0.987592
PLXNC1_interaction_BCL2L11	0.982845
PLXNC1_interaction_CDON	0.985342
PLXNC1_interaction_TFAP4	0.990057
PLXNC1_interaction_INSIG1	0.995569
PLXNC1_interaction_ITGA2	0.990281
PLXNC1_interaction_ITGA3	0.989575
PLXNC1_interaction_NCOA1	0.985608
PLXNC1_interaction_ROCK2	0.992155
PLXNC1_interaction_CAMSAP3	0.99311
PLXNC1_interaction_ESRP2	0.992675
PLXNC1_interaction_GRB2	0.989242
PLXNC1_interaction_IFT122	0.990729
PLXNC1_interaction_LAMA3	0.980384
PLXNC1_interaction_PTCH1	0.992218
PLXNC1_interaction_RDH10	0.990621
PLXNC1_interaction_SEMA3A	0.990373
PLXNC1_interaction_SMAD3	0.992779
PLXNC1_interaction_SMAD4	0.983411
PLXNC1_interaction_YAP1	0.988663
PLXNC1_interaction_ALOX5	0.991557
PLXNC1_interaction_BMPR1A	0.988555
PLXNC1_interaction_CAPZB	0.992513
PLXNC1_interaction_BCL11A	0.985245
PLXNC1_interaction_CLASP2	0.987025
PLXNC1_interaction_DAB2	0.987662
PLXNC1_interaction_DDHD1	0.987554
PLXNC1_interaction_DAAM1	0.991888
PLXNC1_interaction_EGLN1	0.989334
PLXNC1_interaction_GNA12	0.980733
PLXNC1_interaction_ZNF148	0.986274
PLXNC1_interaction_SH3KBP1	0.98027
PLXNC1_interaction_HLA-G	0.980834
PLXNC1_interaction_ITPKA	0.986815
PLXNC1_interaction_PARP6	0.98063
PLXNC1_interaction_FUNDC2	0.991597
PLXNC1_interaction_PLXNA1	0.98391
GLT8D1_interaction_ABLIM1	0.999364
GLT8D1_interaction_ARID5B	0.993589
GLT8D1_interaction_BMP1	0.993365
GLT8D1_interaction_BRAF	0.999522
GLT8D1_interaction_CAPN1	0.999408
GLT8D1_interaction_E2F4	0.986701
GLT8D1_interaction_FOXO3	0.990301
GLT8D1_interaction_STAU2	0.984432
GLT8D1_interaction_TRIP11	0.994423
GLT8D1_interaction_TUG1	0.98332
GLT8D1_interaction_WDR48	0.994312
GLT8D1_interaction_YY1	0.999354
GLT8D1_interaction_ABI1	0.991829
GLT8D1_interaction_ACTA1	0.998848
GLT8D1_interaction_BAIAP2	0.996414
GLT8D1_interaction_CAPN3	0.995894
GLT8D1_interaction_CCNB1IP1	0.991464
GLT8D1_interaction_CNOT2	0.999491
GLT8D1_interaction_EGR2	0.999172
GLT8D1_interaction_ERCC2	0.99155
GLT8D1_interaction_PIKFYVE	0.980957
GLT8D1_interaction_PMP22	0.999208
GLT8D1_interaction_PPP3CB	0.998918
GLT8D1_interaction_TCIRG1	0.987736
GLT8D1_interaction_ANO9	0.99391
GLT8D1_interaction_ZNF385A	0.99885
GLT8D1_interaction_BCAS3	0.99437
GLT8D1_interaction_EFEMP2	0.999203
GLT8D1_interaction_JMJD6	0.997121
GLT8D1_interaction_MAPK14	0.999176
GLT8D1_interaction_NAA15	0.999724
GLT8D1_interaction_PIK3CA	0.988946
GLT8D1_interaction_RASA1	0.998313
GLT8D1_interaction_RIN2	0.987102
GLT8D1_interaction_RNH1	0.9883
GLT8D1_interaction_SLC12A2	0.988679
GLT8D1_interaction_SLC12A6	0.996395
GLT8D1_interaction_TOP2B	0.995231
GLT8D1_interaction_SYK	0.999696
GLT8D1_interaction_TNFAIP3	0.998293
GLT8D1_interaction_TNFSF12	0.999468
GLT8D1_interaction_VEZF1	0.998144
GLT8D1_interaction_BCL2L11	0.995659
GLT8D1_interaction_CDON	0.996341
GLT8D1_interaction_CUL3	0.982859
GLT8D1_interaction_TFAP4	0.998602
GLT8D1_interaction_INSIG1	0.994873
GLT8D1_interaction_ITGA2	0.999313
GLT8D1_interaction_ITGA3	0.992461
GLT8D1_interaction_PLEKHM2	0.986109
GLT8D1_interaction_NCOA1	0.998932
GLT8D1_interaction_ROCK2	0.999233
GLT8D1_interaction_ZNF281	0.985968
GLT8D1_interaction_MAEA	0.991712
GLT8D1_interaction_CAMSAP3	0.997242
GLT8D1_interaction_ESRP2	0.990906
GLT8D1_interaction_GRB2	0.995969
GLT8D1_interaction_IFT122	0.998083
GLT8D1_interaction_LAMA3	0.989201
GLT8D1_interaction_PTCH1	0.999516
GLT8D1_interaction_RDH10	0.999696
GLT8D1_interaction_SEMA3A	0.999292
GLT8D1_interaction_SMAD3	0.998682
GLT8D1_interaction_SMAD4	0.995139
GLT8D1_interaction_YAP1	0.98344
GLT8D1_interaction_ALOX5	0.998171
GLT8D1_interaction_BMPR1A	0.999122
GLT8D1_interaction_CAPZB	0.998939
GLT8D1_interaction_BCL11A	0.997591
GLT8D1_interaction_CLASP2	0.994714
GLT8D1_interaction_DAB2	0.989408
GLT8D1_interaction_DDHD1	0.998367
GLT8D1_interaction_DAAM1	0.984178
GLT8D1_interaction_DNM1L	0.985572
GLT8D1_interaction_EGLN1	0.999325
GLT8D1_interaction_EPB41	0.991626
GLT8D1_interaction_GNA12	0.995151
GLT8D1_interaction_ZNF148	0.998352
GLT8D1_interaction_HLA-G	0.993188
GLT8D1_interaction_ITPKA	0.982527
GLT8D1_interaction_MKLN1	0.991431
GLT8D1_interaction_MYO19	0.988909
GLT8D1_interaction_MYO9A	0.985685
GLT8D1_interaction_NF1	0.988078
GLT8D1_interaction_PARP6	0.991916
GLT8D1_interaction_FUNDC2	0.993132
GLT8D1_interaction_PLXNA1	0.994796
GLT8D1_interaction_PLXNC1	0.990079
PTPRS_interaction_STAU2	0.990946
PTPRS_interaction_TMEM79	0.990321
RAC2_interaction_ABLIM1	0.999774
RAC2_interaction_ARID5B	0.99363
RAC2_interaction_BMP1	0.993663
RAC2_interaction_BRAF	0.99874
RAC2_interaction_CAPN1	0.999163
RAC2_interaction_E2F4	0.984446
RAC2_interaction_FOXO3	0.990657
RAC2_interaction_STAU2	0.981106
RAC2_interaction_TRIP11	0.994673
RAC2_interaction_TUG1	0.983541
RAC2_interaction_WDR48	0.99162
RAC2_interaction_YY1	0.998043
RAC2_interaction_ABI1	0.992541
RAC2_interaction_ACTA1	0.999101
RAC2_interaction_BAIAP2	0.994062
RAC2_interaction_CAPN3	0.994008
RAC2_interaction_CCNB1IP1	0.991219
RAC2_interaction_CNOT2	0.997402
RAC2_interaction_EGR2	0.997856
RAC2_interaction_ERCC2	0.991524
RAC2_interaction_PIKFYVE	0.981198
RAC2_interaction_PMP22	0.999362
RAC2_interaction_PPP3CB	0.997942
RAC2_interaction_TCIRG1	0.98575
RAC2_interaction_ANO9	0.995198
RAC2_interaction_ZNF385A	0.999627
RAC2_interaction_BCAS3	0.99016
RAC2_interaction_EFEMP2	0.999028
RAC2_interaction_JMJD6	0.997656
RAC2_interaction_MAPK14	0.997813
RAC2_interaction_NAA15	0.999322
RAC2_interaction_PIK3CA	0.992616
RAC2_interaction_RASA1	0.998825
RAC2_interaction_RIN2	0.986671
RAC2_interaction_RNH1	0.988539
RAC2_interaction_SLC12A2	0.986277
RAC2_interaction_SLC12A6	0.996212
RAC2_interaction_TOP2B	0.996955
RAC2_interaction_SYK	0.999268
RAC2_interaction_TNFAIP3	0.997891
RAC2_interaction_TNFSF12	0.999273
RAC2_interaction_VEZF1	0.997902
RAC2_interaction_BCL2L11	0.994385
RAC2_interaction_CDON	0.994159
RAC2_interaction_TFAP4	0.998717
RAC2_interaction_INSIG1	0.995165
RAC2_interaction_ITGA2	0.999086
RAC2_interaction_ITGA3	0.99339
RAC2_interaction_PLEKHM2	0.985785
RAC2_interaction_NCOA1	0.997759
RAC2_interaction_ROCK2	0.998642
RAC2_interaction_ZNF281	0.985302
RAC2_interaction_MAEA	0.992004
RAC2_interaction_CAMSAP3	0.998957
RAC2_interaction_ESRP2	0.992054
RAC2_interaction_GRB2	0.996479
RAC2_interaction_IFT122	0.998204
RAC2_interaction_LAMA3	0.987723
RAC2_interaction_PTCH1	0.99956
RAC2_interaction_RDH10	0.999046
RAC2_interaction_SEMA3A	0.99835
RAC2_interaction_SMAD3	0.99923
RAC2_interaction_SMAD4	0.994585
RAC2_interaction_YAP1	0.984605
RAC2_interaction_ALOX5	0.998874
RAC2_interaction_BMPR1A	0.998379
RAC2_interaction_CAPZB	0.997925
RAC2_interaction_BCL11A	0.994791
RAC2_interaction_CLASP2	0.994856
RAC2_interaction_DAB2	0.991377
RAC2_interaction_DDHD1	0.997547
RAC2_interaction_DAAM1	0.986823
RAC2_interaction_DNM1L	0.981837
RAC2_interaction_EGLN1	0.998417
RAC2_interaction_EPB41	0.993394
RAC2_interaction_GNA12	0.993967
RAC2_interaction_ZNF148	0.996588
RAC2_interaction_HLA-G	0.993811
RAC2_interaction_ITPKA	0.984044
RAC2_interaction_MKLN1	0.988021
RAC2_interaction_MYO19	0.986959
RAC2_interaction_MYO9A	0.984403
RAC2_interaction_NF1	0.984012
RAC2_interaction_PARP6	0.988783
RAC2_interaction_FUNDC2	0.993641
RAC2_interaction_PLXNA1	0.995242
RAC2_interaction_PLXNC1	0.993141
RAC2_interaction_GLT8D1	0.998787
AC116407.1_interaction_ABLIM1	0.980145
AC116407.1_interaction_BRAF	0.980575
AC116407.1_interaction_CAPN1	0.981094
AC116407.1_interaction_TUG1	0.985434
AC116407.1_interaction_ABI1	0.993784
AC116407.1_interaction_HNRNPA1P33	0.986518
AC116407.1_interaction_EGR2	0.98044
AC116407.1_interaction_PMP22	0.980695
AC116407.1_interaction_AAMP	0.990677
AC116407.1_interaction_EFEMP2	0.981279
AC116407.1_interaction_RASA1	0.980907
AC116407.1_interaction_RNH1	0.982792
AC116407.1_interaction_SYK	0.98054
AC116407.1_interaction_TNFAIP3	0.980533
AC116407.1_interaction_ITGA3	0.991338
AC116407.1_interaction_ROCK2	0.980792
AC116407.1_interaction_ZNF281	0.984799
AC116407.1_interaction_PLOD3	0.982323
AC116407.1_interaction_PTCH1	0.980302
AC116407.1_interaction_SMAD3	0.981339
AC116407.1_interaction_DAB2	0.986843
AC116407.1_interaction_EPB41	0.984845
AC116407.1_interaction_PLXNA1	0.987347
RNF157_interaction_ABLIM1	0.993519
RNF157_interaction_ARID5B	0.997186
RNF157_interaction_BMP1	0.989289
RNF157_interaction_BRAF	0.993547
RNF157_interaction_CAPN1	0.9929
RNF157_interaction_E2F4	0.994076
RNF157_interaction_FOXO3	0.98186
RNF157_interaction_TRIP11	0.985867
RNF157_interaction_WDR48	0.988337
RNF157_interaction_YY1	0.993929
RNF157_interaction_ABI1	0.993216
RNF157_interaction_ACTA1	0.993116
[truncated: 2,260 more rows]
