# Supplementary material for: Analysis of Dormancy-Associated Transcriptional Networks Reveals a Shared Quiescence Signature in Lung and Colorectal Cancer
Source: Int J Mol Sci. 2022 Aug 30;23(17):9869. doi: 10.3390/ijms23179869 (PMC9456317; doi:10.3390/ijms23179869)
Supplement: Supplementary file 1 [file ijms-23-09869-s001.zip › Table S17.xlsx]

## Sheet: Sheet1
Betweenness centrality	PKH26+	PKH26-	all_samples
Min	0	0	0
1st Quartile	0.00088	0.00049	0.00123
Median	0.00199	0.00134	0.0025
Mean	0.00318	0.00306	0.00522
3rd Quartile	0.0038	0.00424	0.00678
Max	0.02969	0.03462	0.03935
